# Supplementary material for: Prediction of drug side effects with transductive matrix co-completion
Source: Bioinformatics. 2023 Jan 19;39(1):btad006. doi: 10.1093/bioinformatics/btad006 (PMC9869719; doi:10.1093/bioinformatics/btad006)
Supplement: btad006_Supplementary_Data [file btad006_supplementary_data.zip]

Archive with 1 entries (1 files):
- TableS1.csv
