# Supplementary material for: Prediction of drug side effects with transductive matrix co-completion
Source: Bioinformatics. 2023 Jan 19;39(1):btad006. doi: 10.1093/bioinformatics/btad006 (PMC9869719; doi:10.1093/bioinformatics/btad006)
Supplement: btad006_Supplementary_Data [file btad006_supplementary_data.zip › TableS1.csv]

	C0080274	C1096267	C0004144	C0019065	C0014591	C0919980	C0015402	C0031256	C0013491	C0000737	C0687713	C0027497	C0423798	C0003467	C0032227	C0018944	C0002962	C0027769	C0007177	C0243026	C0005779	C0543467	C0041657	C0151828	C0017178	C0028961	C0030193	C0018681	C0032326	C0851354	C0039070	C0019080	C0018965	C0426747	C0239783	C0041969	C0151699	C0919874	C0011603	C0004604	C0018799	C0948089	C0015230	C0042075	C0042514	C0009782	C0520886	C0042109	C0518015
DB04578	0.0891	0.0026	0.0134	0.0048	0.1117	0.0193	0.0253	0.0566	0.0717	0.1685	0.1682	0.1861	0.0034	0.1223	0.0428	0.0301	0.1026	0.1103	0.0132	0.0436	0.0210	0.0104	0.1185	0.0413	0.1991	0.0470	0.1174	0.2156	0.0289	0.1335	0.1174	0.0522	0.1033	0.0108	0.0112	0.1494	0.0283	0.0157	0.1850	0.1582	0.1589	0.0707	0.1828	0.1497	0.0477	0.1725	0.0118	0.1736	0.0513
DB07066	0.0238	0.0021	0.0018	-0.0001	0.0423	0.0053	0.0200	0.0116	0.0204	0.0538	0.0553	0.0529	0.0019	0.0317	0.0131	0.0228	0.0294	0.0333	0.0062	0.0308	0.0100	0.0061	0.0415	0.0121	0.0572	0.0101	0.0473	0.0582	0.0039	0.0177	0.0387	0.0352	0.0394	0.0062	0.0021	0.0385	0.0195	0.0162	0.0589	0.0447	0.0421	0.0196	0.0592	0.0381	0.0136	0.0447	0.0001	0.0391	0.0350
DB07832	0.0158	0.0007	0.0020	0.0005	0.0450	0.0186	0.0221	0.0366	0.0399	0.0692	0.0664	0.0703	0.0150	0.0570	0.0254	0.0344	0.0829	0.0313	0.0139	0.0372	0.0206	-0.0009	0.0499	0.0123	0.0860	0.0196	0.0548	0.0830	0.0050	0.0782	0.0485	0.0414	0.0559	0.0039	0.0011	0.0839	0.0152	0.0053	0.0706	0.0796	0.0754	0.0727	0.0750	0.0840	0.0270	0.0751	-0.0004	0.0794	0.0416
DB04505	0.0053	0.0081	0.0086	-0.0022	0.0102	-0.0018	0.0065	0.0040	-0.0042	0.0281	0.0331	0.0369	-0.0042	0.0059	-0.0032	0.0039	-0.0119	-0.0040	-0.0012	0.0230	-0.0123	-0.0023	0.0208	0.0036	0.0525	0.0024	0.0005	0.0431	0.0043	0.0048	0.0190	0.0077	0.0094	-0.0003	0.0048	0.0228	0.0176	0.0137	0.0361	0.0016	0.0269	0.0175	0.0342	0.0238	0.0050	0.0298	-0.0028	0.0030	0.0087
DB01843	0.0046	-0.0008	-0.0032	-0.0038	0.0103	-0.0020	0.0030	-0.0007	-0.0014	0.0113	0.0137	0.0028	-0.0017	0.0011	0.0012	0.0053	0.0020	0.0159	0.0000	0.0234	-0.0045	-0.0043	0.0081	0.0032	0.0175	-0.0032	0.0107	0.0108	-0.0029	-0.0001	0.0086	0.0059	0.0072	0.0007	-0.0011	0.0061	0.0012	0.0044	0.0128	0.0093	0.0137	-0.0078	0.0135	0.0055	-0.0009	0.0101	-0.0031	0.0013	0.0058
DB08463	0.0399	0.0000	-0.0003	0.0044	0.0958	0.0103	0.0118	0.0329	0.0614	0.1173	0.1212	0.1142	0.0020	0.1086	0.0305	0.0112	0.0741	0.0805	0.0051	0.0483	0.0211	0.0083	0.0957	0.0204	0.0912	0.0216	0.1005	0.1184	0.0133	0.0497	0.0967	0.0658	0.0657	0.0031	0.0031	0.0867	0.0240	0.0099	0.1145	0.1065	0.0651	0.0673	0.1154	0.0854	0.0581	0.0626	0.0027	0.1042	0.0662
DB03773	0.0302	-0.0015	0.0046	0.0006	0.0584	0.0031	0.0101	0.0134	0.0149	0.0897	0.0873	0.0949	-0.0003	0.0757	0.0107	0.0109	0.0651	0.0651	0.0025	0.0223	0.0426	0.0076	0.0990	0.0040	0.0494	0.0174	0.0995	0.1108	0.0060	0.0123	0.0770	0.0569	0.0517	0.0003	-0.0002	0.0503	0.0085	0.0020	0.1162	0.0579	0.0364	0.0561	0.1148	0.0497	0.0456	0.0213	-0.0005	0.0676	0.0563
DB00272	0.0286	-0.0017	-0.0049	-0.0012	0.0086	-0.0031	-0.0073	0.0047	-0.0052	0.0166	0.0131	0.0327	-0.0024	0.0269	0.0008	0.0073	-0.0006	0.0270	-0.0018	-0.0026	0.0011	0.0064	0.0195	0.0101	0.0227	-0.0106	0.0156	0.0427	-0.0027	0.0031	0.0217	-0.0061	0.0066	-0.0010	-0.0028	0.0021	-0.0038	0.0022	0.0400	0.0159	0.0038	0.0058	0.0408	0.0026	0.0031	0.0062	0.0003	0.0372	-0.0079
DB11235	0.2909	0.0131	-0.0176	-0.0023	0.0762	-0.0097	0.0340	0.0263	-0.0166	0.1231	0.0831	0.2263	-0.0141	0.0619	-0.0177	0.0262	-0.0199	0.1387	-0.0001	-0.0032	-0.0374	0.0586	0.0961	0.0069	0.1251	-0.0108	0.0742	0.2891	-0.0300	0.0751	0.0937	-0.0375	0.0427	-0.0013	0.0139	0.1008	0.0221	0.0081	0.1998	0.0664	0.1069	0.0094	0.2016	0.0974	0.0268	0.1143	0.0095	0.1705	-0.0364
DB01939	0.0452	0.0027	0.0291	0.0033	0.0228	0.0040	0.0123	0.0102	0.0060	0.1068	0.1027	0.1296	0.0055	0.0796	0.0332	0.0130	0.0332	0.0441	0.0047	0.0476	0.0198	0.0130	0.0598	0.0246	0.1032	0.0347	0.0813	0.1308	0.0419	0.0278	0.0580	0.0694	0.0476	0.0066	0.0063	0.0718	0.0412	0.0246	0.1337	0.0468	0.0794	0.0515	0.1346	0.0698	0.0581	0.0552	0.0055	0.1048	0.0690
DB08490	-0.0069	-0.0018	0.0025	-0.0002	-0.0005	-0.0048	-0.0011	0.0009	0.0006	0.0101	0.0091	0.0260	0.0049	0.0086	-0.0040	0.0022	0.0017	0.0011	0.0002	-0.0087	0.0007	-0.0020	-0.0056	-0.0079	0.0131	-0.0020	0.0171	0.0267	0.0005	-0.0010	-0.0042	0.0089	-0.0011	-0.0002	-0.0018	-0.0065	0.0029	-0.0007	0.0222	0.0048	0.0040	0.0066	0.0236	-0.0064	-0.0043	0.0070	0.0002	0.0221	0.0090
DB03331	0.0321	0.0023	0.0034	0.0029	0.0812	0.0045	0.0138	0.0081	0.0206	0.0953	0.0977	0.0997	0.0029	0.0627	0.0155	0.0266	0.0419	0.0426	0.0017	0.0199	0.0154	0.0052	0.0719	0.0163	0.0985	0.0243	0.0832	0.0998	0.0060	0.0689	0.0728	0.0561	0.0682	0.0033	0.0073	0.0860	0.0073	0.0128	0.0937	0.0894	0.0663	0.0262	0.0938	0.0861	0.0099	0.0737	-0.0013	0.0788	0.0555
DB00131	0.0382	0.0106	0.0189	0.0102	0.1610	0.0189	0.0403	0.1017	0.0701	0.2049	0.2113	0.2384	0.0016	0.1785	0.0767	0.0524	0.1428	0.1416	0.0067	0.1485	0.0353	0.0059	0.1535	0.0158	0.2065	-0.0020	0.2287	0.2468	0.0474	0.1007	0.1366	0.1776	0.1336	0.0063	0.0045	0.1221	0.1002	0.0300	0.2218	0.2394	0.2119	0.1156	0.2207	0.1214	0.0374	0.1734	0.0406	0.1700	0.1776
DB00171	-0.0164	0.0070	-0.0094	0.0085	0.1905	0.0670	0.0710	0.1243	0.1807	0.2554	0.2497	0.2554	0.0269	0.1359	0.1081	0.0614	0.1470	0.0778	0.0667	0.1532	0.0956	-0.0078	0.1623	-0.0302	0.2340	0.0303	0.2957	0.3118	0.0072	0.2041	0.1362	0.1401	0.1812	0.0007	0.0042	0.1414	0.1283	0.0544	0.2970	0.2415	0.2354	0.2129	0.3180	0.1357	0.0139	0.1890	0.0312	0.2091	0.1413
DB03882	0.0214	0.0053	0.0075	0.0011	0.0876	0.0118	0.0251	0.0150	0.0891	0.1279	0.1205	0.1574	0.0096	0.0923	0.0762	0.0315	0.0954	0.1128	0.0011	0.0236	0.0221	0.0090	0.1129	0.0262	0.1381	0.0021	0.1343	0.1466	0.0113	0.1049	0.1086	0.1139	0.0932	0.0042	0.0024	0.1208	0.0088	0.0055	0.1729	0.1279	0.1270	0.1340	0.1657	0.1215	0.0143	0.1198	0.0030	0.1394	0.1141
DB04480	0.0428	0.0022	0.0075	0.0007	0.0774	0.0157	0.0411	0.0225	0.0568	0.0823	0.0783	0.0820	0.0028	0.0772	0.0245	0.0579	0.0721	0.0768	0.0066	0.0536	0.0471	0.0078	0.0781	0.0172	0.0736	0.0275	0.0533	0.0857	0.0183	0.0605	0.0768	0.0605	0.0760	0.0042	0.0141	0.0774	0.0445	0.0137	0.0835	0.0795	0.0711	0.0724	0.0856	0.0729	0.0206	0.0626	0.0005	0.0802	0.0610
DB06867	0.0056	-0.0012	0.0065	-0.0011	0.0038	-0.0036	-0.0013	-0.0040	-0.0013	0.0225	0.0194	0.0291	-0.0009	0.0106	0.0046	-0.0006	0.0078	0.0087	-0.0004	0.0098	0.0128	0.0001	0.0095	-0.0015	0.0170	0.0132	0.0202	0.0218	0.0045	0.0062	0.0079	0.0151	0.0019	-0.0000	-0.0013	0.0118	0.0013	0.0011	0.0206	0.0048	0.0141	0.0155	0.0206	0.0113	0.0071	0.0051	-0.0009	0.0186	0.0153
DB02132	0.0172	0.0004	0.0060	0.0006	0.0397	0.0124	0.0094	0.0123	0.0191	0.0471	0.0497	0.0624	0.0016	0.0314	0.0200	0.0169	0.0273	0.0203	0.0115	0.0218	0.0123	0.0049	0.0395	0.0163	0.0416	0.0114	0.0372	0.0628	0.0148	0.0220	0.0377	0.0318	0.0443	0.0023	0.0077	0.0351	0.0162	0.0066	0.0510	0.0305	0.0368	0.0232	0.0519	0.0346	0.0163	0.0249	-0.0001	0.0518	0.0316
DB11274	0.1449	0.0107	-0.0117	0.0020	0.1594	0.0130	0.0166	0.1092	0.0601	0.3031	0.2962	0.3850	0.0037	0.2671	0.1552	0.0053	0.2336	0.2392	0.0096	0.0277	0.0347	0.0313	0.2395	0.0201	0.1921	0.0511	0.2552	0.3523	0.0177	0.1229	0.2604	0.0456	0.1224	0.0075	0.0223	0.0627	0.0122	0.0104	0.3134	0.1808	0.2126	0.2383	0.3126	0.0617	0.2132	0.1005	0.0102	0.2181	0.0441
DB07931	0.0504	0.0113	0.0125	0.0094	0.0541	0.0088	-0.0103	0.0169	0.0490	0.1272	0.1189	0.1969	0.0116	0.1529	0.0023	0.0213	0.0362	0.1297	-0.0022	-0.0092	0.0279	0.0006	0.0813	0.0433	0.1553	0.0058	0.1581	0.2048	0.0066	0.0391	0.0798	0.0972	0.0584	-0.0019	0.0033	0.0857	-0.0077	-0.0034	0.2061	0.0615	0.0684	0.0863	0.1957	0.0873	0.0066	0.1076	-0.0001	0.1483	0.0979
DB04180	-0.0026	-0.0000	-0.0056	0.0003	0.0137	0.0076	0.0037	0.0025	0.0132	0.0328	0.0161	0.0512	0.0016	0.0127	0.0107	0.0128	0.0126	0.0163	0.0042	0.0002	0.0118	-0.0034	0.0130	0.0077	0.0266	0.0002	0.0299	0.0363	-0.0008	0.0115	0.0145	0.0177	0.0275	0.0005	0.0045	0.0102	0.0205	0.0099	0.0490	0.0134	-0.0004	-0.0002	0.0489	0.0102	-0.0063	-0.0003	0.0006	0.0507	0.0176
DB08535	0.0207	0.0002	0.0018	0.0049	0.0825	0.0109	0.0161	0.0183	0.0256	0.0860	0.0931	0.0905	0.0056	0.0603	0.0269	0.0188	0.0372	0.0366	0.0066	0.0370	0.0230	0.0138	0.0507	0.0170	0.0904	0.0145	0.0584	0.0943	0.0154	0.0446	0.0512	0.0734	0.0597	0.0063	0.0053	0.0615	0.0307	0.0233	0.0750	0.0640	0.0530	0.0329	0.0748	0.0612	0.0352	0.0537	0.0008	0.0597	0.0732
DB13615	0.0289	0.0008	0.0193	-0.0002	0.0288	0.0106	0.0129	0.0096	0.0094	0.0244	0.0205	0.0311	-0.0015	0.0189	0.0190	0.0069	0.0079	0.0064	0.0062	0.0148	0.0138	0.0062	0.0123	0.0196	0.0363	0.0162	0.0307	0.0346	0.0185	0.0155	0.0087	0.0308	0.0175	0.0016	-0.0009	0.0266	0.0135	0.0087	0.0346	0.0257	0.0235	0.0106	0.0344	0.0265	0.0193	0.0247	-0.0008	0.0438	0.0302
DB07772	0.1052	0.0021	0.0629	0.0096	0.1515	0.0599	0.0885	0.0802	0.1111	0.1617	0.1642	0.1764	0.0167	0.1490	0.0624	0.0764	0.1401	0.1390	0.0071	0.0611	0.0290	0.0133	0.1525	0.0196	0.1381	0.1017	0.1647	0.1746	0.0719	0.0671	0.1545	0.1105	0.1214	0.0035	0.0062	0.0839	0.0259	0.0082	0.1725	0.1619	0.1141	0.1166	0.1721	0.0830	0.0849	0.0893	0.0143	0.1616	0.1082
DB09481	0.0483	-0.0020	0.0145	-0.0016	0.0398	0.0116	0.0128	0.0123	0.0310	0.1393	0.1339	0.1666	0.0171	0.0786	-0.0105	0.0049	0.0216	0.0616	0.0017	0.0324	0.0153	0.0112	0.1317	0.0276	0.0998	0.0767	0.0839	0.1433	0.0199	0.0234	0.1295	0.0378	0.0503	0.0006	-0.0002	0.0583	0.0393	0.0034	0.1432	0.0289	0.0395	0.0163	0.1412	0.0577	0.0096	0.0458	0.0037	0.0964	0.0356
DB08291	0.1293	-0.0002	0.0084	-0.0031	0.0580	0.0178	0.0049	0.0667	0.0484	0.1533	0.1428	0.2367	-0.0005	0.1876	0.0253	0.0083	0.0613	0.1561	-0.0002	0.0512	0.0152	0.0014	0.1746	0.0290	0.1662	0.0330	0.1250	0.2238	0.0200	0.0442	0.1754	0.0533	0.1140	0.0113	0.0009	0.0942	0.0104	0.0041	0.2136	0.0910	0.0937	0.0943	0.2128	0.0947	0.0520	0.0703	-0.0045	0.1605	0.0511
DB11703	0.0814	0.0057	0.0092	0.0120	0.2004	0.0334	0.0775	0.1002	0.1199	0.2548	0.2531	0.2639	0.0274	0.1870	0.0919	0.1065	0.1776	0.0869	0.0303	0.1218	0.0448	0.0349	0.1722	0.0490	0.2579	0.0382	0.2128	0.2660	0.0254	0.1406	0.1672	0.1810	0.1545	0.0168	0.0190	0.1838	0.0870	0.0564	0.2787	0.2376	0.2065	0.1844	0.2779	0.1826	0.0725	0.2140	0.0054	0.2174	0.1815
DB01997	-0.0140	0.0026	0.0231	0.0095	0.0206	0.0112	0.0080	0.0014	0.0234	0.0617	0.0423	0.0789	-0.0052	0.0257	-0.0028	0.0285	0.0164	0.0703	-0.0010	-0.0112	0.0114	0.0103	0.0489	0.0359	0.0674	0.0235	0.0090	0.0789	0.0367	-0.0111	0.0581	-0.0012	0.0148	0.0002	0.0061	0.0055	0.0119	0.0424	0.0718	0.0061	0.0543	0.0437	0.0788	0.0010	-0.0017	0.0376	-0.0028	0.0668	-0.0068
DB07276	0.0193	0.0061	0.0088	0.0057	0.0840	0.0183	0.0550	0.0343	0.0572	0.0812	0.0827	0.0987	0.0154	0.0486	0.0287	0.0482	0.0491	0.0247	0.0168	0.0220	0.0181	0.0178	0.0878	0.0233	0.1075	0.0117	0.0564	0.0958	0.0151	0.0439	0.0814	0.0768	0.0955	0.0196	0.0117	0.0832	0.0580	0.0377	0.0991	0.0631	0.0797	0.0433	0.0991	0.0831	0.0168	0.0818	0.0037	0.0789	0.0764
DB07299	0.1123	0.0045	0.0134	0.0033	0.1755	0.0236	0.0368	0.0559	0.1047	0.3622	0.3548	0.3984	0.0017	0.2092	0.0580	0.0553	0.1155	0.1675	0.0143	0.0819	0.1075	0.0203	0.2669	0.0504	0.2653	0.0765	0.2840	0.3651	0.0253	0.0445	0.2407	0.2283	0.2382	0.0050	0.0026	0.1531	0.0398	0.0242	0.3904	0.1984	0.1090	0.1382	0.3894	0.1528	0.0858	0.1127	0.0082	0.3534	0.2271
DB07851	0.0824	0.0011	0.0061	0.0018	0.0581	0.0110	0.0119	0.0323	0.0283	0.1154	0.1087	0.1403	0.0011	0.0876	0.0210	0.0126	0.0549	0.0735	0.0087	0.0109	0.0099	0.0093	0.0985	0.0204	0.1316	0.0284	0.0707	0.1603	0.0145	0.0899	0.0963	0.0189	0.0604	0.0037	0.0012	0.0945	0.0168	0.0033	0.1474	0.0867	0.0993	0.0352	0.1462	0.0946	0.0394	0.1092	0.0081	0.1447	0.0180
DB05316	0.1149	-0.0001	0.0386	0.0114	0.0866	0.0286	0.0394	0.0832	0.0800	0.1244	0.1193	0.1465	0.0111	0.1279	0.0416	0.0531	0.0940	0.1283	0.0005	0.0310	0.0226	0.0278	0.1212	0.0083	0.1056	0.0614	0.1006	0.1439	0.0589	0.0591	0.1247	0.0566	0.0746	0.0008	0.0139	0.0636	0.0321	0.0173	0.1419	0.0907	0.0896	0.1106	0.1412	0.0608	0.0825	0.0579	0.0076	0.1301	0.0554
DB04736	0.0487	0.0038	0.0139	0.0056	0.0941	0.0168	0.0327	0.0343	0.0422	0.1438	0.1419	0.1885	0.0114	0.1035	0.0451	0.0403	0.0496	0.0717	0.0202	0.0315	0.0396	0.0252	0.1036	0.0524	0.1208	0.0374	0.1309	0.1661	0.0133	0.0513	0.0963	0.0882	0.0953	0.0097	0.0036	0.0594	0.0330	0.0310	0.1870	0.0910	0.0563	0.0482	0.1870	0.0595	0.0649	0.0627	0.0020	0.1591	0.0877
DB08085	0.0657	0.0013	0.0273	0.0040	0.0874	0.0112	0.0072	0.0306	0.0894	0.1367	0.1318	0.1677	0.0183	0.1488	0.0253	0.0380	0.0808	0.1295	0.0075	0.0592	0.0266	0.0065	0.0940	0.0600	0.1174	0.0517	0.1311	0.1752	0.0273	0.0328	0.0954	0.0953	0.0880	0.0050	0.0009	0.0700	0.0086	0.0116	0.1754	0.0657	0.0457	0.1003	0.1713	0.0703	0.0216	0.0542	0.0026	0.1665	0.0946
DB04088	0.0407	-0.0015	0.0069	0.0012	0.0833	0.0029	0.0101	0.0090	0.0321	0.1849	0.1821	0.1994	0.0021	0.0979	0.0300	0.0103	0.0901	0.0750	-0.0000	0.0156	0.0051	-0.0013	0.1280	0.0227	0.1723	0.0244	0.1232	0.1932	0.0097	0.0655	0.1270	0.0436	0.0621	0.0052	0.0028	0.0910	0.0107	0.0116	0.1834	0.1146	0.1373	0.0745	0.1862	0.0911	0.0392	0.1207	0.0010	0.1686	0.0425
DB06472	0.0228	0.0018	0.0050	0.0105	0.0802	0.0051	0.0234	0.0068	0.0382	0.0903	0.0936	0.1156	0.0042	0.0552	0.0083	0.0298	0.0537	0.0384	0.0113	0.0162	0.0236	0.0177	0.0741	0.0100	0.0947	0.0202	0.0789	0.1191	0.0070	0.0410	0.0624	0.0513	0.0550	0.0055	0.0016	0.0740	0.0330	0.0163	0.1040	0.0825	0.0687	0.0400	0.1038	0.0735	0.0193	0.0689	0.0027	0.1036	0.0514
DB01643	0.0168	-0.0006	-0.0070	-0.0000	0.1344	0.0137	-0.0026	0.0163	0.0191	0.1768	0.1807	0.2172	0.0032	0.0812	0.0135	0.0233	0.0601	0.0568	0.0043	0.0967	0.0022	-0.0051	0.0748	0.0113	0.1703	0.0232	0.1755	0.1807	-0.0010	0.0283	0.0747	0.0821	0.0861	-0.0004	0.0054	0.0849	0.0009	0.0058	0.1971	0.1339	0.0662	0.0362	0.1999	0.0855	0.0043	0.1290	0.0030	0.1164	0.0811
DB06994	0.0187	0.0003	-0.0008	0.0011	0.0343	0.0096	0.0129	0.0180	0.0247	0.0821	0.0805	0.0849	-0.0014	0.0411	0.0119	0.0097	0.0285	0.0273	0.0066	0.0161	0.0007	0.0042	0.0313	0.0090	0.1034	0.0211	0.0582	0.1021	0.0070	0.0597	0.0283	0.0171	0.0406	0.0019	0.0004	0.0576	0.0137	0.0009	0.0997	0.0848	0.0581	0.0113	0.0977	0.0580	0.0149	0.0910	0.0067	0.0907	0.0166
DB07334	-0.0020	-0.0001	0.0015	0.0045	0.0739	0.0088	0.0192	0.0104	0.0111	0.1102	0.1137	0.1139	0.0093	0.0411	0.0458	0.0226	0.0503	0.0149	0.0130	0.0454	-0.0051	0.0026	0.0356	-0.0005	0.1106	0.0044	0.0638	0.1268	0.0036	0.0567	0.0280	0.0635	0.0629	0.0077	-0.0014	0.0694	0.0250	0.0142	0.1298	0.0941	0.1052	0.0808	0.1289	0.0696	0.0132	0.0996	-0.0027	0.0849	0.0640
DB04005	0.0213	0.0004	0.0020	-0.0002	0.0124	0.0037	0.0027	0.0133	0.0087	0.0211	0.0204	0.0263	0.0008	0.0213	0.0088	0.0074	0.0066	0.0037	0.0006	0.0229	0.0041	0.0013	0.0200	0.0061	0.0220	-0.0002	0.0225	0.0238	0.0041	0.0203	0.0189	0.0242	0.0114	0.0014	0.0007	0.0226	0.0041	0.0020	0.0232	0.0244	0.0208	0.0096	0.0230	0.0227	0.0009	0.0237	0.0009	0.0181	0.0240
DB02098	0.0060	0.0014	0.0014	0.0000	0.0209	0.0048	0.0079	0.0235	0.0198	0.0397	0.0346	0.0464	0.0011	0.0352	0.0082	0.0091	0.0248	0.0325	0.0017	0.0214	0.0036	-0.0005	0.0290	0.0075	0.0385	-0.0005	0.0470	0.0416	0.0044	0.0234	0.0263	0.0235	0.0226	0.0016	0.0011	0.0244	0.0166	0.0050	0.0442	0.0392	0.0390	0.0294	0.0459	0.0242	0.0055	0.0287	0.0103	0.0305	0.0230
DB02155	0.1351	0.0018	0.0235	0.0036	0.1926	0.0521	0.0326	0.0500	0.0566	0.3031	0.3073	0.3140	0.0066	0.2149	0.1173	0.0524	0.1814	0.1603	0.0083	0.1420	0.0345	0.0167	0.2274	0.0558	0.2727	0.0857	0.2751	0.3159	0.0664	0.1667	0.2209	0.1458	0.2125	0.0326	0.0473	0.2030	0.0376	0.0209	0.3002	0.2448	0.2250	0.1682	0.3014	0.2031	0.1310	0.2161	0.0078	0.2414	0.1458
DB06993	0.0136	0.0001	-0.0022	0.0019	0.0176	0.0054	0.0081	0.0186	0.0206	0.0348	0.0319	0.0380	-0.0016	0.0211	0.0077	0.0009	0.0201	0.0234	0.0082	0.0038	0.0003	0.0013	0.0216	0.0036	0.0528	0.0120	0.0215	0.0651	0.0052	0.0349	0.0201	0.0027	0.0243	0.0007	-0.0003	0.0300	0.0101	-0.0012	0.0551	0.0439	0.0289	0.0055	0.0535	0.0300	0.0107	0.0393	0.0076	0.0684	0.0021
DB04828	0.0719	0.0002	0.0205	0.0081	0.1669	0.0143	0.0212	0.0735	0.1216	0.1776	0.1792	0.1921	0.0043	0.1404	0.0343	0.0510	0.0709	0.1425	0.0125	0.0838	0.0508	0.0106	0.1462	0.0473	0.0891	0.1176	0.1397	0.1978	0.0490	0.0349	0.1446	0.1303	0.1716	0.0076	0.0062	0.0497	0.0492	0.0609	0.1764	0.0747	0.0304	0.0981	0.1772	0.0443	0.0146	0.0304	0.0051	0.1725	0.1299
DB02984	0.0314	0.0006	0.0137	0.0003	0.1430	0.0203	0.0358	0.0482	0.0508	0.1820	0.1790	0.1923	0.0150	0.1300	0.0736	0.0462	0.0987	0.0386	0.0193	0.1344	0.0238	0.0035	0.1336	0.0095	0.1631	0.0438	0.1612	0.1713	0.0226	0.0726	0.1109	0.1434	0.1244	0.0086	0.0026	0.1539	0.0355	0.0084	0.2039	0.1190	0.1225	0.0974	0.2050	0.1533	0.0387	0.1094	-0.0004	0.1160	0.1429
DB02271	0.0002	0.0005	-0.0002	-0.0005	-0.0005	0.0012	-0.0000	-0.0017	-0.0011	0.0026	0.0026	0.0031	0.0006	0.0040	0.0002	0.0001	-0.0008	0.0006	0.0001	-0.0036	0.0017	0.0004	0.0011	0.0012	0.0020	-0.0017	0.0019	0.0005	-0.0003	-0.0007	0.0017	0.0067	-0.0000	0.0003	-0.0004	0.0020	0.0002	0.0005	0.0011	0.0018	0.0007	-0.0000	0.0009	0.0020	-0.0004	0.0021	-0.0002	0.0080	0.0068
DB02255	0.0441	0.0019	0.0091	0.0044	0.0811	0.0400	0.0198	0.0412	0.0364	0.1038	0.1037	0.1075	0.0027	0.0966	0.0295	0.0545	0.0483	0.0858	0.0055	0.0376	0.0511	0.0052	0.0823	0.0526	0.0953	0.0213	0.0973	0.1094	0.0144	0.0350	0.0818	0.0577	0.0773	0.0039	0.0129	0.0678	0.0113	0.0110	0.0996	0.0978	0.0747	0.0587	0.1016	0.0667	0.0247	0.0578	0.0014	0.0862	0.0574
DB08730	0.0264	0.0025	0.0064	0.0006	0.0685	0.0200	0.0460	0.0602	0.0580	0.0785	0.0755	0.0786	0.0218	0.0764	0.0458	0.0535	0.0810	0.0358	0.0190	0.0622	0.0247	0.0072	0.0734	0.0052	0.0675	0.0286	0.0712	0.0820	0.0149	0.0701	0.0718	0.0678	0.0567	0.0048	0.0043	0.0672	0.0361	0.0144	0.0853	0.0745	0.0571	0.0752	0.0887	0.0671	0.0346	0.0593	-0.0004	0.0662	0.0678
DB04842	0.2583	0.0041	0.0678	0.0066	0.1706	0.0466	0.0546	0.1199	0.1112	0.2976	0.2939	0.3401	0.0039	0.3111	0.0930	0.0756	0.1499	0.2827	0.0052	0.1114	0.0490	0.0325	0.2993	0.1085	0.2809	0.1273	0.2761	0.3378	0.1126	0.1290	0.2958	0.1178	0.2403	0.0721	0.0328	0.2398	0.0596	0.0413	0.2898	0.2776	0.2739	0.1802	0.2861	0.2346	0.1969	0.1901	0.0128	0.2826	0.1185
DB02296	0.0116	-0.0027	0.0057	-0.0026	0.0305	-0.0169	-0.0042	0.0025	0.0149	0.0749	0.0655	0.1081	-0.0060	0.0709	-0.0085	-0.0081	0.0510	0.0878	0.0019	-0.0060	0.0072	-0.0094	0.0764	0.0151	0.0437	0.0252	0.0566	0.1127	0.0059	0.0094	0.0748	0.0204	0.0059	-0.0035	-0.0059	0.0118	0.0015	-0.0011	0.1019	0.0298	0.0479	0.0378	0.0981	0.0093	0.0473	0.0107	0.0060	0.0674	0.0204
DB00777	0.4780	0.0118	-0.0169	-0.0011	0.0656	0.0222	0.0154	0.0788	0.0365	0.1573	0.1231	0.3860	0.0014	0.1754	0.0152	0.0207	0.0607	0.3121	-0.0084	0.0090	-0.0166	0.1307	0.2588	0.0277	0.1361	0.0400	0.1680	0.4481	-0.0129	0.0857	0.2632	-0.0282	0.0189	-0.0083	0.0277	0.0839	0.0244	0.0118	0.3549	0.0602	0.1816	0.0851	0.3525	0.0807	0.1434	0.1052	0.0247	0.3102	-0.0294
DB03636	0.0124	0.0002	0.0043	0.0007	0.0314	0.0042	0.0014	0.0139	0.0210	0.0704	0.0676	0.1087	-0.0004	0.0663	0.0179	0.0064	0.0317	0.0684	0.0002	0.0257	0.0092	0.0049	0.0339	0.0167	0.0724	0.0166	0.0778	0.0996	0.0059	0.0136	0.0351	0.0372	0.0331	0.0007	0.0025	0.0245	0.0090	0.0029	0.0994	0.0334	0.0256	0.0204	0.1021	0.0242	0.0039	0.0365	0.0014	0.0650	0.0362
DB03268	0.0231	0.0067	-0.0060	0.0006	0.0626	0.0030	-0.0027	0.0044	0.0339	0.0576	0.0641	0.0754	0.0050	0.0373	0.0419	0.0124	0.0424	0.0478	0.0050	0.0161	0.0226	0.0039	0.0500	-0.0000	0.0659	0.0061	0.0385	0.0717	-0.0075	0.0298	0.0513	0.0434	0.0544	0.0015	0.0050	0.0527	0.0004	0.0092	0.0592	0.0454	0.0639	0.0500	0.0620	0.0530	0.0073	0.0634	-0.0002	0.0435	0.0429
DB07190	0.0880	0.0080	0.0193	0.0107	0.1112	0.0212	0.0273	0.0430	0.0817	0.1398	0.1362	0.1873	0.0349	0.1157	0.0238	0.0531	0.0962	0.1344	0.0165	0.0327	0.0590	0.0298	0.1330	0.0395	0.1202	0.0564	0.1361	0.1593	0.0272	0.0685	0.1327	0.1014	0.1071	0.0194	0.0175	0.0915	0.0380	0.0201	0.1849	0.1085	0.0824	0.0739	0.1801	0.0922	0.0394	0.0835	0.0072	0.1595	0.1021
DB07004	0.0437	-0.0013	0.0133	-0.0004	0.0409	0.0098	0.0075	0.0219	0.0379	0.0985	0.0901	0.1272	0.0053	0.0825	0.0286	0.0171	0.0662	0.0620	0.0051	0.0258	0.0149	0.0051	0.0711	0.0155	0.0693	0.0284	0.0901	0.1255	0.0146	0.0258	0.0694	0.0365	0.0489	0.0007	-0.0022	0.0280	0.0110	0.0033	0.1253	0.0431	0.0355	0.0366	0.1251	0.0287	0.0390	0.0326	-0.0019	0.1142	0.0353
DB03536	0.0041	0.0003	0.0020	0.0006	0.0160	0.0014	0.0027	0.0053	0.0089	0.0215	0.0217	0.0247	0.0011	0.0152	0.0043	0.0044	0.0130	0.0144	0.0020	0.0049	0.0042	0.0017	0.0191	0.0020	0.0178	0.0138	0.0168	0.0252	0.0018	0.0097	0.0194	0.0089	0.0133	0.0017	0.0007	0.0130	0.0036	0.0021	0.0243	0.0170	0.0118	0.0115	0.0244	0.0128	0.0035	0.0143	0.0010	0.0162	0.0088
DB07182	0.0149	0.0001	0.0020	0.0001	0.0167	0.0019	0.0033	0.0164	0.0102	0.0232	0.0237	0.0346	0.0000	0.0209	0.0105	0.0026	0.0133	0.0174	0.0001	0.0097	0.0037	0.0002	0.0215	0.0047	0.0291	0.0093	0.0287	0.0351	0.0035	0.0101	0.0193	0.0110	0.0165	0.0013	0.0008	0.0198	0.0010	0.0010	0.0386	0.0220	0.0239	0.0146	0.0380	0.0198	0.0069	0.0236	0.0001	0.0320	0.0106
DB01926	0.0134	0.0016	0.0050	0.0036	0.0332	0.0107	0.0047	0.0050	0.0087	0.0790	0.0757	0.1050	0.0010	0.0436	0.0135	0.0081	0.0236	0.0361	0.0039	0.0225	0.0058	0.0042	0.0383	0.0259	0.1085	0.0167	0.0549	0.1078	0.0091	0.0248	0.0360	0.0287	0.0349	0.0044	0.0100	0.0519	0.0072	0.0078	0.1008	0.0443	0.0639	0.0247	0.1013	0.0520	0.0191	0.0575	0.0024	0.0756	0.0287
DB09270	0.0206	0.0051	0.0006	-0.0004	0.0311	0.0193	0.0053	0.0088	0.0146	0.0435	0.0443	0.0507	0.0015	0.0429	0.0158	0.0092	0.0187	0.0326	0.0008	0.0178	0.0244	0.0038	0.0341	0.0155	0.0397	0.0092	0.0367	0.0455	0.0019	0.0144	0.0357	0.0392	0.0377	0.0006	0.0110	0.0367	0.0016	0.0018	0.0481	0.0321	0.0218	0.0261	0.0479	0.0364	0.0034	0.0287	0.0002	0.0476	0.0390
DB05806	0.0324	-0.0010	0.0107	-0.0007	0.1168	0.0039	0.0158	0.0510	0.0522	0.1957	0.2009	0.1944	-0.0003	0.0857	0.0777	0.0183	0.1062	0.0433	0.0104	0.1560	0.0208	0.0092	0.1161	0.0458	0.1763	0.0325	0.1752	0.1948	0.0228	0.0432	0.1041	0.1637	0.1013	0.0084	-0.0027	0.0854	0.0229	0.0081	0.1866	0.1800	0.1274	0.1161	0.1871	0.0850	0.0416	0.1220	0.0013	0.1484	0.1634
DB08743	0.0088	0.0007	-0.0051	0.0042	0.0403	0.0101	0.0108	0.0087	0.0130	0.0748	0.0736	0.1044	-0.0023	0.0413	0.0042	0.0131	0.0229	0.0222	0.0079	0.0025	-0.0018	0.0085	0.0244	0.0104	0.1250	0.0060	0.0511	0.1601	-0.0005	0.0601	0.0201	0.0146	0.0353	0.0001	0.0010	0.0559	0.0170	0.0041	0.1586	0.0957	0.0577	0.0206	0.1589	0.0549	0.0047	0.0963	0.0075	0.1664	0.0138
DB00771	0.2979	0.0090	0.0044	0.0056	0.1941	0.0076	0.0362	0.0190	0.0343	0.2632	0.2394	0.3770	-0.0025	0.1852	0.0147	0.0385	0.0724	0.2715	0.0041	0.0280	-0.0006	0.0303	0.1623	0.0390	0.2546	0.0150	0.2277	0.4003	-0.0011	0.1229	0.1531	0.0339	0.1065	0.0056	0.0160	0.1946	0.0224	0.0091	0.3254	0.2181	0.2097	0.0488	0.3271	0.1910	0.0780	0.2129	0.0123	0.3002	0.0316
DB03379	0.0073	-0.0003	-0.0010	0.0017	0.0142	0.0017	0.0040	0.0047	0.0121	0.0513	0.0492	0.0555	-0.0010	0.0210	0.0068	0.0037	0.0089	0.0138	-0.0011	0.0076	0.0069	-0.0010	0.0190	0.0017	0.0299	0.0085	0.0323	0.0506	-0.0010	0.0070	0.0138	0.0178	0.0149	-0.0013	-0.0015	0.0184	0.0002	-0.0010	0.0509	0.0215	0.0150	0.0102	0.0517	0.0182	-0.0027	0.0143	-0.0009	0.0502	0.0176
DB03176	0.0740	-0.0015	0.0069	0.0011	0.1036	0.0152	0.0121	0.0222	0.0928	0.2153	0.2183	0.2594	0.0228	0.2030	0.0237	0.0513	0.1131	0.1513	0.0035	0.0689	0.0317	0.0053	0.1201	0.0332	0.2036	0.0614	0.1736	0.2715	0.0066	0.0799	0.1168	0.1310	0.1220	0.0008	0.0062	0.1064	0.0132	0.0125	0.2695	0.1424	0.1095	0.1090	0.2664	0.1069	0.0199	0.1476	0.0028	0.2092	0.1307
DB03884	0.1013	0.0006	0.0661	0.0040	0.1340	0.0125	0.0214	0.0706	0.1126	0.1371	0.1393	0.1471	0.0036	0.1296	0.0372	0.0362	0.0759	0.1204	0.0038	0.1066	0.0332	0.0025	0.1176	0.0280	0.1180	0.1053	0.1242	0.1518	0.0727	0.0420	0.1184	0.1189	0.1286	0.0031	0.0020	0.1040	0.0095	0.0195	0.1788	0.0577	0.0544	0.1115	0.1760	0.1033	0.0217	0.0585	0.0033	0.1478	0.1184
DB06233	0.1425	0.0025	0.1201	0.0037	0.2917	0.0376	0.1033	0.1019	0.1884	0.2719	0.2744	0.2856	0.0005	0.2382	0.1931	0.0641	0.1368	0.1671	0.0163	0.2073	0.0976	0.0083	0.1729	0.0410	0.2859	0.1351	0.2833	0.2978	0.1324	0.1733	0.1687	0.1925	0.2284	0.0062	0.0083	0.2359	0.0706	0.0143	0.2959	0.2804	0.2507	0.1231	0.2946	0.2333	0.0645	0.2496	0.0042	0.2113	0.1926
DB04537	0.0935	0.0035	0.0160	0.0082	0.1474	0.0488	0.0590	0.0497	0.0731	0.2176	0.2168	0.2545	0.0090	0.2039	0.0768	0.0593	0.1299	0.1768	0.0107	0.0450	0.0440	0.0159	0.1809	0.0575	0.2027	0.0514	0.1953	0.2556	0.0328	0.0972	0.1877	0.1189	0.1228	0.0090	0.0105	0.1195	0.0204	0.0174	0.2267	0.1720	0.1682	0.1480	0.2256	0.1184	0.1173	0.1410	0.0054	0.1825	0.1173
DB08029	0.0215	-0.0009	-0.0003	-0.0001	0.0261	0.0093	-0.0001	0.0034	0.0122	0.0435	0.0415	0.0615	0.0032	0.0393	0.0021	0.0079	0.0359	0.0366	-0.0008	0.0045	0.0128	0.0032	0.0279	0.0084	0.0505	0.0034	0.0446	0.0662	-0.0010	0.0168	0.0275	0.0127	0.0277	0.0005	-0.0016	0.0232	0.0023	0.0020	0.0649	0.0361	0.0247	0.0163	0.0665	0.0230	0.0077	0.0332	0.0012	0.0598	0.0125
DB07791	0.0038	-0.0005	-0.0011	0.0025	0.0393	0.0060	0.0053	0.0095	0.0069	0.0461	0.0513	0.0445	0.0016	0.0315	0.0144	0.0043	0.0162	0.0182	0.0021	0.0210	0.0129	0.0063	0.0359	0.0161	0.0375	0.0071	0.0357	0.0415	0.0156	0.0270	0.0360	0.0298	0.0261	0.0074	0.0045	0.0401	0.0187	0.0077	0.0426	0.0326	0.0266	0.0201	0.0427	0.0401	0.0267	0.0266	-0.0003	0.0329	0.0299
DB00747	0.3748	0.0097	0.0024	-0.0011	0.0898	0.0010	0.0126	0.0182	-0.0086	0.1940	0.1461	0.3836	-0.0135	0.1473	-0.0295	0.0105	-0.0007	0.3010	-0.0004	-0.0118	-0.0193	0.0372	0.1783	0.0250	0.1672	-0.0040	0.1562	0.3895	-0.0167	0.0758	0.1690	-0.0042	0.0333	-0.0008	0.0067	0.1131	0.0193	-0.0056	0.3185	0.0799	0.1478	0.0175	0.3177	0.1092	0.0529	0.1299	0.0101	0.2686	-0.0052
DB04510	0.0040	0.0001	-0.0018	-0.0013	0.0046	-0.0014	0.0004	-0.0030	-0.0004	0.0195	0.0176	0.0157	-0.0017	0.0046	0.0000	-0.0034	0.0009	0.0047	-0.0015	-0.0022	0.0027	0.0007	0.0145	-0.0026	0.0107	0.0013	0.0090	0.0129	-0.0018	0.0005	0.0101	-0.0029	-0.0002	-0.0011	-0.0011	0.0085	-0.0024	-0.0021	0.0116	0.0093	0.0079	-0.0015	0.0132	0.0087	0.0008	0.0024	-0.0000	0.0132	-0.0030
DB03233	0.0247	0.0003	-0.0000	0.0011	0.0955	0.0065	0.0033	0.0096	0.0219	0.1304	0.1338	0.1392	0.0034	0.0789	0.0080	0.0197	0.0354	0.0672	0.0016	0.0592	0.0058	-0.0040	0.0726	0.0131	0.1302	0.0174	0.1253	0.1266	0.0028	0.0335	0.0720	0.0351	0.0735	0.0001	0.0041	0.0831	0.0010	0.0050	0.1245	0.1237	0.0797	0.0198	0.1277	0.0839	0.0068	0.1212	0.0038	0.0891	0.0347
DB02570	0.1051	0.0001	0.0690	0.0031	0.1283	0.0133	0.0199	0.0513	0.1104	0.1230	0.1263	0.1278	0.0030	0.1251	0.0371	0.0345	0.0702	0.1166	0.0035	0.1021	0.0281	0.0019	0.1185	0.0256	0.1071	0.1039	0.0782	0.1269	0.0751	0.0426	0.1189	0.1116	0.1273	0.0021	0.0028	0.1040	0.0094	0.0191	0.1358	0.0547	0.0501	0.1071	0.1334	0.1035	0.0187	0.0503	0.0027	0.1316	0.1115
DB02938	0.0316	0.0001	0.0072	0.0015	0.0553	0.0085	0.0115	0.0466	0.0542	0.0628	0.0646	0.0635	0.0296	0.0535	0.0327	0.0323	0.0109	0.0474	0.0017	0.0130	0.0267	0.0023	0.0389	0.0279	0.0549	0.0229	0.1149	0.0826	0.0111	0.0425	0.0363	0.0512	0.0288	0.0021	-0.0012	0.0457	0.0027	-0.0000	0.1239	0.0592	0.0264	0.0096	0.1122	0.0455	0.0012	0.0536	0.0022	0.0739	0.0504
DB01745	0.0155	0.0022	0.0016	0.0015	0.0110	0.0032	0.0058	0.0010	0.0076	0.0385	0.0369	0.0444	0.0036	0.0338	0.0062	0.0061	0.0233	0.0191	0.0036	0.0136	0.0039	0.0088	0.0285	0.0076	0.0364	0.0039	0.0289	0.0432	0.0098	0.0159	0.0279	0.0280	0.0238	0.0034	0.0028	0.0243	0.0262	0.0041	0.0451	0.0284	0.0188	0.0176	0.0449	0.0244	0.0136	0.0237	0.0027	0.0402	0.0278
DB09006	0.0247	0.0041	0.0054	-0.0014	0.0702	0.0156	0.0093	0.0160	0.0710	0.1618	0.1627	0.1686	0.0156	0.1000	0.0345	0.0364	0.0512	0.0846	-0.0021	0.0346	0.0234	0.0012	0.0816	0.0072	0.1475	0.0280	0.1461	0.1832	0.0130	0.0441	0.0840	0.0840	0.0540	0.0008	-0.0015	0.0792	0.0259	0.0034	0.1540	0.1474	0.0810	0.0358	0.1509	0.0787	-0.0205	0.1301	-0.0019	0.1006	0.0823
DB07700	0.0700	0.0060	0.0143	-0.0001	0.1022	0.0137	0.0142	0.0539	0.0876	0.1369	0.1384	0.1581	-0.0029	0.1422	0.0507	0.0266	0.0701	0.1263	0.0061	0.0720	0.0553	0.0065	0.1058	0.0258	0.1387	0.0429	0.1334	0.1582	0.0309	0.0678	0.1059	0.1291	0.1055	0.0013	0.0001	0.0942	0.0121	0.0075	0.1697	0.1157	0.0888	0.0711	0.1665	0.0942	0.0064	0.1145	0.0011	0.1353	0.1279
DB02230	0.0095	-0.0011	-0.0014	-0.0009	0.0260	-0.0000	-0.0030	0.0089	0.0143	0.0507	0.0488	0.0733	0.0004	0.0201	0.0083	0.0030	0.0202	0.0162	0.0045	0.0195	-0.0040	-0.0014	0.0152	0.0022	0.0572	0.0098	0.0528	0.0545	-0.0029	-0.0069	0.0151	0.0324	0.0203	-0.0011	-0.0016	0.0182	0.0077	0.0063	0.0791	0.0254	0.0220	0.0164	0.0793	0.0182	0.0091	0.0113	0.0045	0.0541	0.0320
DB07684	0.0152	0.0008	0.0133	0.0029	0.0280	0.0203	0.0023	0.0158	0.0125	0.0693	0.0636	0.0706	0.0130	0.0438	0.0148	0.0133	0.0222	0.0258	0.0058	0.0066	0.0186	0.0072	0.0453	0.0155	0.0554	0.0203	0.0393	0.0714	0.0124	0.0127	0.0461	0.0313	0.0272	0.0050	0.0054	0.0148	0.0147	0.0140	0.0786	0.0319	0.0285	0.0263	0.0777	0.0139	0.0130	0.0150	0.0019	0.0494	0.0319
DB14002	0.0652	-0.0109	0.0326	0.0051	0.1826	-0.0029	0.0255	0.0606	0.1006	0.2339	0.2389	0.2560	0.0032	0.2176	0.0477	0.0344	0.1233	0.2303	-0.0080	0.0794	0.0320	-0.0248	0.1476	0.0181	0.1927	0.0830	0.2843	0.2634	0.0274	0.0805	0.1412	0.1828	0.1468	-0.0056	0.0063	0.1221	0.0103	0.0157	0.2719	0.1682	0.0967	0.1170	0.2664	0.1203	-0.0149	0.1331	-0.0038	0.2223	0.1813
DB08312	0.0271	-0.0018	0.0068	0.0011	0.0817	0.0139	0.0091	0.0401	0.0170	0.1349	0.1369	0.1386	-0.0058	0.0965	0.0386	0.0064	0.0345	0.0489	0.0018	0.0578	0.0080	0.0078	0.0758	0.0248	0.0992	0.0131	0.1119	0.1386	0.0317	0.0469	0.0665	0.0447	0.0421	0.0054	0.0042	0.0837	0.0417	0.0115	0.1193	0.1160	0.0706	0.0266	0.1177	0.0831	0.0306	0.0699	0.0011	0.0906	0.0450
DB02367	0.0022	-0.0010	-0.0010	-0.0010	0.0138	0.0071	-0.0037	-0.0051	-0.0017	0.0271	0.0273	0.0431	0.0033	0.0165	-0.0001	-0.0009	0.0235	0.0135	-0.0013	-0.0048	0.0082	-0.0000	0.0061	0.0006	0.0285	-0.0002	0.0214	0.0410	-0.0042	0.0038	0.0074	-0.0011	0.0124	0.0004	-0.0029	0.0063	-0.0039	0.0008	0.0455	0.0210	0.0136	0.0027	0.0463	0.0065	0.0023	0.0215	0.0003	0.0413	-0.0013
DB06694	0.2312	0.0001	-0.0146	-0.0127	0.0714	0.0228	-0.0205	0.1332	0.0161	0.2388	0.1939	0.3452	-0.0094	0.2443	0.0313	-0.0118	0.1641	0.2747	-0.0069	0.0128	0.0151	0.0280	0.2554	0.0061	0.1696	0.0561	0.1745	0.3515	-0.0040	0.0770	0.2760	0.0251	0.0283	-0.0030	0.0017	0.0728	0.0030	0.0111	0.2779	0.0980	0.1646	0.1921	0.2714	0.0733	0.1380	0.0777	0.0033	0.2081	0.0062
DB11937	0.0181	-0.0020	0.0001	0.0066	0.0766	0.0133	0.0088	0.0354	0.0433	0.1048	0.1091	0.1147	-0.0011	0.0733	0.0152	0.0221	0.0501	0.0607	0.0044	0.0222	0.0068	-0.0002	0.0567	0.0104	0.0677	0.0259	0.0676	0.1182	0.0064	0.0192	0.0568	0.0340	0.0843	0.0007	0.0043	0.0312	0.0109	0.0063	0.1069	0.0455	0.0269	0.0394	0.1059	0.0316	0.0091	0.0363	-0.0008	0.0907	0.0334
DB01427	0.0725	-0.0016	0.0122	0.0048	0.1263	0.0077	0.0334	0.0225	0.0325	0.2388	0.2358	0.2955	-0.0021	0.1843	0.0114	0.0193	0.1379	0.1452	0.0044	0.0456	0.0502	-0.0006	0.1056	0.0302	0.2430	0.0022	0.1874	0.3012	0.0125	0.1000	0.1043	0.1301	0.1398	0.0057	-0.0006	0.1194	0.0421	0.0229	0.2675	0.1733	0.1599	0.0705	0.2727	0.1209	0.0778	0.1675	0.0022	0.1581	0.1294
DB08208	0.0242	-0.0004	-0.0042	0.0043	0.0599	0.0131	0.0216	0.0096	0.0324	0.0659	0.0621	0.0734	0.0025	0.0526	0.0348	0.0303	0.0361	0.0466	-0.0010	0.0507	0.0196	-0.0010	0.0416	0.0077	0.0810	0.0102	0.0422	0.0714	0.0062	0.0364	0.0443	0.0551	0.0600	0.0007	0.0088	0.0601	0.0200	0.0058	0.0653	0.0534	0.0533	0.0465	0.0682	0.0605	0.0107	0.0426	-0.0001	0.0553	0.0544
DB03083	0.0146	0.0005	0.0013	0.0058	0.0367	0.0055	0.0080	0.0089	0.0186	0.0740	0.0726	0.0801	0.0018	0.0406	0.0105	0.0138	0.0438	0.0316	0.0003	0.0131	0.0059	0.0013	0.0403	0.0139	0.0725	0.0081	0.0551	0.0818	0.0059	0.0236	0.0388	0.0284	0.0278	0.0027	0.0016	0.0426	0.0088	0.0050	0.0800	0.0539	0.0561	0.0494	0.0809	0.0426	0.0172	0.0485	0.0023	0.0695	0.0281
DB02987	0.0017	-0.0006	0.0011	-0.0016	0.0028	0.0008	0.0020	0.0102	0.0140	0.0068	0.0023	0.0196	-0.0005	0.0101	0.0032	0.0006	0.0047	0.0123	0.0000	-0.0014	-0.0032	0.0006	0.0096	0.0009	0.0109	0.0011	0.0118	0.0085	0.0002	0.0113	0.0086	0.0020	0.0019	-0.0000	-0.0013	0.0091	0.0036	0.0023	0.0196	0.0064	0.0145	0.0053	0.0187	0.0090	0.0038	0.0077	0.0058	0.0096	0.0018
DB02218	0.0180	-0.0001	0.0056	0.0003	0.0513	-0.0003	0.0070	0.0109	0.0140	0.0975	0.0971	0.0893	0.0017	0.0692	0.0137	0.0064	0.0286	0.0304	0.0020	0.0204	0.0123	0.0034	0.0709	0.0056	0.0588	0.0142	0.0767	0.0891	0.0050	0.0160	0.0622	0.0463	0.0372	0.0011	-0.0012	0.0297	0.0104	0.0040	0.1019	0.0547	0.0329	0.0189	0.1020	0.0290	0.0107	0.0323	-0.0021	0.0793	0.0461
DB08591	0.1041	0.0010	0.0298	-0.0022	0.1661	0.0357	0.0586	0.0538	0.0940	0.2782	0.2741	0.2990	0.0069	0.2229	0.0610	0.0421	0.1976	0.1939	0.0048	0.0542	0.0336	0.0086	0.1944	0.1009	0.2701	0.0541	0.2256	0.2955	0.0388	0.1050	0.1961	0.0847	0.1701	0.0111	0.0145	0.2171	0.0342	0.0216	0.2919	0.2491	0.2452	0.1835	0.2921	0.2159	0.1171	0.2241	0.0257	0.2540	0.0831
DB07501	0.0202	-0.0016	0.0019	0.0021	0.0955	0.0122	0.0141	0.0207	0.0291	0.0960	0.1013	0.0968	-0.0013	0.0805	0.0369	0.0187	0.0471	0.0303	0.0028	0.0668	0.0162	0.0071	0.0755	0.0190	0.0941	0.0169	0.0840	0.0994	0.0210	0.0518	0.0628	0.0757	0.0740	0.0043	0.0067	0.0980	0.0272	0.0097	0.0938	0.0770	0.0799	0.0400	0.0930	0.0974	0.0397	0.0647	-0.0003	0.0633	0.0756
DB03135	0.0387	0.0014	0.0076	0.0028	0.0487	0.0082	0.0124	0.0291	0.0337	0.1429	0.1383	0.1631	0.0019	0.0868	0.0582	0.0203	0.0419	0.0521	0.0102	0.0569	0.0521	0.0079	0.0742	0.0465	0.1331	0.0245	0.1417	0.1441	0.0118	0.0552	0.0675	0.1020	0.0794	0.0027	0.0008	0.1085	0.0166	0.0061	0.1384	0.0882	0.0949	0.0439	0.1390	0.1084	0.0268	0.0960	0.0008	0.1137	0.1009
DB06887	0.1165	0.0029	0.0355	0.0050	0.1644	0.0452	0.0462	0.0661	0.0977	0.2406	0.2408	0.2384	0.0155	0.1844	0.1120	0.0915	0.1821	0.1798	0.0180	0.1103	0.0836	0.0125	0.2010	0.0427	0.1912	0.0973	0.1638	0.2285	0.0539	0.1367	0.2017	0.1263	0.1501	0.0106	0.0421	0.1645	0.0585	0.0701	0.2158	0.2013	0.1825	0.1754	0.2179	0.1641	0.0988	0.1643	0.0062	0.2111	0.1250
DB07908	0.1010	0.0052	0.0720	0.0104	0.1666	0.0285	0.0840	0.0924	0.1380	0.2118	0.2094	0.2541	0.0145	0.1476	0.0971	0.0508	0.1468	0.1331	0.0107	0.1176	0.0988	0.0165	0.1629	0.0424	0.2117	0.0872	0.1925	0.2398	0.0845	0.0555	0.1606	0.1999	0.1757	0.0107	0.0073	0.1574	0.0429	0.0280	0.2471	0.1495	0.1206	0.0967	0.2445	0.1571	0.0739	0.1335	0.0087	0.2139	0.1997
DB06367	0.0276	-0.0007	0.0010	0.0000	0.0387	0.0043	0.0039	0.0099	0.0236	0.0672	0.0637	0.0853	0.0050	0.0575	0.0029	0.0068	0.0303	0.0622	0.0006	0.0039	0.0063	-0.0017	0.0451	0.0039	0.0877	0.0131	0.0379	0.0780	0.0012	0.0405	0.0466	0.0230	0.0313	0.0012	0.0022	0.0482	0.0039	0.0016	0.0622	0.0457	0.0671	0.0285	0.0634	0.0487	0.0066	0.0711	-0.0012	0.0564	0.0222
DB07220	0.0702	0.0050	0.0094	0.0052	0.1133	0.0521	0.0525	0.0302	0.0745	0.1367	0.1409	0.1302	0.0082	0.1299	0.0292	0.0312	0.0941	0.0642	0.0013	0.0695	0.0340	0.0446	0.1219	0.0614	0.1398	0.0574	0.0706	0.1132	0.0256	0.1244	0.1229	0.0868	0.0908	0.0061	0.0118	0.1453	0.0343	0.0087	0.1302	0.1290	0.1287	0.0522	0.1295	0.1462	0.0649	0.1344	0.0104	0.0996	0.0871
DB08341	0.0225	0.0003	0.0005	0.0054	0.0474	0.0068	0.0078	0.0261	0.0261	0.0834	0.0856	0.0929	0.0033	0.0446	0.0122	0.0112	0.0231	0.0269	0.0023	0.0469	0.0107	0.0024	0.0572	0.0094	0.0718	0.0222	0.0775	0.0892	0.0141	0.0167	0.0543	0.0489	0.0478	0.0066	0.0010	0.0542	0.0143	0.0055	0.0925	0.0614	0.0482	0.0328	0.0934	0.0545	0.0226	0.0540	0.0008	0.0609	0.0490
DB12582	0.1084	-0.0021	0.0728	0.0019	0.1480	0.0253	0.0407	0.0997	0.1486	0.1839	0.1751	0.2865	0.0040	0.1833	0.0198	0.0502	0.1601	0.1597	-0.0014	0.0813	0.0132	-0.0012	0.1684	0.0318	0.2318	0.0273	0.2321	0.2939	0.0773	0.0970	0.1652	0.1247	0.1229	-0.0011	0.0027	0.1419	0.0806	0.0017	0.2484	0.1753	0.1543	0.1544	0.2465	0.1401	0.0532	0.1671	0.0072	0.2080	0.1237
DB00007	0.1992	0.0202	0.0002	0.0452	0.2469	0.0320	0.0291	0.0783	0.1218	0.2762	0.2737	0.3895	0.0267	0.2405	0.0855	0.1340	0.1391	0.2000	0.0185	0.0850	0.0634	0.0403	0.1508	0.1321	0.3055	0.0600	0.3100	0.3800	0.0010	0.1292	0.1571	0.1803	0.1959	0.0080	0.0034	0.2481	0.0143	0.0155	0.3340	0.2926	0.2559	0.2337	0.3341	0.2473	0.0106	0.2413	0.0027	0.2995	0.1794
DB00192	0.1937	0.0057	0.0284	0.0062	0.1130	0.0199	0.0146	0.0641	0.0840	0.2695	0.2633	0.3671	0.0116	0.2550	0.0192	0.0369	0.1440	0.2056	0.0053	0.0201	0.0245	0.0046	0.2442	0.0423	0.3076	0.0580	0.1771	0.3580	0.0324	0.1440	0.2397	0.0791	0.1706	0.0102	0.0066	0.2209	0.0226	0.0110	0.3491	0.1549	0.2527	0.0702	0.3510	0.2200	0.0947	0.2517	0.0008	0.2963	0.0780
DB07106	0.0242	0.0002	0.0084	0.0009	0.0359	0.0021	0.0047	0.0199	0.0291	0.1004	0.0885	0.1306	0.0022	0.0539	0.0088	0.0105	0.0627	0.0636	0.0036	0.0054	0.0088	0.0023	0.0958	0.0251	0.0871	0.0179	0.0619	0.1149	0.0120	0.0492	0.0946	0.0227	0.0300	0.0025	0.0046	0.0378	0.0124	0.0124	0.1225	0.0426	0.0717	0.0443	0.1250	0.0355	0.0169	0.0695	0.0024	0.1124	0.0214
DB00350	0.1240	-0.0009	0.0204	-0.0010	0.1587	0.0054	0.0084	0.0588	0.1164	0.2628	0.2575	0.3212	0.0184	0.2024	0.0440	0.0321	0.1372	0.1831	0.0103	0.1142	0.0345	-0.0010	0.2036	0.0644	0.2066	0.0924	0.2052	0.3284	0.0327	0.0695	0.1932	0.2083	0.1345	-0.0024	-0.0019	0.0988	0.0425	0.0236	0.3047	0.1256	0.1166	0.1719	0.3116	0.0965	0.0603	0.0863	0.0121	0.2905	0.2086
DB07223	0.0342	0.0000	0.0205	0.0007	0.0816	0.0000	0.0191	0.0203	0.0449	0.0815	0.0792	0.0986	-0.0015	0.0558	0.0129	0.0238	0.0445	0.0540	0.0058	0.0282	0.0270	0.0126	0.0636	0.0092	0.0691	0.0380	0.0743	0.0921	0.0201	0.0290	0.0653	0.0394	0.0599	0.0007	-0.0008	0.0689	0.0123	0.0165	0.0916	0.0491	0.0360	0.0431	0.0904	0.0642	0.0126	0.0464	0.0001	0.0914	0.0387
DB01297	0.1331	0.0070	0.0463	-0.0029	0.1589	0.0108	0.0358	0.0335	0.0467	0.3005	0.2827	0.3727	0.0050	0.2816	0.0726	0.0280	0.2042	0.2303	0.0004	0.0283	0.0429	0.0088	0.2538	0.1181	0.2868	0.0797	0.2404	0.3594	0.0582	0.0906	0.2546	0.0797	0.1319	0.0083	0.0079	0.1888	0.0360	0.0299	0.3410	0.1855	0.2508	0.1558	0.3412	0.1888	0.0937	0.2279	0.0039	0.2783	0.0767
DB04074	0.0333	0.0013	0.0074	0.0018	0.0603	0.0150	0.0175	0.0398	0.0503	0.0604	0.0630	0.0607	0.0297	0.0610	0.0336	0.0358	0.0169	0.0555	0.0022	0.0216	0.0479	0.0040	0.0321	0.0378	0.0591	0.0209	0.0624	0.0587	0.0086	0.0579	0.0317	0.0514	0.0395	0.0019	0.0012	0.0614	0.0125	0.0038	0.0551	0.0591	0.0357	0.0115	0.0550	0.0617	0.0014	0.0593	0.0040	0.0522	0.0490
DB07231	0.0671	0.0009	0.0286	0.0003	0.2090	0.0208	0.0173	0.0348	0.0820	0.2419	0.2426	0.2784	-0.0026	0.1940	0.0654	0.0337	0.2071	0.1870	0.0228	0.0886	0.0435	0.0096	0.2204	0.0321	0.1855	0.1367	0.1697	0.2687	0.0337	0.1074	0.2182	0.0899	0.1375	0.0042	0.0033	0.1422	0.0308	0.0193	0.2533	0.1915	0.1348	0.2130	0.2519	0.1396	0.0956	0.1403	0.0019	0.2255	0.0897
DB07875	0.0390	0.0106	0.0114	0.0147	0.1144	0.0125	0.0762	0.0398	0.0839	0.1209	0.1215	0.1240	0.0178	0.0626	0.0364	0.0888	0.0831	0.0290	0.0313	0.0374	0.0411	0.0392	0.1072	0.0281	0.1241	0.0247	0.1068	0.1253	0.0122	0.0488	0.0977	0.1127	0.1134	0.0269	0.0116	0.1038	0.0909	0.0683	0.1276	0.1038	0.0851	0.0577	0.1262	0.1032	0.0314	0.1021	0.0098	0.1068	0.1121
DB03092	0.0078	-0.0014	-0.0003	-0.0018	0.0133	-0.0012	0.0000	-0.0003	0.0087	0.0575	0.0577	0.0534	-0.0007	0.0451	-0.0040	-0.0014	0.0044	0.0164	-0.0026	0.0025	-0.0016	-0.0018	0.0657	0.0081	0.0218	0.0032	0.0588	0.0552	-0.0020	0.0046	0.0588	0.0366	0.0068	-0.0005	-0.0013	0.0121	0.0022	0.0002	0.0702	0.0181	0.0025	0.0033	0.0711	0.0118	0.0015	0.0108	-0.0024	0.0561	0.0363
DB01908	0.0186	0.0056	-0.0010	0.0004	0.0479	0.0015	-0.0010	0.0031	0.0233	0.0318	0.0373	0.0539	0.0041	0.0261	0.0381	0.0093	0.0210	0.0291	0.0030	0.0088	0.0190	0.0031	0.0299	-0.0025	0.0416	0.0020	0.0334	0.0492	-0.0023	0.0155	0.0298	0.0313	0.0407	0.0008	0.0035	0.0289	0.0001	0.0074	0.0375	0.0217	0.0432	0.0288	0.0400	0.0290	0.0061	0.0382	-0.0002	0.0283	0.0311
DB03310	0.0188	0.0047	0.0071	0.0011	0.0225	0.0068	-0.0071	0.0070	0.0152	0.1246	0.1233	0.1377	0.0052	0.0721	0.0150	0.0030	0.0940	0.1078	0.0120	0.0072	0.0114	0.0060	0.1149	0.0328	0.0680	0.0913	0.0589	0.1223	0.0127	0.0180	0.1143	0.0302	0.0376	-0.0013	-0.0038	0.0339	-0.0112	-0.0028	0.1255	0.0319	0.0215	0.0146	0.1296	0.0337	0.0136	0.0189	-0.0032	0.0778	0.0296
DB04107	0.0320	0.0053	0.0060	0.0075	0.0698	0.0089	0.0331	0.0236	0.0481	0.0976	0.0971	0.1135	0.0123	0.0698	0.0215	0.0452	0.0697	0.0398	0.0151	0.0326	0.0200	0.0300	0.0868	0.0203	0.1032	0.0123	0.0686	0.1166	0.0158	0.0531	0.0864	0.0766	0.0760	0.0133	0.0091	0.0846	0.0575	0.0335	0.1154	0.0893	0.0770	0.0649	0.1151	0.0839	0.0313	0.0844	0.0061	0.1021	0.0768
DB06140	0.0538	0.0025	-0.0028	0.0037	0.0506	0.0055	0.0144	0.0774	0.0743	0.1695	0.1678	0.1838	0.0102	0.1299	0.0253	0.0136	0.1214	0.1253	0.0034	0.0064	0.0598	0.0089	0.1333	0.0162	0.1880	0.0723	0.1239	0.1835	-0.0057	0.1458	0.1359	0.0843	0.0776	0.0051	0.0040	0.1366	0.0053	0.0058	0.1970	0.0727	0.1558	0.0459	0.1980	0.1370	0.0951	0.1126	0.0053	0.1631	0.0832
DB02510	0.0335	0.0036	0.0174	0.0008	0.0824	0.0173	0.0239	0.0386	0.0310	0.1279	0.1302	0.1566	0.0006	0.1254	0.0374	0.0305	0.1085	0.0845	0.0093	0.0520	0.0190	0.0144	0.1188	0.0505	0.1233	0.0152	0.1356	0.1582	0.0262	0.0638	0.1142	0.0736	0.0700	0.0053	0.0065	0.0678	0.0731	0.0160	0.1537	0.1232	0.1268	0.1301	0.1534	0.0672	0.0792	0.0963	0.0330	0.1329	0.0730
DB03396	0.0389	0.0000	0.0165	0.0015	0.1445	0.0031	0.0220	0.0250	0.0375	0.2107	0.2127	0.2087	0.0049	0.1537	0.0416	0.0203	0.0895	0.0961	0.0097	0.0957	0.0635	0.0128	0.1295	0.0200	0.1777	0.0375	0.1651	0.2101	0.0142	0.1024	0.1213	0.1160	0.1134	0.0010	0.0018	0.1141	0.0255	0.0127	0.2061	0.1440	0.1221	0.0865	0.2035	0.1131	0.0286	0.1198	-0.0018	0.1662	0.1156
DB07744	0.0023	-0.0006	-0.0012	-0.0001	0.0085	0.0031	-0.0037	0.0024	0.0034	0.0121	0.0119	0.0169	-0.0020	0.0095	0.0050	-0.0028	0.0145	0.0091	0.0050	0.0018	0.0014	-0.0014	0.0090	0.0065	0.0086	0.0090	0.0085	0.0177	0.0026	-0.0069	0.0091	0.0041	0.0061	-0.0006	-0.0021	-0.0026	0.0014	-0.0020	0.0207	0.0077	0.0061	0.0110	0.0208	-0.0028	0.0117	-0.0004	0.0045	0.0198	0.0040
DB00212	0.0724	0.0003	0.0132	0.0019	0.1123	0.0003	0.0155	0.0368	0.0695	0.1621	0.1495	0.2131	-0.0032	0.1438	0.0208	0.0133	0.1074	0.1502	0.0055	0.0280	0.0235	-0.0039	0.1426	0.0463	0.1279	0.0534	0.1590	0.2031	0.0205	0.0418	0.1385	0.0852	0.0883	-0.0013	-0.0028	0.0822	0.0091	0.0034	0.2061	0.1120	0.1119	0.1101	0.2049	0.0790	0.0652	0.0811	0.0109	0.1508	0.0853
DB03510	0.0227	0.0006	0.0108	0.0002	0.0479	0.0133	0.0139	0.0385	0.0220	0.0658	0.0654	0.0688	-0.0010	0.0469	0.0313	0.0131	0.0245	0.0252	0.0037	0.0462	0.0087	0.0027	0.0454	0.0107	0.0662	0.0130	0.0623	0.0685	0.0242	0.0357	0.0371	0.0290	0.0340	0.0046	0.0030	0.0570	0.0318	0.0081	0.0536	0.0638	0.0624	0.0227	0.0535	0.0565	0.0085	0.0599	0.0047	0.0388	0.0293
DB03283	0.0488	-0.0013	0.0172	-0.0006	0.0582	-0.0001	0.0112	0.0052	0.0153	0.0992	0.0839	0.1150	-0.0038	0.0810	0.0186	0.0183	0.0643	0.0717	0.0014	0.0249	0.0496	0.0142	0.0908	0.0009	0.0587	0.0219	0.1402	0.1230	0.0134	0.0185	0.0634	0.0570	0.0519	0.0005	-0.0024	0.0688	0.0233	0.0038	0.1289	0.0536	0.0518	0.0557	0.1280	0.0684	0.0577	0.0201	-0.0013	0.0809	0.0574
DB06845	0.0310	0.0092	0.0103	0.0061	0.0738	0.0087	0.0134	0.0156	0.0555	0.0854	0.0875	0.1071	0.0147	0.0686	0.0204	0.0298	0.0771	0.0702	0.0214	0.0281	0.0484	0.0217	0.0813	0.0305	0.0925	0.0243	0.0802	0.1002	0.0180	0.0640	0.0816	0.0780	0.0768	0.0186	0.0093	0.0844	0.0495	0.0158	0.1102	0.0689	0.0688	0.0529	0.1044	0.0850	0.0280	0.0816	0.0091	0.1125	0.0781
DB02604	0.0090	-0.0009	-0.0025	-0.0027	0.0117	-0.0024	0.0015	0.0000	-0.0024	0.0121	0.0143	0.0104	-0.0024	0.0091	0.0014	0.0029	0.0111	0.0212	0.0003	0.0197	0.0030	-0.0012	0.0340	0.0031	0.0150	-0.0014	0.0339	0.0365	-0.0021	-0.0026	0.0179	0.0094	0.0096	0.0002	-0.0011	0.0097	0.0020	0.0018	0.0167	0.0109	0.0142	0.0009	0.0169	0.0094	0.0080	0.0062	-0.0019	0.0020	0.0093
DB03455	0.0327	-0.0008	0.0211	0.0001	0.0360	0.0072	0.0016	0.0129	0.0268	0.0411	0.0381	0.0550	0.0042	0.0350	0.0290	0.0188	0.0263	0.0454	0.0052	0.0289	0.0219	0.0018	0.0340	0.0212	0.0288	0.0304	0.0525	0.0480	0.0236	0.0167	0.0331	0.0326	0.0394	-0.0001	0.0026	0.0172	0.0078	0.0095	0.0487	0.0318	0.0194	0.0157	0.0481	0.0169	0.0177	0.0220	-0.0000	0.0225	0.0324
DB11755	0.1287	0.0129	0.0057	-0.0088	0.0791	0.0093	0.0232	0.0149	-0.0086	0.2025	0.1969	0.1972	0.0037	0.1924	-0.0332	-0.0027	0.0604	0.1698	-0.0108	-0.0250	0.0060	0.0010	0.1147	0.0185	0.1662	0.0252	0.1152	0.2032	0.0010	0.0268	0.1074	0.0404	0.0285	-0.0072	0.0092	0.0401	0.0110	-0.0085	0.1849	0.1042	0.1032	0.0274	0.1879	0.0394	0.0543	0.1021	-0.0017	0.1166	0.0394
DB09290	0.0763	0.0026	0.0033	0.0040	0.0653	0.0294	0.0292	0.0274	0.0287	0.1624	0.1597	0.1986	0.0083	0.1449	0.0074	0.0525	0.0823	0.0400	0.0067	0.0169	0.0167	0.0175	0.1146	0.0604	0.1681	0.0080	0.1416	0.1914	0.0060	0.0666	0.1102	0.1193	0.0526	0.0037	0.0069	0.0944	0.0246	0.0220	0.2243	0.0968	0.1394	0.0921	0.2214	0.0950	0.0472	0.1310	0.0053	0.1835	0.1203
DB07471	0.0280	-0.0001	-0.0035	0.0030	0.0971	0.0055	0.0073	0.0277	0.0292	0.1127	0.1184	0.1092	-0.0006	0.0714	0.0269	0.0016	0.0389	0.0726	0.0008	0.0368	0.0113	0.0050	0.0555	0.0204	0.1118	0.0113	0.0976	0.1084	0.0039	0.0507	0.0561	0.0538	0.0579	0.0015	0.0022	0.0888	0.0148	0.0039	0.1065	0.0718	0.0666	0.0383	0.1076	0.0892	0.0293	0.0901	-0.0008	0.0993	0.0536
DB08197	0.0133	0.0064	0.0091	-0.0015	0.0140	0.0019	0.0093	0.0074	0.0029	0.0410	0.0441	0.0491	-0.0017	0.0202	0.0025	0.0092	0.0019	0.0065	0.0011	0.0234	-0.0044	0.0007	0.0267	0.0073	0.0596	0.0059	0.0186	0.0558	0.0083	0.0143	0.0253	0.0176	0.0142	0.0007	0.0052	0.0319	0.0166	0.0123	0.0500	0.0165	0.0345	0.0263	0.0488	0.0322	0.0126	0.0343	-0.0010	0.0165	0.0181
DB08553	0.0094	-0.0003	-0.0004	-0.0011	0.0227	0.0152	0.0157	0.0052	0.0056	0.0340	0.0324	0.0346	0.0022	0.0272	0.0088	0.0157	0.0154	0.0098	0.0015	0.0071	0.0035	0.0026	0.0187	-0.0012	0.0295	0.0022	0.0284	0.0335	0.0013	0.0179	0.0171	0.0177	0.0183	0.0017	0.0004	0.0261	0.0150	0.0015	0.0362	0.0268	0.0234	0.0191	0.0367	0.0258	0.0079	0.0249	-0.0004	0.0274	0.0180
DB04551	0.0264	-0.0008	0.0049	-0.0002	0.0542	0.0059	0.0136	0.0119	0.0188	0.0707	0.0696	0.0918	-0.0002	0.0725	0.0157	0.0139	0.0780	0.0653	0.0039	0.0197	0.0419	0.0080	0.0937	0.0060	0.0512	0.0177	0.0755	0.0919	0.0074	0.0139	0.0915	0.0550	0.0544	0.0021	0.0008	0.0542	0.0166	0.0041	0.0878	0.0640	0.0563	0.0614	0.0862	0.0538	0.0537	0.0220	0.0055	0.0500	0.0552
DB05518	0.0299	0.0055	0.0033	0.0029	0.0719	0.0161	0.0139	0.0508	0.0598	0.0862	0.0881	0.0906	0.0052	0.0731	0.0236	0.0286	0.0643	0.0584	0.0034	0.0319	0.0109	0.0045	0.0482	0.0125	0.0872	0.0189	0.0693	0.0901	0.0122	0.0710	0.0466	0.0501	0.0700	0.0050	0.0112	0.0803	0.0192	0.0123	0.0906	0.0598	0.0782	0.0688	0.0903	0.0808	0.0119	0.0819	0.0015	0.0819	0.0505
DB04602	0.0409	0.0008	0.0188	0.0016	0.1034	0.0220	0.0296	0.0706	0.0455	0.1475	0.1501	0.1575	-0.0009	0.1310	0.0494	0.0212	0.1041	0.1066	0.0051	0.0807	0.0286	0.0061	0.1272	0.0196	0.1410	0.0319	0.1585	0.1646	0.0357	0.0616	0.1190	0.0801	0.0670	0.0027	0.0020	0.0866	0.0426	0.0087	0.1508	0.1281	0.1180	0.0735	0.1502	0.0859	0.0350	0.1081	0.0102	0.1204	0.0787
DB07888	0.0411	0.0022	0.0099	0.0009	0.0280	0.0052	0.0046	0.0054	0.0148	0.0759	0.0695	0.0955	0.0059	0.0703	0.0140	0.0104	0.0309	0.0541	0.0016	0.0069	0.0080	0.0058	0.0266	0.0169	0.0519	0.0147	0.0484	0.0891	0.0111	0.0052	0.0268	0.0284	0.0430	0.0024	0.0014	0.0257	0.0100	0.0132	0.0790	0.0303	0.0289	0.0290	0.0782	0.0258	0.0060	0.0278	0.0021	0.0773	0.0282
DB06894	0.0015	-0.0007	0.0042	0.0008	0.0172	-0.0053	-0.0029	0.0083	0.0091	0.0343	0.0352	0.0257	-0.0037	0.0265	0.0030	-0.0016	0.0067	0.0288	-0.0015	-0.0005	0.0055	-0.0031	0.0097	0.0014	0.0199	0.0115	0.0252	0.0310	0.0060	-0.0022	0.0096	0.0222	0.0037	-0.0017	-0.0017	0.0095	0.0028	0.0070	0.0321	0.0004	0.0078	-0.0062	0.0307	0.0096	-0.0023	0.0159	-0.0003	0.0270	0.0218
DB07340	0.0279	0.0021	0.0073	0.0085	0.0607	0.0113	0.0142	0.0089	0.0197	0.1027	0.1014	0.1116	0.0031	0.0753	0.0227	0.0139	0.0596	0.0749	0.0047	0.0250	0.0094	0.0117	0.0701	0.0358	0.0955	0.0175	0.1025	0.1284	0.0170	0.0437	0.0721	0.0623	0.0384	0.0057	0.0056	0.0583	0.0181	0.0244	0.1247	0.0877	0.0895	0.0742	0.1260	0.0572	0.0609	0.0617	0.0054	0.0865	0.0609
DB02646	0.0075	0.0001	0.0198	0.0013	-0.0025	0.0004	0.0027	-0.0055	-0.0026	0.0352	0.0345	0.0312	-0.0002	0.0041	0.0039	0.0027	0.0087	0.0074	-0.0003	-0.0000	0.0066	0.0029	0.0263	0.0135	0.0225	-0.0084	0.0437	0.0500	0.0198	0.0068	0.0239	0.0360	0.0068	0.0021	-0.0011	0.0136	0.0243	0.0064	0.0309	0.0027	0.0233	0.0048	0.0315	0.0133	0.0015	0.0092	-0.0001	0.0414	0.0357
DB01964	0.0262	0.0017	-0.0001	0.0016	0.0517	0.0247	0.0127	0.0164	0.0311	0.0989	0.0800	0.1241	0.0036	0.0694	0.0244	0.0203	0.0719	0.0615	0.0064	0.0121	0.0189	0.0049	0.0742	0.0220	0.0747	0.0122	0.0936	0.1097	0.0094	0.0371	0.0765	0.0419	0.0514	0.0034	0.0057	0.0478	0.0288	0.0141	0.1200	0.0781	0.0494	0.0525	0.1181	0.0477	0.0350	0.0388	0.0030	0.1013	0.0406
DB09079	-0.0283	0.0003	-0.0080	0.0196	0.1479	0.0238	0.0199	0.0410	0.0528	0.1450	0.1417	0.1233	0.0428	0.0424	0.1071	0.0767	0.0530	0.0038	0.0349	0.0949	0.0075	-0.0096	0.0837	-0.0294	0.1044	-0.0081	0.1182	0.1245	0.0254	0.1041	0.0649	0.1448	0.1141	0.0367	-0.0002	0.1244	0.0286	0.0293	0.1249	0.0626	0.1372	0.1521	0.1267	0.1239	-0.0079	0.1220	-0.0016	0.0506	0.1457
DB07598	0.0765	0.0012	0.0392	0.0015	0.0531	0.0092	0.0215	0.0269	0.0337	0.1278	0.1317	0.1744	0.0024	0.1004	0.0166	0.0123	0.0506	0.1009	-0.0004	0.0387	0.0156	0.0001	0.1193	0.0188	0.1286	0.0669	0.0878	0.1791	0.0360	0.0405	0.1142	0.0436	0.0932	0.0056	0.0031	0.0682	0.0192	0.0073	0.1835	0.0567	0.0610	0.0357	0.1786	0.0682	0.0446	0.0714	0.0022	0.1361	0.0434
DB00522	0.0524	0.0013	0.0060	0.0023	0.0879	0.0189	0.0141	0.0425	0.0631	0.1973	0.1928	0.2256	0.0043	0.1315	0.0342	0.0346	0.0972	0.0802	0.0102	0.0633	0.0257	0.0056	0.1024	0.0506	0.1714	0.0295	0.1772	0.2232	0.0094	0.0621	0.1001	0.1007	0.1045	0.0062	0.0056	0.0929	0.0318	0.0143	0.2029	0.1450	0.1189	0.1077	0.2031	0.0926	0.0366	0.1168	0.0009	0.1752	0.1003
DB07203	0.0267	-0.0013	0.0004	0.0017	0.0446	0.0066	0.0062	0.0226	0.0291	0.0500	0.0558	0.0488	-0.0009	0.0491	0.0234	-0.0038	0.0203	0.0291	0.0004	0.0344	0.0053	0.0060	0.0386	0.0183	0.0404	0.0065	0.0398	0.0450	0.0116	0.0186	0.0383	0.0293	0.0322	0.0023	0.0019	0.0522	0.0234	0.0050	0.0392	0.0476	0.0316	0.0305	0.0396	0.0519	0.0258	0.0244	-0.0001	0.0402	0.0297
DB07336	-0.0023	0.0001	-0.0029	0.0043	0.0153	0.0023	0.0007	0.0016	-0.0059	0.0239	0.0261	0.0257	-0.0007	0.0172	0.0037	0.0017	0.0184	0.0166	0.0020	0.0209	-0.0078	0.0009	0.0025	0.0082	0.0342	-0.0001	0.0277	0.0320	0.0062	0.0074	0.0030	0.0325	0.0032	-0.0006	-0.0019	0.0107	0.0066	-0.0024	0.0336	0.0226	0.0117	0.0055	0.0328	0.0109	0.0035	0.0273	-0.0006	0.0075	0.0323
DB07410	0.0186	0.0031	0.0052	0.0056	0.0707	0.0061	0.0203	0.0215	0.0744	0.1075	0.1077	0.1223	0.0166	0.0565	0.0222	0.0251	0.0754	0.0325	0.0066	0.0277	0.0217	0.0108	0.0920	0.0174	0.1073	0.0130	0.1035	0.1118	0.0089	0.0307	0.0913	0.1028	0.0828	0.0081	0.0018	0.0840	0.0229	0.0149	0.1223	0.0509	0.0500	0.0342	0.1180	0.0843	0.0115	0.0553	0.0015	0.1115	0.1022
DB00409	0.1834	0.0097	0.0223	0.0172	0.0570	0.0149	0.0084	0.0640	0.0580	0.1206	0.1214	0.1939	0.0188	0.1434	0.0267	0.0113	0.0956	0.1808	-0.0034	0.0206	0.0288	0.0404	0.1588	0.0074	0.1414	0.0390	0.0855	0.1884	0.0467	0.0737	0.1624	0.0243	0.0570	-0.0017	0.0245	0.0726	0.0388	0.0145	0.1898	0.0734	0.1145	0.0979	0.1882	0.0723	0.1252	0.0720	0.0078	0.1823	0.0247
DB03729	0.0107	0.0008	0.0017	-0.0005	0.0133	0.0140	0.0045	0.0194	0.0142	0.0403	0.0427	0.0289	0.0027	0.0341	0.0048	0.0021	0.0322	0.0365	-0.0005	0.0201	0.0052	-0.0006	0.0319	0.0174	0.0299	0.0078	0.0287	0.0317	0.0134	0.0164	0.0321	0.0320	0.0181	0.0010	0.0110	0.0259	0.0098	-0.0008	0.0325	0.0282	0.0159	0.0183	0.0322	0.0263	0.0148	0.0309	0.0012	0.0263	0.0315
DB03392	0.0076	-0.0007	-0.0009	-0.0023	0.0133	-0.0010	0.0036	0.0021	0.0014	0.0235	0.0247	0.0271	-0.0013	0.0074	0.0021	0.0061	0.0044	0.0170	0.0014	0.0198	0.0039	-0.0021	0.0119	0.0066	0.0262	0.0017	0.0259	0.0248	-0.0009	0.0032	0.0111	0.0141	0.0125	0.0011	-0.0007	0.0098	0.0039	0.0054	0.0265	0.0149	0.0143	-0.0039	0.0274	0.0093	0.0015	0.0138	-0.0023	0.0138	0.0141
DB03370	0.0077	-0.0002	-0.0007	-0.0001	0.0314	0.0000	0.0078	0.0191	0.0098	0.0394	0.0399	0.0433	-0.0003	0.0381	0.0055	0.0096	0.0312	0.0346	0.0015	0.0214	-0.0002	0.0015	0.0258	0.0129	0.0436	0.0013	0.0584	0.0484	0.0006	0.0124	0.0244	0.0355	0.0185	-0.0007	-0.0017	0.0166	0.0158	0.0093	0.0559	0.0404	0.0302	0.0244	0.0570	0.0167	0.0192	0.0216	0.0069	0.0428	0.0355
DB03372	0.0930	0.0019	0.0328	0.0078	0.1665	0.0657	0.0746	0.0526	0.0860	0.2024	0.2021	0.2296	0.0142	0.1972	0.0913	0.0837	0.1420	0.1585	0.0137	0.0638	0.0587	0.0184	0.1687	0.0839	0.1998	0.0665	0.2040	0.2313	0.0547	0.1162	0.1758	0.1526	0.1366	0.0072	0.0148	0.1236	0.0271	0.0216	0.1982	0.1837	0.1643	0.1542	0.1974	0.1227	0.1224	0.1583	0.0052	0.1582	0.1505
DB09186	0.2449	-0.0005	0.0580	0.0133	0.2983	0.0594	0.1419	0.1119	0.1642	0.3905	0.3776	0.4783	0.0357	0.3889	0.0563	0.0932	0.3034	0.3408	0.0027	0.0867	0.0430	0.0243	0.4127	0.0323	0.4054	0.1748	0.3760	0.4566	0.0785	0.1961	0.4124	0.1577	0.1953	0.0032	0.0081	0.2328	0.0336	0.0024	0.4458	0.3043	0.3446	0.2748	0.4453	0.2302	0.1513	0.2788	0.0142	0.4166	0.1536
DB07807	0.0926	0.0006	0.0026	-0.0023	0.0409	0.0037	0.0056	0.0102	0.0143	0.0915	0.0800	0.1447	-0.0024	0.0856	0.0036	0.0084	0.0384	0.1118	-0.0006	0.0210	0.0015	0.0029	0.0631	0.0118	0.0845	0.0069	0.0708	0.1545	0.0031	0.0156	0.0609	0.0191	0.0331	0.0021	0.0020	0.0417	0.0099	0.0047	0.1295	0.0513	0.0601	0.0235	0.1294	0.0408	0.0205	0.0513	-0.0011	0.0828	0.0186
DB04682	0.0496	0.0023	0.0043	0.0018	0.0645	0.0051	0.0155	0.0139	0.0292	0.1467	0.1377	0.2466	0.0029	0.0975	0.0105	0.0259	0.0827	0.0790	0.0035	0.0202	0.0113	0.0060	0.1411	0.0295	0.2008	0.0233	0.1370	0.2249	0.0056	0.0668	0.1398	0.0526	0.0641	0.0068	0.0006	0.1397	0.0152	0.0057	0.2150	0.1276	0.1163	0.0801	0.2168	0.1385	0.0343	0.1457	0.0034	0.1749	0.0526
DB03012	0.1216	-0.0009	0.0222	-0.0004	0.0802	0.0216	0.0168	0.0898	0.0654	0.1279	0.1313	0.1284	0.0002	0.1278	0.0311	0.0140	0.0587	0.0896	-0.0002	0.0890	0.0196	0.0027	0.1326	0.0308	0.1318	0.0899	0.1334	0.1289	0.0346	0.0577	0.1303	0.0456	0.1178	0.0061	0.0009	0.1296	0.0112	-0.0001	0.1384	0.1264	0.1189	0.0573	0.1346	0.1286	0.0349	0.1203	0.0063	0.1222	0.0445
DB09227	0.0617	0.0070	0.0120	0.0038	0.2068	0.0137	0.0788	0.1153	0.1072	0.2428	0.2373	0.3415	0.0045	0.2554	0.0742	0.0516	0.2526	0.2698	0.0083	0.0510	0.0558	0.0038	0.3054	0.0532	0.2557	0.0904	0.1930	0.3313	0.0170	0.1492	0.3067	0.1190	0.1683	0.0082	0.0101	0.2119	0.0692	0.0178	0.3210	0.2109	0.2406	0.2634	0.3157	0.2105	0.1424	0.1873	0.0254	0.2422	0.1170
DB03814	0.1389	-0.0035	0.0803	-0.0040	0.1184	0.0396	0.0733	0.0651	0.0851	0.2155	0.1788	0.2305	-0.0051	0.1578	0.0871	0.0769	0.1204	0.1174	0.0219	0.1015	0.0578	0.0583	0.1583	0.0341	0.1406	0.1070	0.2318	0.2108	0.0822	0.0666	0.1340	0.1480	0.1413	-0.0044	0.0065	0.1384	0.0497	0.0598	0.2088	0.1195	0.1015	0.1363	0.2076	0.1254	0.0637	0.0666	-0.0059	0.2110	0.1489
DB08251	0.0902	-0.0052	0.0208	0.0043	0.0849	0.0205	0.0360	0.0374	0.0602	0.1441	0.1445	0.1915	0.0072	0.0994	0.0552	0.0220	0.0770	0.0990	0.0049	0.0676	0.0293	0.0036	0.1031	0.0291	0.1263	0.0442	0.1860	0.1726	0.0258	0.0332	0.0987	0.1258	0.0987	-0.0024	-0.0081	0.0550	0.0088	0.0076	0.1821	0.0895	0.0716	0.0603	0.1826	0.0562	0.0523	0.0440	-0.0012	0.1574	0.1256
DB04140	0.0094	-0.0002	0.0005	-0.0003	0.0212	0.0088	0.0016	0.0006	0.0090	0.0275	0.0282	0.0377	0.0035	0.0293	0.0029	0.0060	0.0330	0.0243	-0.0008	0.0005	0.0130	0.0018	0.0166	0.0037	0.0383	0.0017	0.0272	0.0459	-0.0004	0.0184	0.0183	0.0037	0.0181	0.0007	-0.0015	0.0220	0.0030	0.0021	0.0411	0.0314	0.0296	0.0101	0.0411	0.0220	0.0091	0.0343	0.0016	0.0336	0.0034
DB04325	0.1735	0.0015	0.0140	0.0057	0.1017	0.0303	0.0323	0.0574	0.0747	0.3081	0.2884	0.3684	0.0109	0.2933	0.0358	0.0284	0.1626	0.2437	0.0070	0.0404	0.0271	0.0144	0.2622	0.0401	0.2848	0.0485	0.2176	0.3710	0.0427	0.0591	0.2583	0.1679	0.1181	0.0109	0.0042	0.1576	0.1197	0.0133	0.3484	0.1424	0.1447	0.1630	0.3483	0.1570	0.0507	0.1708	0.0021	0.3333	0.1663
DB02079	0.0084	0.0003	-0.0006	-0.0010	0.0112	0.0011	0.0023	0.0031	0.0072	0.0203	0.0199	0.0273	0.0007	0.0153	0.0017	0.0001	0.0030	0.0134	-0.0005	0.0031	0.0032	0.0007	0.0147	0.0041	0.0198	0.0059	0.0170	0.0236	-0.0000	0.0077	0.0152	0.0059	0.0108	0.0002	0.0001	0.0132	0.0032	0.0009	0.0214	0.0101	0.0139	0.0019	0.0227	0.0131	0.0010	0.0118	0.0007	0.0167	0.0056
DB07422	0.0524	0.0087	-0.0022	0.0039	0.0550	0.0113	0.0032	0.0045	0.0246	0.1099	0.1091	0.1728	-0.0012	0.1195	0.0200	0.0327	0.0534	0.0708	0.0012	0.0319	0.0374	0.0089	0.0901	0.0336	0.1311	0.0131	0.1060	0.1633	0.0039	0.0527	0.0904	0.0766	0.0925	0.0032	0.0098	0.1080	0.0134	0.0038	0.1554	0.0748	0.0871	0.0633	0.1553	0.1091	0.0299	0.1095	0.0075	0.1275	0.0768
DB04661	0.0134	0.0004	0.0053	0.0004	0.0355	0.0013	0.0082	0.0078	0.0105	0.0473	0.0475	0.0508	0.0009	0.0368	0.0129	0.0062	0.0155	0.0197	0.0021	0.0195	0.0125	0.0032	0.0287	0.0048	0.0419	0.0089	0.0468	0.0490	0.0052	0.0217	0.0242	0.0252	0.0276	0.0016	0.0004	0.0265	0.0083	0.0036	0.0545	0.0332	0.0271	0.0137	0.0549	0.0262	0.0067	0.0281	-0.0006	0.0453	0.0252
DB11827	0.0532	0.0018	0.0062	-0.0010	0.0764	0.0094	0.0237	0.0158	0.0706	0.1697	0.1609	0.2389	-0.0030	0.1135	0.0144	0.0453	0.1366	0.0711	0.0012	0.0424	0.0128	0.0031	0.1430	0.0271	0.2273	0.0298	0.1299	0.2208	0.0050	0.0844	0.1403	0.0569	0.0780	0.0051	0.0047	0.2132	0.0184	0.0030	0.2003	0.1990	0.1453	0.1381	0.2027	0.2120	0.0176	0.2137	0.0054	0.1787	0.0577
DB09143	0.0168	0.0006	0.0020	0.0018	0.0497	0.0028	0.0113	0.0110	0.0241	0.0653	0.0678	0.0862	0.0013	0.0393	0.0311	0.0163	0.0369	0.0261	0.0022	0.0241	0.0064	0.0036	0.0322	0.0082	0.0866	0.0151	0.0594	0.0927	0.0040	0.0401	0.0312	0.0375	0.0472	0.0022	0.0017	0.0510	0.0108	0.0074	0.1001	0.0724	0.0651	0.0548	0.0978	0.0511	0.0123	0.0735	-0.0008	0.0766	0.0376
DB07983	0.0440	-0.0023	0.0131	0.0031	0.1510	0.0029	0.0163	0.0579	0.1168	0.1995	0.2093	0.2094	0.0007	0.1173	0.0590	0.0391	0.0982	0.0977	0.0082	0.1295	0.0354	0.0040	0.1395	0.0454	0.1519	0.0994	0.1589	0.2138	0.0380	0.0500	0.1381	0.1778	0.1529	0.0090	0.0039	0.0754	0.0429	0.0491	0.2009	0.1037	0.0830	0.1285	0.2011	0.0741	0.0190	0.0734	0.0013	0.1806	0.1774
DB08462	0.0253	0.0064	-0.0029	0.0012	0.0643	0.0030	0.0038	0.0117	0.0297	0.0798	0.0862	0.1000	0.0035	0.0606	0.0451	0.0187	0.0284	0.0398	0.0027	0.0249	0.0231	0.0050	0.0419	0.0031	0.0955	-0.0044	0.0536	0.0979	-0.0016	0.0372	0.0405	0.0554	0.0573	0.0025	0.0067	0.0738	0.0050	0.0084	0.0855	0.0478	0.0728	0.0402	0.0867	0.0739	0.0060	0.0751	0.0010	0.0498	0.0542
DB00473	0.1292	-0.0016	0.0286	0.0033	0.1429	0.0098	0.0256	0.1297	0.1185	0.1777	0.1675	0.2570	0.0163	0.1912	0.0223	0.0421	0.1224	0.2058	0.0053	0.0065	0.0452	0.0039	0.1999	0.0461	0.1904	0.0608	0.1701	0.2455	0.0335	0.1485	0.1908	0.1257	0.1318	0.0176	0.0024	0.1419	0.0151	0.0037	0.2190	0.1507	0.1706	0.0671	0.2265	0.1406	0.0842	0.1558	-0.0013	0.2205	0.1265
DB01409	0.3858	0.0147	0.0073	0.0043	0.1443	0.0138	0.0572	0.0555	0.0461	0.2207	0.1839	0.3462	-0.0178	0.1483	0.0073	0.0315	0.0448	0.2767	0.0018	0.0471	-0.0190	0.0414	0.1658	0.0394	0.1967	0.0251	0.1788	0.3880	-0.0006	0.0848	0.1603	0.0338	0.0964	0.0014	0.0126	0.1600	0.0470	0.0053	0.2813	0.1433	0.1605	0.0569	0.2810	0.1558	0.0792	0.1476	0.0190	0.2732	0.0316
DB05395	0.0628	0.0005	0.0206	-0.0003	0.1111	-0.0011	0.0291	0.0191	0.0240	0.1691	0.1572	0.2758	0.0012	0.1826	0.0280	0.0125	0.1419	0.1463	0.0025	0.0030	0.0181	-0.0008	0.2130	0.0346	0.2033	0.0424	0.2219	0.2516	0.0271	0.0595	0.2109	0.0410	0.0416	0.0027	0.0040	0.0815	0.0064	-0.0009	0.2370	0.1030	0.1814	0.1210	0.2368	0.0804	0.0711	0.1268	0.0042	0.1831	0.0405
DB07025	0.0502	0.0006	0.0037	0.0066	0.0743	0.0107	0.0166	0.0156	0.0147	0.0932	0.0920	0.1164	0.0011	0.0869	0.0170	0.0128	0.0515	0.0789	0.0045	0.0391	0.0184	0.0122	0.0597	0.0157	0.0866	0.0166	0.0886	0.1187	0.0135	0.0344	0.0591	0.0753	0.0445	0.0008	-0.0029	0.0600	0.0058	0.0026	0.1176	0.0816	0.0506	0.0553	0.1160	0.0597	0.0395	0.0671	-0.0008	0.0605	0.0755
DB09338	0.1200	0.0084	0.0510	0.0038	0.1558	0.0174	0.0578	0.0531	0.0776	0.2504	0.2418	0.2980	0.0076	0.2434	0.0829	0.0391	0.1846	0.2105	0.0109	0.0286	0.0656	0.0130	0.2424	0.0343	0.2246	0.0865	0.2631	0.3061	0.0567	0.0998	0.2421	0.0970	0.1370	0.0058	0.0106	0.1352	0.0359	0.0215	0.2820	0.1357	0.1532	0.1384	0.2840	0.1341	0.1420	0.1155	0.0048	0.2478	0.0967
DB08693	0.0757	-0.0023	0.0013	0.0007	0.0742	0.0127	0.0043	0.0228	0.0384	0.1589	0.1446	0.2276	0.0123	0.1614	0.0089	0.0088	0.0565	0.1295	0.0007	0.0197	0.0114	0.0020	0.1121	0.0189	0.1779	0.0283	0.1063	0.2155	0.0010	0.0614	0.1114	0.0521	0.0648	0.0039	0.0036	0.0833	0.0125	0.0035	0.2059	0.1044	0.0987	0.0941	0.2086	0.0833	0.0175	0.1126	0.0011	0.1728	0.0502
DB07150	0.0038	0.0029	0.0044	0.0019	0.0021	0.0043	-0.0001	-0.0010	0.0042	0.0576	0.0496	0.0699	0.0177	0.0494	0.0033	0.0213	0.0160	0.0377	-0.0040	-0.0015	0.0065	0.0044	0.0194	0.0173	0.0564	-0.0042	0.0527	0.0681	0.0000	0.0285	0.0176	0.0219	0.0114	0.0015	0.0016	0.0262	-0.0004	0.0022	0.0691	0.0479	0.0449	0.0683	0.0633	0.0271	-0.0017	0.0344	0.0005	0.0523	0.0217
DB02583	0.0153	0.0011	0.0083	-0.0005	0.0675	0.0024	0.0032	0.0249	0.0170	0.1061	0.0958	0.1268	-0.0061	0.0445	0.0106	0.0223	0.0175	0.0134	0.0060	0.0529	0.0085	0.0057	0.0556	0.0216	0.1139	0.0286	0.0473	0.1071	0.0073	0.0304	0.0530	0.0302	0.0536	0.0012	0.0019	0.0638	0.0062	0.0186	0.1187	0.0414	0.0409	0.0313	0.1225	0.0638	0.0170	0.0682	-0.0005	0.0835	0.0311
DB01738	0.0872	0.0002	0.0245	0.0084	0.0986	0.0329	0.0218	0.0813	0.0711	0.2432	0.2413	0.2739	0.0077	0.1368	0.1716	0.0489	0.1193	0.0793	0.0492	0.1556	0.1149	0.0188	0.1224	0.1101	0.1910	0.0717	0.3027	0.2425	0.0403	0.1114	0.1128	0.2344	0.1810	0.0032	0.0113	0.1658	0.0366	0.0208	0.2530	0.1493	0.1496	0.1280	0.2521	0.1653	0.0907	0.1515	0.0025	0.2216	0.2325
DB04381	0.0067	-0.0001	-0.0014	-0.0021	0.0156	0.0113	0.0012	0.0222	0.0185	0.0344	0.0287	0.0306	0.0020	0.0391	0.0134	0.0027	0.0121	0.0312	0.0035	0.0089	0.0045	-0.0003	0.0361	0.0068	0.0221	-0.0005	0.0238	0.0373	0.0049	0.0058	0.0387	0.0168	0.0137	-0.0000	0.0062	0.0152	0.0027	0.0043	0.0341	0.0092	0.0157	0.0068	0.0393	0.0153	0.0006	0.0080	-0.0007	0.0313	0.0167
DB07887	0.0282	0.0024	0.0042	0.0032	0.0256	0.0052	0.0151	0.0130	0.0200	0.0557	0.0499	0.0780	0.0043	0.0509	0.0126	0.0192	0.0376	0.0379	0.0057	0.0144	0.0068	0.0068	0.0462	0.0136	0.0598	0.0060	0.0536	0.0722	0.0095	0.0128	0.0467	0.0343	0.0305	0.0076	0.0026	0.0297	0.0252	0.0134	0.0729	0.0367	0.0367	0.0270	0.0731	0.0296	0.0188	0.0404	0.0012	0.0462	0.0336
DB06953	0.0492	-0.0004	-0.0203	0.0026	0.1206	-0.0146	-0.0014	0.0079	0.0047	0.2041	0.1962	0.2480	-0.0044	0.0717	-0.0034	0.0039	0.0107	0.1421	-0.0066	-0.0145	-0.0099	-0.0015	0.0499	0.0260	0.1901	-0.0047	0.2908	0.2422	-0.0187	0.0359	0.0525	0.0579	0.0409	-0.0003	-0.0038	0.0538	-0.0089	-0.0052	0.2656	0.0569	0.0616	0.0002	0.2656	0.0534	0.0263	0.1328	-0.0045	0.2322	0.0560
DB04055	0.0332	-0.0016	-0.0026	-0.0021	0.0926	0.0411	0.0115	0.0157	0.0304	0.1059	0.1096	0.1176	-0.0020	0.0813	0.0057	0.0046	0.0583	0.0613	0.0005	0.0323	0.0049	0.0013	0.0585	0.0109	0.0856	0.0226	0.0825	0.1357	-0.0013	0.0168	0.0563	0.0373	0.0605	-0.0001	-0.0033	0.0217	0.0045	0.0106	0.1349	0.0781	0.0336	0.0254	0.1356	0.0212	0.0073	0.0380	-0.0002	0.1125	0.0370
DB04339	0.0148	-0.0011	0.0058	-0.0016	-0.0085	0.0089	-0.0010	0.0231	0.0083	0.0215	0.0218	0.0243	-0.0031	0.0197	0.0133	0.0043	0.0161	0.0127	0.0055	0.0104	0.0012	-0.0012	0.0101	0.0128	0.0315	0.0225	0.0124	0.0161	0.0089	0.0207	0.0096	0.0098	0.0141	-0.0012	0.0015	0.0229	0.0008	0.0082	0.0259	0.0059	0.0168	0.0193	0.0247	0.0224	0.0193	0.0118	-0.0007	0.0268	0.0098
DB07632	0.0113	0.0010	-0.0022	0.0070	0.0665	0.0124	0.0181	0.0182	0.0545	0.0882	0.0783	0.1313	0.0078	0.0513	0.0149	0.0285	0.0399	0.0536	0.0080	0.0298	0.0305	0.0063	0.0440	0.0126	0.0706	0.0248	0.0892	0.1154	0.0022	0.0267	0.0438	0.0756	0.0816	0.0038	0.0055	0.0317	0.0356	0.0167	0.1258	0.0502	0.0123	0.0210	0.1265	0.0314	0.0046	0.0218	0.0014	0.1223	0.0756
DB01466	0.3398	-0.0018	0.0892	-0.0038	0.1711	0.0133	-0.0056	0.0257	0.0380	0.4052	0.3925	0.4098	-0.0003	0.3595	0.0183	0.0239	0.1131	0.3547	-0.0064	0.0765	0.0512	-0.0016	0.3231	0.1589	0.3752	0.1046	0.2471	0.3765	0.0907	0.1618	0.3120	0.0812	0.1067	0.0171	0.0247	0.2897	0.0169	-0.0028	0.3794	0.2636	0.3137	0.0518	0.3654	0.2898	0.1643	0.3051	-0.0030	0.3201	0.0800
DB01820	0.0398	-0.0003	0.0136	0.0018	0.0772	0.0017	0.0130	0.0398	0.0845	0.1456	0.1457	0.1693	0.0024	0.0890	0.0482	0.0281	0.0641	0.0705	0.0103	0.0820	0.0225	0.0008	0.1079	0.0271	0.1294	0.0494	0.0998	0.1591	0.0201	0.0549	0.1075	0.0939	0.1147	0.0066	0.0092	0.1054	0.0276	0.0216	0.1383	0.0895	0.0961	0.0970	0.1390	0.1048	0.0305	0.0929	0.0047	0.1284	0.0937
DB05255	0.0540	0.0018	0.0259	0.0030	0.1277	0.0044	0.0313	0.0223	0.0351	0.2121	0.2035	0.3136	0.0064	0.1813	0.0378	0.0182	0.1570	0.1556	0.0112	0.0174	0.0144	0.0080	0.2302	0.0244	0.2109	0.0549	0.2502	0.2975	0.0320	0.0443	0.2251	0.0589	0.0548	0.0044	0.0038	0.0748	0.0259	0.0085	0.2713	0.1190	0.1517	0.1568	0.2702	0.0732	0.0742	0.0921	0.0044	0.2311	0.0568
DB07814	0.0219	0.0050	0.0005	-0.0024	0.0981	0.0102	0.0129	0.0369	0.0562	0.1411	0.1453	0.1962	0.0002	0.0874	0.0010	0.0179	0.0520	0.0272	0.0021	0.0222	0.0217	0.0020	0.0915	0.0218	0.1681	0.0117	0.2868	0.2653	0.0043	0.0597	0.0893	0.0859	0.0800	0.0013	0.0012	0.0743	0.0086	-0.0008	0.3296	0.1397	0.0894	0.0598	0.2974	0.0724	0.0366	0.1326	-0.0009	0.1741	0.0837
DB03124	0.0470	-0.0050	0.0191	0.0035	0.0538	0.0134	0.0169	0.0198	0.0427	0.1315	0.1318	0.1719	0.0103	0.0770	0.0463	0.0133	0.0460	0.0629	0.0027	0.0506	0.0398	-0.0001	0.0695	0.0176	0.1299	0.0337	0.1299	0.1517	0.0255	0.0286	0.0631	0.0863	0.0791	-0.0016	-0.0073	0.0409	0.0096	0.0049	0.1614	0.0535	0.0610	0.0436	0.1674	0.0420	0.0491	0.0371	-0.0021	0.1510	0.0867
DB02519	0.0532	-0.0040	0.0068	-0.0015	0.1074	0.0084	0.0270	0.0456	0.1065	0.1622	0.1582	0.1622	-0.0019	0.1354	0.0264	0.0259	0.1224	0.1450	0.0049	0.0598	0.0281	-0.0012	0.1416	0.0290	0.1472	0.0863	0.1441	0.1688	0.0108	0.0583	0.1433	0.0667	0.0949	0.0008	0.0010	0.1310	0.0100	0.0055	0.1673	0.1445	0.1284	0.0574	0.1657	0.1308	0.0538	0.0774	0.0009	0.1544	0.0652
DB00149	0.0590	0.0059	0.0349	0.0017	0.0813	0.0661	0.0735	0.0645	0.0564	0.0978	0.1014	0.2011	0.0040	0.0817	0.0409	0.0305	0.0620	0.0841	-0.0014	0.0647	0.0728	0.0182	0.0726	0.0511	0.1084	0.0464	0.1954	0.1934	0.0414	0.0635	0.0698	0.0895	0.0830	0.0019	0.0052	0.0618	0.0560	0.0021	0.1993	0.0827	0.0659	0.0571	0.2000	0.0609	0.0375	0.0844	0.0295	0.1369	0.0813
DB08162	0.0255	0.0011	0.0055	0.0069	0.0405	0.0043	0.0106	0.0055	0.0194	0.0718	0.0660	0.0992	0.0043	0.0565	0.0087	0.0109	0.0308	0.0817	0.0033	0.0230	0.0021	0.0130	0.0863	0.0014	0.0559	0.0184	0.0844	0.1066	0.0110	-0.0014	0.0850	0.0554	0.0616	0.0213	0.0008	0.0177	0.0192	0.0076	0.0958	0.0653	0.0257	0.0352	0.0946	0.0178	0.0481	0.0175	0.0095	0.0644	0.0554
DB08119	0.0451	0.0004	0.0041	0.0014	0.0427	0.0105	0.0036	0.0221	0.0306	0.0705	0.0650	0.0971	0.0061	0.0783	0.0123	0.0059	0.0370	0.0735	0.0022	0.0115	0.0077	0.0017	0.0522	0.0161	0.0867	0.0197	0.0480	0.0945	0.0075	0.0414	0.0526	0.0265	0.0351	0.0012	0.0024	0.0521	0.0094	0.0036	0.0977	0.0533	0.0663	0.0509	0.0972	0.0521	0.0137	0.0629	0.0021	0.0937	0.0258
DB08007	0.0351	0.0007	0.0056	0.0012	0.0384	0.0136	0.0058	0.0176	0.0227	0.0732	0.0705	0.1088	0.0016	0.0706	0.0112	0.0133	0.0398	0.0597	0.0028	0.0094	0.0094	0.0053	0.0812	0.0303	0.0871	0.0191	0.0574	0.0974	0.0097	0.0524	0.0802	0.0259	0.0437	0.0039	0.0017	0.0546	0.0104	0.0047	0.1027	0.0510	0.0656	0.0285	0.1021	0.0549	0.0244	0.0661	0.0016	0.0872	0.0254
DB04518	0.0897	0.0026	0.0210	0.0058	0.1582	0.0561	0.0532	0.0996	0.1003	0.1896	0.1927	0.2170	0.0034	0.1599	0.0776	0.0412	0.1301	0.1341	0.0078	0.0948	0.0575	0.0171	0.1443	0.0624	0.1952	0.0594	0.1537	0.2025	0.0590	0.1424	0.1448	0.1419	0.1512	0.0095	0.0122	0.1891	0.0369	0.0238	0.2035	0.1582	0.1578	0.1229	0.2042	0.1888	0.0896	0.1530	0.0064	0.2128	0.1422
DB14520	0.0012	-0.0007	-0.0032	0.0001	0.0051	0.0127	-0.0021	-0.0026	-0.0013	0.0292	0.0250	0.0715	0.0020	0.0084	0.0015	0.0006	0.0096	0.0138	-0.0009	0.0121	0.0097	-0.0015	0.0143	0.0167	0.0159	0.0022	0.0234	0.0293	-0.0015	0.0195	0.0122	0.0083	0.0138	0.0001	0.0053	0.0076	-0.0036	-0.0038	0.0117	0.0152	-0.0011	0.0025	0.0149	0.0076	0.0002	0.0084	-0.0010	0.0141	0.0080
DB07514	0.0298	0.0027	0.0178	0.0063	0.1314	0.0349	0.0675	0.0886	0.0975	0.1457	0.1472	0.1283	0.0438	0.1122	0.0910	0.0929	0.1272	0.0504	0.0456	0.1055	0.0230	0.0119	0.1185	0.0132	0.1175	0.0278	0.1281	0.1438	0.0345	0.1177	0.1110	0.1340	0.1303	0.0122	0.0078	0.1223	0.0659	0.0510	0.1448	0.1246	0.1281	0.1291	0.1432	0.1217	0.0344	0.1224	0.0028	0.1188	0.1341
DB03546	0.0085	0.0011	0.0007	0.0003	0.0254	0.0037	0.0015	0.0083	0.0149	0.0390	0.0385	0.0497	0.0005	0.0206	0.0143	0.0035	0.0285	0.0250	0.0071	0.0183	0.0041	0.0006	0.0289	0.0055	0.0403	0.0147	0.0297	0.0413	0.0013	0.0201	0.0301	0.0210	0.0290	0.0012	0.0025	0.0221	0.0023	0.0032	0.0434	0.0269	0.0190	0.0260	0.0455	0.0223	0.0130	0.0169	0.0006	0.0398	0.0207
DB06919	0.0898	0.0080	0.0194	0.0108	0.1131	0.0211	0.0275	0.0432	0.0822	0.1439	0.1403	0.1912	0.0345	0.1180	0.0244	0.0536	0.0977	0.1355	0.0165	0.0331	0.0591	0.0300	0.1349	0.0403	0.1244	0.0564	0.1382	0.1636	0.0273	0.0708	0.1345	0.1021	0.1091	0.0196	0.0176	0.0949	0.0382	0.0204	0.1881	0.1112	0.0856	0.0745	0.1833	0.0956	0.0398	0.0868	0.0072	0.1622	0.1027
DB01998	0.0452	0.0026	0.0057	0.0018	0.0642	0.0160	0.0242	0.0267	0.0323	0.0714	0.0683	0.0678	0.0059	0.0628	0.0067	0.0407	0.0479	0.0510	-0.0037	0.0154	0.0525	0.0102	0.0653	0.0152	0.0603	0.0440	0.0656	0.0641	0.0148	0.0561	0.0605	0.0564	0.0624	0.0038	0.0077	0.0592	0.0115	0.0053	0.0677	0.0550	0.0482	0.0270	0.0680	0.0587	0.0119	0.0534	0.0029	0.0615	0.0555
DB08626	0.0090	-0.0004	0.0119	0.0012	0.0325	0.0020	0.0017	0.0135	0.0258	0.0399	0.0420	0.0413	0.0059	0.0320	0.0101	0.0117	0.0343	0.0380	0.0032	0.0064	0.0136	0.0006	0.0453	0.0131	0.0239	0.0344	0.0208	0.0442	0.0159	0.0141	0.0431	0.0185	0.0165	0.0005	-0.0009	0.0248	0.0104	0.0068	0.0376	0.0365	0.0187	0.0154	0.0364	0.0249	0.0115	0.0221	-0.0004	0.0292	0.0180
DB07001	0.0522	0.0030	0.0105	0.0087	0.0858	0.0158	0.0197	0.0172	0.0671	0.1628	0.1408	0.2144	0.0245	0.1008	0.0166	0.0362	0.0813	0.1198	0.0034	0.0106	0.0270	0.0136	0.1200	0.0328	0.1473	0.0547	0.1330	0.2004	0.0188	0.0694	0.1218	0.0686	0.0710	0.0033	0.0082	0.0755	0.0147	0.0267	0.2051	0.0886	0.1049	0.0917	0.2086	0.0729	0.0186	0.1006	0.0008	0.1678	0.0657
DB04559	0.0705	0.0027	0.0134	0.0060	0.1116	0.0095	0.0164	0.0238	0.0261	0.2166	0.2020	0.2502	-0.0041	0.1285	0.0145	0.0309	0.0768	0.1660	-0.0016	0.0169	0.0188	0.0033	0.1434	0.0446	0.2372	0.0355	0.1785	0.2468	0.0237	0.0671	0.1574	0.0549	0.0489	0.0012	0.0041	0.0848	0.0076	0.0258	0.2398	0.0930	0.1603	0.0707	0.2376	0.0827	0.0340	0.1271	-0.0005	0.1654	0.0405
DB00364	0.0819	0.0039	0.0095	0.0028	0.1668	0.0292	0.0491	0.0321	0.0682	0.1540	0.1537	0.1562	0.0080	0.1046	0.0314	0.0621	0.1151	0.0909	-0.0010	0.0571	0.0828	0.0138	0.1276	0.0150	0.1105	0.0733	0.1305	0.1475	0.0169	0.0713	0.1165	0.1120	0.1473	0.0063	0.0129	0.1048	0.0267	0.0027	0.1568	0.1247	0.0666	0.0510	0.1578	0.1048	0.0186	0.0845	0.0027	0.1317	0.1104
DB01791	0.0151	0.0023	-0.0020	0.0017	0.1501	0.0036	0.0299	-0.0102	0.0043	0.2073	0.2059	0.2495	0.0103	0.1265	0.0234	0.0463	0.0918	0.1221	0.0048	0.0296	0.0109	0.0000	0.1186	0.0122	0.2271	-0.0075	0.1239	0.2522	-0.0011	0.1115	0.1123	0.1356	0.1222	0.0103	0.0051	0.1201	0.0343	0.0179	0.2392	0.1622	0.1937	0.0790	0.2406	0.1203	0.0067	0.1979	0.0012	0.1823	0.1345
DB03896	0.0147	-0.0027	0.0021	0.0028	0.0324	-0.0061	0.0028	-0.0003	0.0131	0.1547	0.1388	0.1627	-0.0026	0.0315	0.0080	0.0045	0.0270	0.0142	-0.0019	0.0263	0.0044	0.0017	0.0185	0.0045	0.0950	0.0892	0.0925	0.1346	-0.0009	0.0290	0.0132	0.0290	0.0328	-0.0013	-0.0037	0.0691	0.0008	0.0026	0.1678	0.0340	0.0316	0.0159	0.1659	0.0692	0.0015	0.0643	-0.0038	0.1568	0.0292
DB02039	0.0019	-0.0004	0.0028	0.0001	0.0060	0.0007	0.0018	0.0020	0.0023	0.0093	0.0082	0.0211	0.0041	0.0119	0.0012	0.0064	0.0028	0.0108	0.0010	0.0032	0.0026	0.0027	0.0145	0.0044	0.0142	0.0024	0.0155	0.0120	0.0057	0.0112	0.0161	0.0025	0.0097	0.0004	-0.0003	0.0098	0.0021	0.0026	0.0205	0.0042	0.0120	0.0073	0.0206	0.0093	0.0074	0.0080	0.0008	0.0177	0.0022
DB04446	0.0311	0.0003	-0.0030	0.0030	0.0558	0.0005	0.0031	-0.0017	0.0231	0.1148	0.1081	0.1814	0.0072	0.0783	0.0057	0.0064	0.0420	0.0953	0.0011	0.0157	0.0021	0.0082	0.0532	0.0094	0.1097	0.0047	0.1191	0.1752	0.0047	0.0099	0.0519	0.0575	0.0495	0.0015	0.0033	0.0284	0.0239	0.0036	0.1700	0.0745	0.0249	0.0271	0.1718	0.0287	0.0108	0.0384	0.0011	0.1411	0.0561
DB08230	0.0153	0.0005	0.0045	0.0079	0.0372	0.0029	0.0090	0.0241	0.0282	0.0639	0.0597	0.0759	0.0056	0.0509	0.0169	0.0188	0.0317	0.0431	0.0037	0.0273	0.0104	0.0015	0.0363	0.0128	0.0495	0.0135	0.0632	0.0798	0.0115	0.0050	0.0346	0.0401	0.0397	0.0009	-0.0002	0.0281	0.0178	0.0048	0.0781	0.0512	0.0334	0.0419	0.0756	0.0281	0.0141	0.0294	0.0056	0.0669	0.0398
DB05434	0.0083	-0.0062	0.0302	-0.0037	0.0960	0.0107	0.0141	0.0399	0.0351	0.1077	0.1104	0.0936	0.0029	0.1034	0.0288	0.0058	0.0335	0.0841	0.0030	0.0730	0.0706	-0.0013	0.0638	0.0202	0.0998	0.0413	0.0813	0.0889	0.0337	0.0665	0.0544	0.0749	0.0945	-0.0015	0.0025	0.0888	0.0067	0.0107	0.0903	0.0540	0.0372	0.0638	0.0936	0.0881	0.0089	0.0608	-0.0038	0.1085	0.0754
DB02386	0.0470	-0.0007	0.0121	0.0029	0.0709	0.0105	0.0138	0.0427	0.0576	0.1894	0.1886	0.2211	0.0042	0.1246	0.0829	0.0224	0.0783	0.0869	0.0141	0.0626	0.0716	0.0081	0.1395	0.0553	0.1309	0.0498	0.1858	0.2028	0.0184	0.0581	0.1334	0.1533	0.1093	0.0015	0.0014	0.0983	0.0239	0.0114	0.2174	0.1144	0.0958	0.0808	0.2171	0.0971	0.0379	0.0926	0.0030	0.1835	0.1527
DB04299	0.0166	0.0127	-0.0279	-0.0009	0.1728	0.1544	0.0465	0.1790	0.1030	0.2433	0.2047	0.2328	0.0572	0.2335	0.1788	0.0823	0.0434	0.0325	0.0588	0.1308	0.1057	0.0215	0.1077	-0.0342	0.2371	-0.0667	0.1791	0.2125	-0.0020	0.0768	0.1209	0.2076	0.1322	0.0096	0.0944	0.1800	0.0581	0.0680	0.1891	0.0793	0.1428	0.1903	0.2184	0.1798	-0.0262	0.0733	-0.0048	0.1769	0.2091
DB07076	0.0154	0.0020	0.0019	-0.0005	0.0180	0.0145	0.0078	0.0189	0.0198	0.0608	0.0615	0.0564	0.0046	0.0422	0.0079	0.0084	0.0338	0.0398	0.0016	0.0242	0.0089	0.0002	0.0424	0.0161	0.0479	0.0100	0.0462	0.0559	0.0109	0.0166	0.0417	0.0409	0.0260	0.0020	0.0119	0.0262	0.0138	0.0004	0.0574	0.0392	0.0278	0.0250	0.0575	0.0265	0.0220	0.0350	0.0010	0.0432	0.0403
DB08077	0.0167	-0.0004	-0.0014	-0.0030	0.0072	-0.0027	0.0040	-0.0032	0.0009	0.0612	0.0616	0.0511	-0.0024	0.0251	0.0057	0.0020	0.0296	0.0229	0.0029	0.0082	-0.0040	-0.0013	0.0428	0.0215	0.0376	0.0050	0.0734	0.0538	-0.0006	0.0227	0.0400	0.0232	0.0178	0.0006	-0.0008	0.0291	0.0023	0.0015	0.0558	0.0114	0.0223	0.0305	0.0573	0.0291	0.0118	0.0255	-0.0015	0.0574	0.0232
DB11901	0.0335	0.0078	0.0022	0.0036	0.0650	0.0129	0.0054	0.0139	0.0309	0.0851	0.0906	0.1851	-0.0037	0.1367	0.0165	0.0485	0.0313	0.0930	0.0052	0.0401	0.0510	0.0083	0.0778	0.0333	0.1418	0.0176	0.1050	0.1922	0.0138	0.0412	0.0806	0.0830	0.0903	0.0025	0.0106	0.0990	0.0178	0.0102	0.1666	0.1053	0.0803	0.0553	0.1622	0.0996	0.0199	0.1078	0.0033	0.1114	0.0835
DB08166	0.0591	0.0064	0.0120	0.0101	0.0827	0.0374	0.0412	0.0295	0.0582	0.1140	0.1131	0.1150	0.0068	0.1095	0.0151	0.0353	0.0609	0.0725	0.0024	0.0553	0.0174	0.0267	0.0673	0.0393	0.1135	0.0415	0.0765	0.1170	0.0243	0.0670	0.0687	0.0741	0.0703	0.0027	0.0071	0.0846	0.0296	0.0063	0.1149	0.0999	0.0885	0.0401	0.1149	0.0846	0.0338	0.1073	0.0118	0.0824	0.0737
DB09194	0.4304	0.0079	0.0074	0.0030	0.2736	0.0644	0.0431	0.1470	0.1275	0.4026	0.3869	0.5144	0.0296	0.4122	0.0522	0.0579	0.2130	0.4298	-0.0050	0.0352	0.0407	0.0884	0.4204	0.0735	0.2652	0.1445	0.3827	0.5188	0.0385	0.1741	0.4294	0.1021	0.2026	-0.0008	0.0227	0.1635	0.0175	0.0160	0.4743	0.3009	0.2520	0.2310	0.4594	0.1605	0.1985	0.1929	0.0105	0.4130	0.0918
DB08530	0.0114	0.0007	-0.0046	0.0042	0.0408	0.0097	0.0110	0.0098	0.0141	0.0764	0.0753	0.1038	-0.0023	0.0444	0.0053	0.0133	0.0258	0.0249	0.0079	0.0047	-0.0003	0.0085	0.0281	0.0114	0.1231	0.0069	0.0536	0.1563	0.0007	0.0602	0.0242	0.0173	0.0371	0.0004	0.0011	0.0577	0.0168	0.0049	0.1544	0.0946	0.0586	0.0220	0.1548	0.0567	0.0076	0.0943	0.0074	0.1602	0.0165
DB11323	0.0350	-0.0006	0.0029	0.0038	0.1495	-0.0072	-0.0066	0.0105	0.1289	0.1331	0.1478	0.2112	-0.0020	0.0709	0.0336	0.0213	0.0617	0.0643	0.0027	0.0696	0.0240	0.0038	0.0908	0.0339	0.0820	0.0757	0.1397	0.2019	0.0068	0.0436	0.0915	0.1397	0.1117	-0.0007	0.0015	0.0378	0.0076	0.0317	0.2036	0.0193	0.0193	0.0652	0.2063	0.0384	-0.0055	0.0178	-0.0023	0.2153	0.1396
DB04072	0.0055	-0.0005	-0.0009	0.0000	0.0123	0.0030	-0.0006	0.0023	0.0047	0.0149	0.0114	0.0667	0.0086	0.0108	0.0019	0.0062	0.0008	0.0074	-0.0007	-0.0018	0.0060	-0.0003	0.0047	0.0030	0.0110	0.0045	0.0049	0.0198	0.0024	0.0137	0.0039	0.0022	0.0099	-0.0002	0.0001	0.0098	-0.0015	-0.0018	0.0090	0.0094	0.0028	-0.0010	0.0099	0.0096	0.0024	0.0097	-0.0011	0.0052	0.0022
DB01382	0.0148	-0.0002	0.0040	-0.0001	0.0698	0.0063	0.0135	0.0085	0.0449	0.1100	0.1098	0.1252	0.0041	0.0710	0.0194	0.0218	0.0795	0.0505	0.0022	0.0285	0.0307	0.0039	0.0753	0.0094	0.1293	0.0151	0.0866	0.1321	0.0093	0.0323	0.0642	0.0718	0.0693	0.0036	0.0043	0.0745	0.0352	0.0123	0.1160	0.0714	0.0763	0.0788	0.1294	0.0752	0.0420	0.0582	0.0056	0.1254	0.0722
DB01408	0.1394	0.0081	0.0259	0.0026	0.1673	0.0022	0.0344	0.0365	0.0374	0.2491	0.2324	0.3723	-0.0061	0.2807	0.0588	0.0433	0.2302	0.3050	0.0030	0.0277	0.0683	0.0038	0.2821	0.0617	0.2243	0.0690	0.3191	0.3648	0.0458	0.0558	0.2845	0.0986	0.1097	0.0063	0.0092	0.1256	0.0497	0.0077	0.3061	0.1708	0.2205	0.1702	0.3009	0.1216	0.0843	0.1414	0.0020	0.2183	0.0952
DB08082	0.1395	0.0030	0.0087	0.0096	0.1371	0.0522	0.0417	0.0697	0.0913	0.2154	0.2086	0.2268	0.0412	0.2136	0.0560	0.0525	0.1439	0.1830	0.0078	0.0409	0.0338	0.0226	0.1903	0.0088	0.1653	0.0470	0.1405	0.2225	0.0330	0.0929	0.1884	0.1307	0.1277	0.0075	0.0147	0.1235	0.0365	0.0137	0.2181	0.1316	0.1043	0.1241	0.2172	0.1238	0.0496	0.1031	-0.0001	0.2149	0.1318
DB07324	0.0529	0.0073	0.0173	0.0025	0.0863	0.0301	0.0475	0.0307	0.0463	0.1019	0.1069	0.1111	0.0010	0.0664	0.0320	0.0204	0.0496	0.0527	0.0052	0.0422	0.0102	0.0099	0.0707	0.0138	0.1194	0.0303	0.0687	0.1163	0.0224	0.0511	0.0687	0.0579	0.0706	0.0040	0.0036	0.0626	0.0274	0.0211	0.0989	0.0728	0.0751	0.0467	0.0966	0.0638	0.0466	0.0649	0.0025	0.0643	0.0578
DB11386	0.0585	-0.0038	0.0126	0.0006	0.0113	-0.0031	-0.0013	0.0133	0.0043	0.0856	0.0816	0.1288	0.0053	0.0567	0.0193	0.0022	0.0409	0.0658	-0.0035	0.0141	0.0218	0.0108	0.0623	0.0168	0.0596	0.0278	0.0772	0.1098	0.0147	0.0066	0.0614	0.0334	0.0087	0.0003	-0.0063	0.0282	-0.0063	-0.0041	0.1039	0.0368	0.0742	0.0096	0.1044	0.0281	0.1060	0.0140	-0.0011	0.0775	0.0319
DB00161	0.0097	0.0011	0.0045	-0.0002	0.0125	0.0115	0.0120	0.0086	0.0081	0.0239	0.0272	0.0472	0.0007	0.0227	0.0013	0.0055	0.0063	0.0229	-0.0009	0.0111	0.0214	0.0015	0.0069	0.0246	0.0284	0.0107	0.0522	0.0422	0.0016	0.0146	0.0066	0.0205	0.0134	0.0005	0.0003	0.0155	0.0132	0.0012	0.0453	0.0161	0.0148	0.0061	0.0452	0.0158	0.0003	0.0197	0.0046	0.0428	0.0167
DB09049	0.3613	0.0033	0.1126	-0.0019	0.2101	0.0215	0.0051	0.0374	0.0500	0.4416	0.4237	0.4377	-0.0012	0.3907	0.0445	0.0285	0.1414	0.3979	0.0007	0.1144	0.0643	0.0006	0.3717	0.1994	0.4112	0.1592	0.3349	0.4163	0.1224	0.1971	0.3592	0.1199	0.1446	0.0224	0.0365	0.3242	0.0213	0.0015	0.3987	0.2938	0.3683	0.0786	0.3812	0.3237	0.2252	0.3388	0.0026	0.3573	0.1187
DB05104	0.1426	-0.0004	0.0279	0.0013	0.0761	0.0063	0.0061	0.0255	0.0280	0.1636	0.1616	0.1954	-0.0061	0.1350	0.0131	0.0060	0.0699	0.1277	0.0031	0.0274	0.0147	-0.0021	0.1294	0.0455	0.1651	0.0427	0.0944	0.1901	0.0358	0.0543	0.1234	0.0345	0.0573	0.0056	0.0094	0.1282	0.0087	0.0025	0.1902	0.0968	0.1355	0.0473	0.1848	0.1289	0.0557	0.1258	0.0019	0.1546	0.0344
DB08835	0.0198	-0.0004	0.0047	0.0025	0.0342	0.0082	0.0048	0.0033	0.0173	0.1251	0.1234	0.1407	0.0015	0.0598	0.0122	0.0037	0.0395	0.0457	0.0050	0.0178	0.0070	0.0060	0.0738	0.0404	0.1287	0.0245	0.0803	0.1349	0.0044	0.0700	0.0681	0.0304	0.0330	0.0017	0.0001	0.0780	0.0059	0.0037	0.1276	0.0495	0.0759	0.0145	0.1266	0.0783	0.0165	0.0819	0.0020	0.0929	0.0285
DB01949	0.0298	-0.0027	0.0210	-0.0023	0.0964	0.0091	0.0068	0.0300	0.0464	0.1548	0.1543	0.1869	-0.0022	0.1033	0.0278	0.0137	0.0623	0.0957	-0.0035	0.0502	0.0192	-0.0041	0.1181	0.0319	0.1751	0.0304	0.1221	0.1866	0.0275	0.0678	0.1157	0.0677	0.0656	0.0019	0.0041	0.0806	0.0247	0.0136	0.1606	0.1233	0.1012	0.0191	0.1630	0.0810	0.0024	0.1425	0.0037	0.1282	0.0662
DB02499	0.0032	0.0007	0.0018	-0.0003	-0.0008	0.0007	0.0026	0.0089	0.0076	0.0163	0.0108	0.0409	-0.0003	0.0036	-0.0022	0.0016	0.0041	0.0175	-0.0009	-0.0028	0.0004	0.0114	0.0068	0.0036	0.0118	0.0038	0.0195	0.0326	0.0016	-0.0010	0.0078	0.0035	0.0108	-0.0002	-0.0005	-0.0007	0.0016	0.0036	0.0408	-0.0021	0.0051	-0.0038	0.0417	-0.0010	-0.0019	0.0022	-0.0005	0.0143	0.0029
DB08164	0.0232	0.0003	0.0022	0.0020	0.0549	0.0105	0.0352	0.0327	0.0306	0.0837	0.0798	0.0898	0.0022	0.0435	0.0187	0.0168	0.0316	0.0249	0.0114	0.0245	0.0028	0.0037	0.0392	0.0096	0.1048	0.0139	0.0508	0.1212	0.0161	0.0592	0.0361	0.0465	0.0579	0.0059	0.0031	0.0789	0.0397	0.0103	0.1069	0.0819	0.0719	0.0213	0.1041	0.0785	0.0152	0.0940	0.0067	0.0873	0.0459
DB03115	0.0159	-0.0008	-0.0056	0.0043	0.0521	0.0115	0.0201	0.0070	0.0262	0.0532	0.0499	0.0557	0.0026	0.0392	0.0303	0.0277	0.0283	0.0371	-0.0011	0.0416	0.0179	-0.0011	0.0313	0.0065	0.0663	0.0083	0.0313	0.0531	0.0045	0.0339	0.0345	0.0466	0.0495	-0.0001	0.0081	0.0496	0.0172	0.0048	0.0497	0.0432	0.0425	0.0366	0.0525	0.0500	0.0084	0.0341	-0.0003	0.0432	0.0459
DB02991	0.0208	0.0016	0.0127	0.0025	0.0158	0.0056	0.0013	0.0089	0.0133	0.0636	0.0523	0.0802	-0.0025	0.0440	0.0018	0.0135	0.0237	0.0591	0.0010	0.0140	-0.0055	0.0062	0.0413	0.0145	0.0594	0.0175	0.0243	0.0888	0.0206	0.0023	0.0429	0.0132	0.0281	0.0012	0.0013	0.0255	0.0131	0.0151	0.0736	0.0189	0.0469	0.0373	0.0750	0.0223	0.0159	0.0281	0.0006	0.0718	0.0103
DB01667	0.0543	-0.0009	0.0009	-0.0011	0.0578	-0.0020	-0.0030	0.0238	0.0230	0.1487	0.1472	0.1627	0.0012	0.0959	0.0004	0.0018	0.0849	0.1319	0.0057	0.0679	0.0138	0.0014	0.0440	0.0080	0.1229	0.0236	0.0926	0.1650	0.0014	0.0265	0.0405	0.1203	0.0820	-0.0000	-0.0017	0.0392	0.0170	0.0144	0.1837	0.0807	0.0633	0.0416	0.1820	0.0392	0.0179	0.0374	0.0060	0.1128	0.1204
DB08848	0.0754	-0.0046	0.0174	0.0199	0.0832	0.0333	0.0491	0.0653	0.0447	0.0878	0.0817	0.0687	0.0382	0.0866	-0.0031	0.0522	0.0084	0.0741	-0.0058	0.0325	0.0098	0.0102	0.0632	0.0028	0.0812	0.0782	0.0769	0.0826	0.0053	0.0835	0.0582	0.0503	0.0463	-0.0028	-0.0032	0.0558	-0.0040	-0.0032	0.0875	0.0865	0.0669	0.0901	0.0908	0.0568	0.0683	0.0805	-0.0011	0.1019	0.0498
DB04287	0.0871	0.0018	0.0259	0.0051	0.1555	0.0193	0.0375	0.0431	0.0824	0.2516	0.2471	0.3083	0.0100	0.2237	0.0442	0.0392	0.1750	0.1862	0.0169	0.0373	0.0330	0.0126	0.1992	0.0278	0.2069	0.0615	0.2182	0.3057	0.0287	0.0644	0.1909	0.0943	0.1076	0.0083	0.0053	0.1239	0.0455	0.0321	0.2802	0.1499	0.1332	0.1970	0.2793	0.1227	0.0808	0.1032	0.0048	0.2583	0.0950
DB07197	0.0105	-0.0014	0.0089	0.0014	0.0366	0.0032	0.0045	0.0035	0.0251	0.0843	0.0848	0.0933	0.0027	0.0302	0.0273	0.0087	0.0322	0.0315	-0.0001	0.0145	0.0103	0.0004	0.0422	0.0110	0.0524	0.0181	0.0497	0.0813	0.0133	0.0228	0.0428	0.0431	0.0345	0.0011	0.0049	0.0285	0.0065	0.0128	0.0804	0.0467	0.0359	0.0221	0.0821	0.0283	0.0084	0.0426	0.0016	0.0828	0.0425
DB04337	0.0096	-0.0013	0.0001	0.0001	0.0030	-0.0035	-0.0022	-0.0036	0.0026	0.0605	0.0583	0.0569	0.0002	0.0140	0.0014	0.0003	0.0301	0.0202	-0.0024	-0.0046	0.0007	-0.0020	0.0456	0.0149	0.0420	-0.0082	0.0614	0.0616	-0.0010	0.0321	0.0430	0.0129	0.0045	0.0014	-0.0005	0.0178	0.0029	-0.0011	0.0564	0.0196	0.0266	0.0041	0.0589	0.0177	0.0000	0.0347	-0.0003	0.0626	0.0125
DB04310	0.0332	-0.0008	0.0015	0.0026	0.1059	0.0121	0.0160	0.0258	0.0497	0.1633	0.1596	0.1914	0.0001	0.1013	0.0164	0.0308	0.0718	0.0706	0.0092	0.0439	0.0156	0.0047	0.0849	0.0232	0.1906	0.0283	0.1042	0.1961	0.0039	0.0760	0.0839	0.0526	0.0841	0.0029	0.0016	0.1105	0.0150	0.0071	0.1841	0.1255	0.0926	0.0687	0.1837	0.1094	0.0102	0.1319	0.0005	0.1767	0.0512
DB07151	0.0486	0.0002	0.0028	0.0087	0.0412	0.0019	0.0035	0.0081	0.0171	0.0770	0.0774	0.0820	0.0058	0.0759	0.0107	0.0218	0.0356	0.0531	0.0001	0.0158	0.0070	0.0042	0.0472	0.0067	0.0569	0.0081	0.0722	0.0950	0.0078	0.0187	0.0471	0.0272	0.0342	0.0000	0.0004	0.0359	0.0120	0.0039	0.0783	0.0654	0.0437	0.0412	0.0759	0.0359	0.0179	0.0406	0.0046	0.0661	0.0269
DB13948	0.1703	0.0020	0.0315	0.0105	0.1530	0.0305	0.0389	0.1135	0.1460	0.2442	0.2352	0.2894	0.0273	0.2272	0.0268	0.0907	0.2023	0.2144	0.0027	0.0237	0.0300	0.0247	0.2357	0.0347	0.2072	0.0696	0.2417	0.2883	0.0447	0.1612	0.2337	0.0965	0.1223	0.0046	0.0379	0.1559	0.0392	0.0220	0.2825	0.1946	0.2061	0.1961	0.2789	0.1522	0.0801	0.1546	0.0094	0.2518	0.0935
DB02943	0.0321	0.0042	0.0208	0.0063	0.0485	0.0032	0.0152	0.0211	0.0375	0.0992	0.0929	0.1764	0.0132	0.0907	0.0372	0.0228	0.0593	0.0641	0.0214	0.0171	0.0259	0.0125	0.0852	0.0387	0.1156	0.0397	0.1146	0.1617	0.0242	0.0215	0.0840	0.0629	0.0642	0.0097	0.0053	0.0645	0.0236	0.0202	0.1485	0.0445	0.0797	0.0631	0.1499	0.0636	0.0522	0.0454	0.0049	0.1365	0.0629
DB02466	0.0901	-0.0002	0.0179	0.0024	0.1609	0.0251	0.0285	0.0777	0.1008	0.1751	0.1764	0.1747	0.0025	0.1699	0.0632	0.0293	0.1012	0.1725	0.0043	0.1284	0.0673	0.0057	0.1314	0.0272	0.1523	0.0588	0.1583	0.1824	0.0296	0.0737	0.1326	0.1328	0.1550	0.0047	0.0055	0.1001	0.0132	0.0093	0.2008	0.1194	0.0779	0.1128	0.1963	0.0996	0.0177	0.0836	0.0020	0.1657	0.1315
DB04009	0.0015	-0.0004	0.0010	-0.0006	0.0007	0.0017	0.0038	0.0060	0.0025	0.0102	0.0089	0.0169	-0.0007	0.0063	-0.0022	-0.0010	0.0087	0.0104	0.0020	0.0048	0.0006	-0.0016	0.0133	0.0062	0.0112	0.0007	0.0137	0.0174	0.0006	0.0086	0.0130	0.0082	0.0064	0.0003	-0.0000	-0.0009	0.0020	-0.0039	0.0128	0.0083	0.0034	0.0060	0.0153	-0.0005	0.0022	0.0022	0.0002	0.0192	0.0083
DB07979	0.0792	0.0020	-0.0001	0.0018	0.0445	0.0239	0.0043	0.0088	0.0169	0.1377	0.1321	0.2073	0.0056	0.1497	0.0156	0.0145	0.1181	0.1067	0.0040	0.0116	0.0126	0.0142	0.1124	0.0132	0.1018	0.0113	0.0984	0.2078	0.0050	0.0194	0.1156	0.0438	0.0684	0.0036	0.0022	0.0426	0.0170	0.0127	0.1547	0.0786	0.0627	0.0810	0.1576	0.0423	0.0172	0.0577	0.0034	0.1375	0.0437
DB02678	0.0115	0.0002	0.0045	0.0009	0.0213	0.0033	0.0046	0.0128	0.0085	0.0521	0.0492	0.1032	0.0002	0.0219	0.0101	0.0141	0.0053	0.0138	0.0059	0.0182	0.0212	0.0021	0.0208	0.0342	0.0401	0.0160	0.0736	0.0640	0.0052	0.0081	0.0157	0.0310	0.0305	0.0018	0.0019	0.0174	0.0080	0.0069	0.0679	0.0193	0.0147	0.0088	0.0687	0.0164	0.0043	0.0196	-0.0026	0.0533	0.0313
DB08449	0.0282	0.0011	0.0121	0.0016	0.0761	0.0225	0.0407	0.0297	0.0364	0.0893	0.0912	0.1077	0.0030	0.0514	0.0343	0.0304	0.0378	0.0273	0.0115	0.0331	0.0173	0.0075	0.0568	0.0217	0.0825	0.0185	0.0622	0.1071	0.0278	0.0398	0.0535	0.0679	0.0808	0.0086	0.0119	0.0808	0.0499	0.0165	0.0889	0.0660	0.0757	0.0339	0.0877	0.0804	0.0269	0.0682	0.0000	0.0672	0.0679
DB12278	0.3918	0.0138	-0.0040	0.0042	0.1660	0.0095	0.0487	0.0606	0.0313	0.2707	0.2268	0.4443	-0.0021	0.1968	0.0042	0.0420	0.0914	0.3391	0.0002	0.0061	-0.0147	0.0572	0.2570	0.0292	0.2383	0.0199	0.2226	0.4757	-0.0158	0.1167	0.2506	-0.0056	0.0705	0.0011	0.0167	0.1658	0.0364	0.0026	0.3656	0.1597	0.2199	0.0985	0.3642	0.1616	0.1110	0.1689	0.0209	0.3142	-0.0093
DB07984	0.0302	-0.0014	0.0107	0.0041	0.1062	0.0020	0.0106	0.0421	0.0877	0.1168	0.1248	0.1224	-0.0005	0.0723	0.0289	0.0335	0.0471	0.0699	0.0036	0.0666	0.0337	0.0017	0.0809	0.0295	0.0813	0.0768	0.0894	0.1292	0.0382	0.0370	0.0815	0.1115	0.1098	0.0069	0.0054	0.0462	0.0413	0.0488	0.1190	0.0347	0.0390	0.0743	0.1196	0.0452	0.0071	0.0343	0.0017	0.1118	0.1112
DB06741	0.0407	-0.0006	0.0142	0.0023	0.1002	0.0054	0.0089	0.0372	0.0730	0.1221	0.1247	0.1513	0.0128	0.1252	0.0046	0.0242	0.0486	0.1066	0.0036	0.0226	0.0393	0.0084	0.1064	0.0126	0.1181	0.0408	0.0960	0.1519	0.0290	0.0436	0.1044	0.0614	0.0821	0.0005	0.0015	0.0768	0.0459	0.0320	0.1649	0.0565	0.0775	0.0426	0.1663	0.0763	-0.0009	0.0820	0.0019	0.1505	0.0584
DB04648	0.0079	0.0005	0.0028	0.0013	0.0079	0.0040	0.0052	0.0152	0.0164	0.0253	0.0208	0.0457	-0.0004	0.0079	0.0112	0.0059	0.0172	0.0189	0.0028	0.0100	0.0027	0.0106	0.0132	0.0069	0.0157	0.0078	0.0446	0.0337	0.0043	0.0012	0.0135	0.0152	0.0165	0.0001	0.0009	0.0056	0.0046	0.0060	0.0449	0.0094	0.0082	0.0057	0.0450	0.0055	0.0060	0.0041	0.0004	0.0213	0.0148
DB05284	0.0387	0.0022	0.0003	-0.0007	0.0519	0.0110	0.0060	0.0060	0.0190	0.1280	0.1204	0.1869	-0.0004	0.0745	0.0093	0.0144	0.0695	0.0485	0.0001	0.0354	0.0108	-0.0003	0.0821	0.0291	0.1597	0.0240	0.1074	0.1889	0.0070	0.0513	0.0786	0.0753	0.0797	0.0106	0.0140	0.1322	0.0076	0.0013	0.1906	0.1027	0.0834	0.0879	0.1924	0.1311	0.0061	0.1132	-0.0005	0.1504	0.0757
DB01649	0.0050	-0.0006	0.0116	-0.0008	0.0172	-0.0027	0.0033	0.0110	0.0138	0.0192	0.0193	0.0174	0.0034	0.0184	0.0068	0.0062	0.0003	0.0053	-0.0003	0.0138	-0.0057	-0.0027	0.0085	-0.0047	0.0116	0.0173	0.0186	0.0211	0.0078	-0.0003	0.0103	0.0164	0.0105	0.0001	-0.0022	0.0155	0.0022	0.0010	0.0237	0.0035	0.0075	0.0131	0.0235	0.0156	-0.0036	0.0073	0.0010	0.0155	0.0162
DB02239	0.0406	0.0007	0.0028	-0.0012	0.0606	0.0083	0.0139	0.0235	0.0357	0.0716	0.0739	0.0776	0.0053	0.0694	0.0114	0.0081	0.0158	0.0656	-0.0014	0.0160	0.0172	0.0032	0.0570	0.0142	0.0700	0.0181	0.0791	0.0736	0.0081	0.0502	0.0559	0.0323	0.0519	0.0029	0.0011	0.0600	0.0088	-0.0004	0.0776	0.0651	0.0605	0.0129	0.0773	0.0602	0.0082	0.0576	0.0029	0.0610	0.0317
DB07053	0.0722	0.0058	0.0112	-0.0008	0.1422	0.0174	0.0271	0.0234	0.0720	0.1759	0.1793	0.1932	0.0131	0.1214	0.0440	0.0329	0.0865	0.0967	-0.0004	0.0491	0.0323	0.0067	0.1159	0.0230	0.1979	0.0446	0.1436	0.1933	0.0212	0.1137	0.1177	0.1016	0.1082	-0.0004	0.0080	0.1346	0.0174	0.0123	0.1886	0.1520	0.1328	0.0501	0.1908	0.1348	0.0134	0.1275	-0.0011	0.1580	0.1001
DB13930	0.0194	0.0023	0.0122	0.0047	0.0427	0.0068	0.0351	0.0202	0.0242	0.1000	0.0945	0.0967	0.0011	0.0567	0.0656	0.0294	0.0717	0.0452	0.0021	0.0442	0.0161	-0.0021	0.0924	0.0451	0.0676	0.0278	0.0771	0.1099	0.0205	0.0365	0.0898	0.0595	0.0355	0.0002	0.0053	0.0600	0.0280	0.0188	0.1123	0.0710	0.0479	0.0686	0.1150	0.0605	0.0140	0.0714	0.0019	0.0716	0.0602
DB07642	0.0699	0.0000	0.0151	0.0032	0.1717	0.0200	0.0353	0.0361	0.0477	0.1931	0.1933	0.1931	0.0013	0.1469	0.0670	0.0327	0.1153	0.0911	0.0098	0.1243	0.0303	0.0090	0.1508	0.0104	0.1621	0.0614	0.1735	0.1845	0.0244	0.0630	0.1335	0.1353	0.1470	0.0051	0.0048	0.1559	0.0292	0.0094	0.2022	0.1445	0.1323	0.1126	0.1987	0.1547	0.0434	0.1132	0.0014	0.1395	0.1344
DB02963	0.0082	-0.0006	-0.0006	0.0023	0.0392	0.0066	0.0082	0.0114	0.0104	0.0397	0.0454	0.0347	0.0024	0.0327	0.0146	0.0063	0.0179	0.0219	0.0017	0.0226	0.0149	0.0075	0.0352	0.0159	0.0303	0.0096	0.0286	0.0316	0.0145	0.0295	0.0361	0.0289	0.0264	0.0057	0.0042	0.0362	0.0183	0.0068	0.0320	0.0329	0.0231	0.0205	0.0319	0.0362	0.0261	0.0240	-0.0005	0.0271	0.0290
DB05137	0.1771	0.0007	0.0139	0.0025	0.1070	0.0041	0.0057	-0.0019	0.0178	0.1797	0.1659	0.2757	-0.0032	0.1597	0.0030	0.0193	0.0366	0.1930	0.0023	0.0010	0.0193	0.0191	0.1528	0.0225	0.1672	0.0065	0.1216	0.2723	0.0073	0.0625	0.1418	0.0332	0.0555	0.0054	0.0063	0.1232	0.0109	0.0015	0.2561	0.1086	0.1289	0.0208	0.2546	0.1225	0.0657	0.1214	0.0043	0.2233	0.0336
DB11071	0.0468	0.0009	0.0069	0.0091	0.1897	-0.0049	0.0044	0.0250	0.1617	0.2106	0.2285	0.2867	0.0054	0.1070	0.0374	0.0359	0.1142	0.0956	0.0086	0.0892	0.0342	0.0112	0.1638	0.0445	0.1435	0.0925	0.1878	0.2726	0.0128	0.0549	0.1622	0.2037	0.1713	0.0060	0.0019	0.0844	0.0235	0.0433	0.2816	0.0451	0.0384	0.0913	0.2809	0.0850	0.0035	0.0426	-0.0009	0.2876	0.2033
DB04983	0.0018	-0.0004	-0.0005	-0.0006	0.0040	0.0056	0.0007	0.0020	-0.0009	0.0017	-0.0001	0.0081	-0.0005	0.0065	0.0076	0.0001	-0.0039	0.0026	-0.0002	0.0062	0.0007	0.0035	0.0048	0.0015	0.0034	-0.0033	0.0041	0.0068	-0.0006	0.0006	0.0045	0.0030	0.0058	0.0007	0.0058	0.0036	0.0041	-0.0004	0.0079	0.0118	0.0037	0.0125	0.0075	0.0037	0.0013	0.0031	0.0046	0.0031	0.0029
DB05087	0.0218	0.0069	0.0218	-0.0029	0.0898	0.0009	0.0150	0.0159	0.1070	0.1072	0.1271	0.2437	-0.0037	0.2055	0.0705	0.0291	0.0626	0.2384	0.0044	-0.0088	0.0289	-0.0000	0.2216	0.0366	0.1566	0.0452	0.1153	0.2539	0.0318	0.0944	0.2325	0.0996	0.1002	-0.0002	0.0040	0.1117	-0.0055	0.0052	0.2598	0.1270	0.1144	0.0859	0.2402	0.1126	0.0204	0.1309	0.0000	0.1344	0.1002
DB03127	0.0602	-0.0009	0.0034	0.0020	0.0439	0.0123	0.0106	0.0263	0.0409	0.1647	0.1497	0.1906	0.0111	0.1445	0.0160	0.0125	0.0688	0.1194	0.0014	0.0408	-0.0023	0.0105	0.1150	0.0333	0.1554	0.0282	0.1308	0.1888	0.0277	0.0427	0.1149	0.0993	0.0616	0.0068	0.0072	0.0639	0.0528	0.0065	0.1840	0.0948	0.0707	0.0593	0.1840	0.0639	0.0257	0.1146	-0.0012	0.1689	0.0974
DB07788	0.1211	0.0045	0.1015	0.0075	0.1310	0.0363	0.1117	0.1067	0.1269	0.1731	0.1685	0.1830	0.0040	0.1467	0.1458	0.0436	0.1439	0.1398	0.0050	0.1352	0.1017	0.0056	0.1626	0.0600	0.1580	0.1128	0.1549	0.1906	0.1187	0.0672	0.1589	0.1565	0.1378	0.0043	0.0096	0.1425	0.0353	0.0256	0.1883	0.1587	0.1294	0.1204	0.1886	0.1421	0.0958	0.1499	0.0099	0.1336	0.1573
DB08927	0.0956	-0.0027	0.0117	0.0070	0.0422	0.0161	0.0097	0.0533	0.0250	0.1142	0.0990	0.1236	0.0098	0.1015	0.0079	0.0226	0.0467	0.0856	-0.0008	0.0071	0.0040	0.0137	0.0791	0.0076	0.0774	0.0239	0.0606	0.1229	0.0230	0.0244	0.0795	0.0271	0.0467	0.0016	0.0070	0.0384	0.0216	0.0153	0.1228	0.0415	0.0562	0.0904	0.1217	0.0355	0.0419	0.0423	0.0004	0.1134	0.0253
DB04345	0.0034	0.0021	0.0004	0.0026	0.0230	0.0068	0.0043	-0.0050	0.0023	0.0632	0.0623	0.0860	-0.0003	0.0388	0.0050	0.0139	0.0176	0.0162	0.0022	0.0083	0.0008	0.0095	0.0168	0.0139	0.0919	0.0014	0.0533	0.1095	-0.0003	0.0296	0.0152	0.0196	0.0251	0.0006	0.0027	0.0468	0.0105	0.0061	0.1202	0.0553	0.0468	0.0212	0.1224	0.0457	0.0014	0.0580	0.0016	0.1165	0.0192
DB01876	0.0115	0.0011	0.0003	0.0016	0.0052	0.0003	0.0020	-0.0034	-0.0059	0.0520	0.0509	0.0525	0.0030	0.0285	0.0026	-0.0005	0.0121	0.0151	0.0016	0.0080	-0.0010	0.0053	0.0206	0.0050	0.0363	0.0007	0.0301	0.0567	0.0081	0.0082	0.0186	0.0238	0.0189	0.0021	0.0014	0.0207	0.0224	0.0040	0.0693	0.0181	0.0150	0.0078	0.0704	0.0206	0.0103	0.0202	0.0024	0.0665	0.0237
DB00898	0.0903	-0.0075	0.0249	-0.0083	0.0186	-0.0162	-0.0260	-0.0437	-0.0489	0.1370	0.1455	0.4884	-0.0216	0.2629	-0.0488	0.0470	-0.0457	0.2477	-0.0191	-0.0868	0.0839	-0.0271	0.4278	0.0688	0.2191	-0.0104	0.1060	0.4258	0.0107	0.0724	0.4371	0.0235	-0.1014	-0.0079	-0.0109	0.0704	-0.0074	-0.0112	0.4488	0.0951	0.2745	0.0559	0.3995	0.0702	0.1611	0.0945	0.0222	0.1520	0.0251
DB11590	0.0601	0.0015	-0.0008	0.0031	0.1246	0.0125	0.0168	0.0343	0.0731	0.1447	0.1434	0.2074	0.0035	0.1120	0.0314	0.0561	0.0909	0.0721	0.0161	0.0350	0.0227	0.0113	0.0944	0.0178	0.0965	0.0582	0.1446	0.1882	0.0099	0.0233	0.0951	0.0953	0.1307	0.0031	0.0044	0.0545	0.0280	0.0091	0.1941	0.0916	0.0388	0.0906	0.1895	0.0544	0.0155	0.0185	0.0038	0.1924	0.0956
DB08500	0.0419	-0.0003	0.0053	-0.0004	0.0489	0.0065	0.0148	0.0216	0.0257	0.0659	0.0672	0.0787	0.0033	0.0576	0.0137	0.0217	0.0486	0.0557	0.0022	0.0410	0.0079	0.0038	0.0482	0.0098	0.0993	0.0130	0.0633	0.0962	0.0083	0.0360	0.0487	0.0367	0.0433	0.0022	0.0013	0.0571	0.0131	0.0078	0.0802	0.0779	0.0863	0.0357	0.0803	0.0567	0.0209	0.0829	0.0009	0.0537	0.0356
DB04429	0.0154	0.0048	0.0097	0.0146	0.0295	0.0022	0.0027	0.0110	0.0196	0.0902	0.0882	0.1135	0.0107	0.0624	0.0082	0.0250	0.0370	0.0680	-0.0001	0.0109	0.0204	0.0107	0.0450	0.0209	0.0839	0.0168	0.0708	0.1108	0.0060	0.0133	0.0446	0.0694	0.0264	0.0006	-0.0033	0.0295	-0.0005	0.0021	0.1123	0.0520	0.0297	0.0620	0.1097	0.0301	0.0035	0.0526	-0.0000	0.1007	0.0698
DB07629	0.0158	0.0056	0.0034	0.0063	0.0515	0.0061	0.0396	0.0169	0.0329	0.0506	0.0495	0.0499	0.0093	0.0239	0.0183	0.0452	0.0313	0.0088	0.0192	0.0170	0.0225	0.0213	0.0455	0.0139	0.0487	0.0075	0.0480	0.0520	0.0032	0.0126	0.0383	0.0449	0.0514	0.0156	0.0054	0.0366	0.0461	0.0360	0.0528	0.0420	0.0266	0.0238	0.0526	0.0363	0.0201	0.0404	0.0044	0.0369	0.0446
DB06460	0.0201	0.0006	0.0110	0.0003	0.1044	0.0068	0.0072	0.0462	0.0458	0.1685	0.1635	0.1988	0.0013	0.0870	0.0553	0.0243	0.0678	0.0388	0.0131	0.1051	0.0309	0.0109	0.1072	0.0444	0.1202	0.0131	0.1772	0.2227	0.0425	0.0017	0.0751	0.1901	0.1299	0.0066	0.0119	0.0935	0.0452	0.0280	0.2207	0.1178	0.1001	0.0945	0.2193	0.0916	0.0431	0.0515	-0.0050	0.1731	0.1901
DB01744	0.0377	0.0100	0.0030	0.0007	0.0200	0.0014	0.0072	-0.0018	-0.0037	0.0538	0.0476	0.0811	-0.0005	0.0777	-0.0012	0.0116	0.0330	0.0616	-0.0002	-0.0157	0.0341	0.0089	0.0463	0.0316	0.0810	-0.0054	0.0413	0.0769	-0.0011	0.0460	0.0389	0.0454	0.0101	-0.0003	-0.0035	0.0581	-0.0071	0.0024	0.0562	0.0692	0.0929	0.0120	0.0602	0.0581	0.0087	0.1000	-0.0029	0.0470	0.0456
DB07573	0.0844	-0.0029	0.0437	0.0001	0.2171	0.0073	0.0915	0.0391	0.0387	0.2488	0.2365	0.3523	0.0006	0.2678	0.0316	0.0302	0.2188	0.2296	0.0062	0.0312	0.0173	0.0020	0.2968	0.0211	0.3105	0.1037	0.3156	0.3390	0.0478	0.1403	0.2940	0.0528	0.0771	0.0001	0.0057	0.1193	0.0153	0.0006	0.3153	0.1770	0.2510	0.1901	0.3154	0.1186	0.1265	0.1819	0.0027	0.2775	0.0491
DB03276	0.0228	0.0011	0.0081	0.0006	0.0263	0.0044	0.0042	0.0121	0.0185	0.0348	0.0353	0.0410	0.0009	0.0233	0.0106	0.0052	0.0183	0.0266	0.0022	0.0161	0.0120	0.0025	0.0252	0.0127	0.0294	0.0153	0.0249	0.0381	0.0100	0.0148	0.0249	0.0135	0.0233	0.0016	0.0018	0.0229	0.0038	0.0036	0.0349	0.0290	0.0255	0.0129	0.0371	0.0228	0.0078	0.0264	0.0017	0.0334	0.0134
DB08369	0.0638	0.0040	-0.0118	0.0131	0.1129	-0.0002	0.0318	0.0289	0.0430	0.2376	0.2228	0.2717	0.0112	0.1213	0.0429	0.0476	0.1005	0.1439	0.0009	0.0322	0.0347	0.0166	0.0849	0.0471	0.2045	0.0151	0.3336	0.2383	0.0002	0.0604	0.0899	0.1678	0.0856	0.0035	0.0018	0.0988	0.0220	-0.0040	0.2955	0.1501	0.0885	0.0995	0.2936	0.0974	0.0350	0.1312	-0.0037	0.2594	0.1671
DB07119	0.0198	0.0048	0.0069	0.0039	0.0269	0.0063	-0.0032	0.0017	0.0147	0.1375	0.1256	0.1643	0.0187	0.1018	0.0163	0.0239	0.0666	0.0867	-0.0018	0.0084	0.0145	0.0094	0.0543	0.0305	0.0965	0.0127	0.1038	0.1585	0.0014	0.0297	0.0526	0.0633	0.0338	0.0037	0.0039	0.0357	0.0087	0.0048	0.1446	0.1058	0.0625	0.1191	0.1380	0.0368	0.0183	0.0464	0.0008	0.1078	0.0629
DB03975	0.0103	0.0005	-0.0071	-0.0003	0.0442	0.0090	0.0069	0.0131	0.0372	0.0690	0.0574	0.1218	0.0016	0.0432	0.0177	0.0197	0.0301	0.0384	0.0071	0.0148	0.0225	0.0011	0.0347	0.0123	0.0475	0.0180	0.0941	0.1043	-0.0024	0.0130	0.0350	0.0483	0.0766	0.0008	0.0051	0.0271	0.0222	0.0085	0.1133	0.0336	0.0073	0.0277	0.1092	0.0269	-0.0061	0.0022	-0.0000	0.1137	0.0487
DB11633	0.1130	-0.0081	0.0245	0.0059	0.1463	0.0228	0.0679	0.1175	0.0989	0.2590	0.2515	0.3326	0.0080	0.1927	0.0554	0.0500	0.1822	0.1889	-0.0054	0.0398	0.0699	0.0113	0.2320	0.0106	0.2539	0.0777	0.2057	0.3133	0.0424	0.1277	0.2235	0.1069	0.1247	0.0295	-0.0054	0.1792	0.0425	-0.0010	0.2865	0.2098	0.2560	0.0912	0.2935	0.1789	0.2468	0.1453	0.0065	0.2284	0.1067
DB11090	0.0524	-0.0024	0.0654	0.0043	0.0241	0.0080	0.0111	0.0210	0.0007	0.2068	0.2044	0.1819	0.0009	0.1278	0.0153	0.0059	0.0922	0.0735	-0.0007	0.0138	0.0201	0.0180	0.1915	0.0368	0.1065	0.0115	0.1342	0.2089	0.0701	0.0242	0.1926	0.1155	0.0276	0.0060	-0.0070	0.0492	0.0649	0.0137	0.1626	0.0482	0.1546	0.0188	0.1645	0.0488	0.1156	0.0329	-0.0007	0.1576	0.1125
DB08179	0.0954	0.0021	0.0709	0.0044	0.1240	0.0204	0.0763	0.0995	0.1108	0.1748	0.1700	0.1923	0.0038	0.1294	0.1033	0.0317	0.1206	0.1162	0.0126	0.1322	0.0819	0.0068	0.1474	0.0553	0.1544	0.0969	0.1791	0.2007	0.0934	0.0411	0.1290	0.1611	0.1497	0.0067	0.0075	0.1358	0.0356	0.0212	0.1957	0.1472	0.1264	0.1095	0.1941	0.1343	0.0876	0.1148	0.0061	0.1571	0.1610
DB00463	0.0552	0.0024	0.1118	0.0034	0.0222	0.0057	-0.0093	0.0061	0.0210	0.0808	0.0998	0.4100	-0.0057	0.3637	0.0013	0.0215	-0.0076	0.3736	0.0066	-0.0232	0.0069	0.0027	0.3767	0.0396	0.1133	0.0763	0.0683	0.4068	0.1151	-0.0165	0.3823	-0.0250	0.0121	0.0035	0.0108	0.0129	-0.0039	0.0138	0.4279	0.0201	0.0383	0.0059	0.4046	0.0131	0.0181	0.0567	0.0018	0.1280	-0.0242
DB14514	0.0076	-0.0003	-0.0055	-0.0019	0.0097	-0.0012	-0.0000	0.0109	0.0011	0.0444	0.0424	0.0479	-0.0000	0.0345	-0.0091	-0.0063	0.0119	0.0185	-0.0011	-0.0007	0.0031	-0.0009	0.0153	0.0084	0.0243	0.0010	0.0372	0.0463	-0.0047	0.0185	0.0162	0.0046	0.0245	-0.0003	-0.0010	0.0145	0.0009	-0.0031	0.0488	0.0104	0.0086	-0.0076	0.0511	0.0146	0.0172	0.0073	0.0012	0.0208	0.0054
DB06738	0.2519	-0.0039	0.0478	0.0033	0.0760	-0.0024	-0.0164	0.0002	0.0087	0.2433	0.2253	0.3424	0.0093	0.2519	-0.0218	-0.0035	0.0630	0.2774	-0.0044	-0.0061	0.0092	-0.0065	0.2768	0.0828	0.2364	0.0436	0.1551	0.3090	0.0472	0.0689	0.2574	0.0094	0.0425	0.0120	0.0222	0.1633	0.0153	-0.0085	0.3262	0.1005	0.1974	0.0971	0.3071	0.1648	0.0498	0.1715	-0.0001	0.2890	0.0083
DB04837	0.2532	0.0013	-0.0046	0.0010	0.0847	0.0069	0.0121	0.0218	0.0103	0.1966	0.1707	0.3112	0.0038	0.1590	-0.0029	0.0035	0.0140	0.1928	-0.0033	-0.0003	0.0073	0.0372	0.1302	0.0219	0.1843	0.0105	0.1169	0.3427	-0.0017	0.0480	0.1197	0.0068	0.0609	0.0025	0.0024	0.1114	-0.0009	-0.0004	0.2858	0.0909	0.1170	0.0381	0.2870	0.1121	0.0564	0.1103	0.0007	0.2524	0.0075
DB08234	-0.0003	0.0016	0.0096	-0.0004	0.0445	0.0016	-0.0008	0.0169	0.0089	0.0886	0.0782	0.1019	-0.0050	0.0248	0.0082	0.0186	0.0084	0.0019	0.0067	0.0474	0.0075	0.0018	0.0403	0.0168	0.0879	0.0301	0.0329	0.0729	0.0057	0.0126	0.0380	0.0266	0.0351	-0.0001	0.0007	0.0354	0.0014	0.0163	0.0950	0.0207	0.0187	0.0249	0.0985	0.0357	0.0130	0.0421	-0.0005	0.0622	0.0275
DB01252	0.1167	0.0040	0.0160	-0.0038	0.1381	0.0166	0.0128	0.0420	0.1089	0.2316	0.2227	0.2736	0.0116	0.2049	0.0368	0.0252	0.1502	0.2308	0.0218	0.0331	0.0366	0.0027	0.2078	0.0439	0.1925	0.0975	0.1795	0.2887	0.0238	0.0742	0.2011	0.1172	0.1226	0.0034	0.0011	0.1156	0.0137	-0.0014	0.2633	0.1455	0.1223	0.1370	0.2691	0.1147	0.0545	0.1034	-0.0024	0.2601	0.1152
DB03150	0.0107	0.0000	-0.0036	-0.0011	0.0571	0.0030	-0.0024	0.0025	0.0066	0.0887	0.0899	0.0949	0.0024	0.0398	0.0032	0.0133	0.0226	0.0264	-0.0003	0.0459	0.0018	-0.0025	0.0328	0.0061	0.0849	0.0048	0.0854	0.0854	-0.0015	0.0194	0.0330	0.0249	0.0341	0.0001	0.0035	0.0413	0.0018	0.0032	0.0837	0.0835	0.0423	0.0113	0.0866	0.0417	0.0036	0.0800	0.0027	0.0480	0.0247
DB03556	0.0055	-0.0004	0.0011	-0.0015	0.0080	-0.0038	-0.0016	0.0039	0.0062	0.0273	0.0220	0.0265	-0.0016	0.0067	0.0069	0.0033	0.0026	0.0092	0.0105	0.0099	0.0006	0.0001	0.0141	0.0088	0.0159	0.0102	0.0207	0.0234	0.0097	0.0022	0.0136	0.0111	0.0081	-0.0003	-0.0017	0.0123	0.0074	0.0117	0.0238	0.0159	0.0197	0.0210	0.0232	0.0082	0.0095	0.0001	-0.0013	0.0135	0.0109
DB09124	0.0481	0.0182	-0.0186	0.0100	0.1001	0.0195	0.0033	0.0010	0.0304	0.2088	0.2025	0.2655	0.0077	0.2096	0.0305	0.0607	0.1392	0.1530	0.0060	0.0325	0.1036	0.0346	0.1227	0.0475	0.2149	0.0063	0.2378	0.2748	-0.0214	0.0792	0.1267	0.2088	0.0913	-0.0018	0.0068	0.1613	-0.0005	0.0036	0.2937	0.2095	0.1548	0.1342	0.2845	0.1603	0.0123	0.1827	0.0010	0.2559	0.2088
DB04593	0.0118	0.0048	0.0105	0.0052	0.0362	0.0060	0.0179	0.0099	0.0263	0.0363	0.0372	0.0432	0.0089	0.0213	0.0166	0.0250	0.0287	0.0120	0.0133	0.0114	0.0155	0.0131	0.0388	0.0121	0.0428	0.0093	0.0388	0.0474	0.0116	0.0133	0.0366	0.0393	0.0421	0.0092	0.0048	0.0318	0.0323	0.0207	0.0428	0.0239	0.0285	0.0216	0.0422	0.0318	0.0189	0.0250	0.0035	0.0322	0.0392
DB11278	0.2041	0.0066	0.0171	-0.0061	0.0825	0.0078	-0.0013	0.0533	0.0243	0.1883	0.1509	0.3441	-0.0095	0.2735	0.0323	-0.0032	0.2204	0.2815	-0.0020	-0.0038	0.0188	0.0117	0.1748	0.0260	0.1421	0.0320	0.2117	0.3260	0.0300	0.0159	0.1848	0.0159	0.0323	0.0017	0.0034	0.0440	0.0206	0.0099	0.2772	0.0865	0.1333	0.1144	0.2724	0.0444	0.0878	0.0620	0.0007	0.1503	0.0057
DB03397	0.0053	-0.0001	-0.0010	-0.0006	0.0065	0.0053	0.0004	0.0025	-0.0002	0.0022	0.0022	-0.0008	-0.0010	0.0057	0.0056	0.0014	-0.0010	0.0036	-0.0005	0.0078	0.0035	-0.0002	0.0098	-0.0002	0.0053	-0.0030	0.0050	0.0060	-0.0011	0.0011	0.0046	0.0037	0.0051	0.0003	0.0061	0.0099	-0.0004	-0.0001	0.0013	0.0071	0.0030	0.0036	0.0011	0.0099	-0.0003	0.0028	0.0003	0.0016	0.0037
DB14501	0.0150	0.0020	-0.0088	-0.0054	-0.0292	0.0114	-0.0105	-0.0188	-0.0183	0.0638	0.0544	0.0186	-0.0113	0.0143	-0.0173	-0.0051	0.0231	0.0476	-0.0033	0.0476	-0.0086	-0.0030	0.0770	0.0670	0.0295	0.0039	0.0466	0.0305	-0.0116	0.0675	0.0727	0.0477	0.0344	0.0028	0.0046	0.0016	-0.0066	-0.0059	0.0185	0.0163	-0.0037	0.0332	0.0336	0.0021	-0.0030	0.0006	0.0031	0.0457	0.0479
DB06833	0.1371	0.0022	0.0270	0.0036	0.2548	0.1200	0.1385	0.0856	0.1115	0.3039	0.3052	0.3224	0.0129	0.3031	0.0905	0.0918	0.2521	0.2159	0.0079	0.0853	0.0562	0.0244	0.2775	0.0890	0.2739	0.0846	0.3136	0.3151	0.0610	0.1379	0.2805	0.1797	0.1806	0.0055	0.0110	0.1549	0.0326	0.0091	0.3130	0.2731	0.2054	0.2526	0.3129	0.1538	0.1962	0.1794	0.0106	0.2678	0.1783
DB05446	0.0159	-0.0010	0.0043	0.0000	0.0281	0.0020	-0.0008	0.0088	0.0185	0.0784	0.0792	0.0874	0.0031	0.0412	0.0152	0.0053	0.0635	0.0702	0.0086	0.0087	0.0086	-0.0008	0.0753	0.0085	0.0419	0.0614	0.0362	0.0827	0.0067	0.0119	0.0718	0.0210	0.0279	-0.0003	-0.0007	0.0210	-0.0051	0.0014	0.0814	0.0279	0.0149	0.0213	0.0813	0.0209	0.0146	0.0139	-0.0015	0.0504	0.0204
DB03660	0.1374	-0.0015	0.0211	0.0004	0.0929	0.0275	0.0229	0.1048	0.0823	0.1544	0.1570	0.1517	-0.0001	0.1477	0.0336	0.0135	0.0740	0.1089	0.0061	0.0922	0.0166	0.0034	0.1482	0.0347	0.1754	0.0999	0.1439	0.1782	0.0402	0.0945	0.1460	0.0489	0.1368	0.0058	0.0006	0.1571	0.0186	-0.0022	0.1736	0.1652	0.1493	0.0626	0.1683	0.1560	0.0432	0.1602	0.0127	0.1762	0.0471
DB02350	-0.0013	-0.0012	-0.0004	-0.0012	0.0075	0.0059	-0.0037	-0.0053	-0.0031	0.0076	0.0091	0.0085	0.0022	0.0101	-0.0015	0.0002	0.0215	0.0071	-0.0022	-0.0066	0.0059	-0.0011	-0.0006	-0.0017	0.0121	-0.0038	0.0102	0.0152	-0.0028	0.0052	0.0015	-0.0077	0.0031	-0.0002	-0.0028	0.0033	-0.0029	0.0001	0.0165	0.0170	0.0106	-0.0026	0.0162	0.0034	-0.0007	0.0187	0.0003	0.0098	-0.0079
DB11219	0.0593	0.0187	0.0443	0.0095	0.0886	0.0189	0.0040	0.0105	0.0827	0.1752	0.1616	0.2534	0.0141	0.2006	0.0390	0.0658	0.0732	0.1478	0.0011	0.0862	0.0657	0.0228	0.1023	0.0978	0.2048	0.0546	0.2160	0.2573	0.0475	0.0501	0.1037	0.1847	0.1396	0.0038	0.0138	0.1445	0.0059	0.0152	0.2784	0.1139	0.0826	0.1747	0.2601	0.1454	0.0107	0.1252	0.0062	0.2238	0.1853
DB08756	0.0992	0.0017	0.0162	0.0082	0.0598	0.0103	0.0147	0.0182	0.0274	0.1366	0.1282	0.2280	0.0018	0.1350	0.0271	0.0210	0.0483	0.1455	0.0055	0.0252	0.0163	0.0138	0.1290	0.0301	0.1676	0.0266	0.1439	0.2346	0.0214	0.0486	0.1281	0.0520	0.0712	0.0219	0.0023	0.0784	0.0231	0.0123	0.2062	0.1068	0.1176	0.0458	0.2048	0.0783	0.0731	0.1028	0.0078	0.1626	0.0509
DB03950	0.0279	0.0011	0.0011	0.0063	0.0955	0.0206	0.0231	0.0163	0.0413	0.1657	0.1520	0.1885	0.0071	0.0935	0.0293	0.0403	0.0683	0.0767	0.0070	0.0421	0.0301	0.0062	0.0869	0.0259	0.1583	0.0259	0.1362	0.1643	0.0137	0.0731	0.0842	0.0892	0.1036	0.0080	0.0069	0.0961	0.0369	0.0194	0.1797	0.1109	0.0757	0.0675	0.1810	0.0964	0.0165	0.1034	-0.0006	0.1295	0.0889
DB04576	0.3942	0.0035	0.1667	0.0002	0.4271	0.0613	0.0853	0.3115	0.2763	0.4837	0.4937	0.4545	0.0021	0.4500	0.2916	0.1706	0.4257	0.4509	0.0237	0.3355	0.3071	0.0990	0.3943	0.2825	0.3407	0.2534	0.4196	0.4685	0.2042	0.2960	0.3824	0.4023	0.4796	0.0059	0.0198	0.3196	0.0201	0.0147	0.4726	0.4821	0.3145	0.4247	0.4735	0.3187	0.3069	0.3091	0.0216	0.4635	0.3998
DB05343	0.0711	0.0016	0.0221	0.0038	0.1138	0.0480	0.0549	0.0792	0.1075	0.1058	0.1082	0.1059	0.0368	0.1048	0.0678	0.0703	0.0650	0.0989	0.0058	0.0596	0.0714	0.0099	0.0869	0.0515	0.1040	0.0487	0.1329	0.1182	0.0335	0.0867	0.0865	0.0941	0.0840	0.0040	0.0027	0.0964	0.0352	0.0060	0.1282	0.1148	0.0678	0.0468	0.1253	0.0962	0.0276	0.0981	0.0084	0.1124	0.0850
DB02548	0.0012	-0.0001	0.0004	0.0000	0.0123	0.0009	0.0026	0.0021	0.0025	0.0250	0.0209	0.0213	-0.0004	0.0120	0.0070	0.0029	0.0102	0.0100	0.0006	0.0068	0.0054	0.0011	0.0296	0.0035	0.0117	0.0086	0.0199	0.0222	0.0052	0.0008	0.0306	0.0113	0.0098	-0.0004	-0.0007	0.0094	0.0027	0.0010	0.0189	0.0129	0.0101	0.0102	0.0183	0.0088	0.0061	0.0063	-0.0000	0.0100	0.0113
DB07430	0.0251	0.0023	0.0148	0.0052	0.0733	0.0086	0.0213	0.0213	0.0346	0.0863	0.0847	0.0885	0.0052	0.0511	0.0144	0.0280	0.0432	0.0314	0.0066	0.0454	0.0115	0.0094	0.0489	0.0121	0.0848	0.0303	0.0560	0.0846	0.0206	0.0514	0.0444	0.0670	0.0728	0.0095	0.0045	0.0775	0.0236	0.0159	0.0875	0.0489	0.0538	0.0745	0.0866	0.0773	0.0138	0.0724	0.0014	0.0448	0.0672
DB07326	0.0659	0.0055	0.0207	0.0050	0.1281	0.0554	0.0549	0.0318	0.0399	0.1553	0.1628	0.1514	0.0146	0.1087	0.0416	0.0817	0.1054	0.0827	0.0127	0.0984	0.0541	0.0500	0.1090	0.0756	0.1458	0.0462	0.1334	0.1640	0.0336	0.1226	0.1010	0.1263	0.1134	0.0100	0.0110	0.1342	0.0390	0.0180	0.1690	0.1430	0.1525	0.1157	0.1664	0.1335	0.0754	0.1460	0.0091	0.1289	0.1262
DB00298	0.2643	0.0068	-0.0073	-0.0016	0.2436	0.0335	0.0113	0.0737	0.0962	0.3543	0.3625	0.4436	0.0203	0.3715	0.0609	0.0415	0.2169	0.3500	-0.0026	0.0311	0.0449	0.0453	0.3605	0.0740	0.3046	0.0945	0.3637	0.4637	-0.0017	0.1748	0.3652	0.1210	0.1432	0.0013	0.0029	0.2178	0.0049	-0.0009	0.4150	0.3155	0.2895	0.2029	0.4050	0.2184	0.1318	0.2454	0.0048	0.3573	0.1145
DB03179	0.0126	0.0015	0.0020	0.0005	0.0293	0.0028	0.0121	0.0055	0.0076	0.0343	0.0352	0.0375	0.0010	0.0234	0.0065	0.0086	0.0208	0.0164	0.0028	0.0059	0.0125	0.0035	0.0272	0.0022	0.0366	0.0109	0.0343	0.0361	0.0027	0.0155	0.0275	0.0287	0.0290	0.0011	0.0023	0.0361	0.0073	0.0066	0.0391	0.0269	0.0261	0.0211	0.0389	0.0359	0.0047	0.0230	-0.0001	0.0330	0.0286
DB14508	0.0457	-0.0040	0.0033	-0.0045	0.0761	0.0090	0.0112	0.0200	0.0406	0.1395	0.1448	0.1365	0.0196	0.0874	0.0130	0.0021	0.0127	0.0681	0.0002	0.0263	0.0173	-0.0012	0.1477	0.0044	0.0974	0.1025	0.1009	0.1368	0.0104	0.0740	0.1478	0.0290	0.0634	-0.0011	-0.0060	0.0731	0.0020	-0.0040	0.1307	0.0619	0.0405	0.0006	0.1278	0.0737	0.0110	0.0667	0.0019	0.0523	0.0296
DB04083	0.0109	0.0061	-0.0059	-0.0050	0.0115	-0.0025	0.0025	-0.0098	-0.0121	0.0295	0.0393	0.0856	-0.0040	0.0188	-0.0089	-0.0046	0.0052	0.0428	-0.0063	0.0183	0.0186	0.0045	0.0254	0.0021	0.0182	-0.0086	0.0392	0.0902	-0.0064	-0.0090	0.0254	0.0070	0.0141	0.0009	-0.0011	-0.0100	0.0116	0.0038	0.0591	0.0173	0.0034	-0.0159	0.0634	-0.0105	-0.0166	-0.0021	-0.0034	0.0168	0.0064
DB02198	0.0264	-0.0016	0.0014	-0.0007	0.0449	0.0006	-0.0024	0.0007	0.0381	0.0599	0.0658	0.0740	-0.0043	0.0326	0.0081	0.0102	0.0161	0.0317	-0.0024	0.0338	0.0052	-0.0014	0.0371	0.0241	0.0401	0.0467	0.0442	0.0715	0.0054	0.0130	0.0380	0.0511	0.0523	0.0002	0.0022	0.0250	0.0049	0.0116	0.0634	0.0040	0.0176	0.0377	0.0635	0.0252	0.0023	0.0067	0.0001	0.0596	0.0508
DB07462	0.1407	0.0076	0.0329	0.0001	0.1829	0.0472	0.0889	0.0378	0.0798	0.2104	0.2161	0.2194	0.0043	0.2212	0.0562	0.0446	0.2158	0.1977	0.0039	0.0794	0.1037	0.0219	0.1907	0.0209	0.1983	0.0867	0.1904	0.2279	0.0472	0.0724	0.1875	0.1835	0.1776	-0.0022	0.0074	0.1894	0.0431	0.0145	0.2042	0.1949	0.1432	0.1939	0.2027	0.1891	0.0589	0.1167	0.0046	0.2006	0.1825
DB03583	0.0339	-0.0039	0.0002	0.0016	0.0756	0.0086	0.0092	0.0316	0.0524	0.1577	0.1418	0.1906	-0.0001	0.1019	0.0214	0.0099	0.0678	0.0846	0.0041	0.0399	0.0272	0.0038	0.0978	0.0311	0.1086	0.0441	0.1028	0.1801	0.0116	0.0495	0.0969	0.0589	0.0733	0.0018	0.0034	0.0852	0.0153	0.0072	0.1809	0.0815	0.0658	0.0540	0.1812	0.0853	0.0573	0.0492	0.0020	0.1620	0.0592
DB02795	0.0448	0.0021	0.0144	0.0045	0.0899	0.0109	0.0157	0.0243	0.0600	0.1540	0.1605	0.1974	0.0081	0.1000	0.0228	0.0198	0.0561	0.1066	0.0072	0.0334	0.0402	0.0075	0.1178	0.0144	0.1341	0.0562	0.1451	0.1957	0.0136	0.0260	0.1137	0.1174	0.0837	0.0036	-0.0004	0.0555	0.0160	0.0204	0.2301	0.0662	0.0397	0.0565	0.2200	0.0562	0.0371	0.0672	0.0011	0.1859	0.1171
DB08000	0.0235	-0.0016	-0.0015	-0.0000	0.0472	0.0041	-0.0038	0.0166	0.0447	0.1201	0.0994	0.1954	-0.0024	0.0560	0.0147	0.0130	0.0427	0.0511	0.0125	0.0169	0.0139	-0.0003	0.0594	0.0163	0.0659	0.0361	0.0818	0.1846	0.0066	0.0112	0.0541	0.0358	0.0855	0.0013	0.0044	0.0413	0.0093	0.0036	0.1664	0.0305	0.0279	0.0323	0.1678	0.0413	0.0188	0.0048	-0.0019	0.1704	0.0370
DB03635	0.0249	0.0000	0.0065	0.0018	0.0537	0.0137	0.0213	0.0189	0.0446	0.0673	0.0650	0.0806	0.0014	0.0569	0.0122	0.0136	0.0487	0.0526	0.0031	0.0282	0.0164	0.0056	0.0604	0.0100	0.0589	0.0245	0.0697	0.0751	0.0118	0.0200	0.0585	0.0598	0.0579	-0.0000	0.0007	0.0349	0.0177	0.0054	0.0751	0.0536	0.0321	0.0415	0.0745	0.0336	0.0140	0.0253	0.0018	0.0699	0.0597
DB07210	0.0217	0.0003	0.0018	0.0048	0.0822	0.0109	0.0161	0.0186	0.0257	0.0851	0.0924	0.0905	0.0052	0.0609	0.0270	0.0184	0.0369	0.0371	0.0061	0.0364	0.0233	0.0142	0.0514	0.0177	0.0906	0.0148	0.0586	0.0942	0.0155	0.0438	0.0523	0.0728	0.0597	0.0059	0.0055	0.0609	0.0308	0.0234	0.0748	0.0643	0.0525	0.0321	0.0745	0.0607	0.0359	0.0531	0.0009	0.0598	0.0725
DB06957	0.0049	0.0086	0.0088	-0.0022	0.0027	-0.0008	0.0068	0.0023	-0.0043	0.0220	0.0265	0.0329	-0.0019	0.0019	-0.0020	0.0050	-0.0111	-0.0030	-0.0018	0.0198	-0.0122	-0.0024	0.0125	0.0047	0.0480	-0.0005	0.0016	0.0394	0.0056	0.0048	0.0115	0.0082	0.0057	-0.0005	0.0063	0.0178	0.0182	0.0137	0.0317	0.0011	0.0277	0.0205	0.0289	0.0187	0.0056	0.0262	-0.0027	-0.0019	0.0090
DB01014	0.0713	-0.0018	0.0134	0.0002	0.1859	0.0024	0.0175	0.0393	0.1622	0.2739	0.2891	0.2853	0.0071	0.1765	0.0821	0.0361	0.1547	0.1479	-0.0031	0.1071	0.0297	-0.0087	0.1588	0.0465	0.2584	0.1065	0.2038	0.2949	0.0225	0.1347	0.1649	0.1969	0.1830	0.0020	0.0015	0.1647	0.0175	0.0308	0.2755	0.1555	0.1547	0.1289	0.2794	0.1647	-0.0026	0.1424	-0.0026	0.2803	0.1958
DB02297	0.0624	-0.0025	-0.0057	0.0035	0.1233	0.0298	0.0193	0.0431	0.0399	0.2494	0.2371	0.2945	0.0102	0.1922	0.0672	0.0307	0.0759	0.0867	-0.0024	0.0519	0.0767	0.0037	0.1637	0.0833	0.2371	0.0290	0.2219	0.2958	0.0128	0.1402	0.1605	0.1215	0.1269	0.0042	0.0031	0.1446	0.0176	0.0084	0.2991	0.2098	0.1707	0.0409	0.3034	0.1436	0.0179	0.2065	-0.0031	0.2911	0.1213
DB01620	0.2258	0.0187	-0.0161	0.0064	0.3209	0.1167	0.0859	0.2426	0.1981	0.4851	0.4319	0.5730	0.0644	0.4542	0.1515	0.1258	0.2006	0.2166	0.0516	0.1091	0.1085	0.0347	0.2854	-0.0003	0.4992	-0.0343	0.4024	0.5554	0.0441	0.1918	0.2903	0.2861	0.2294	0.0091	0.0291	0.3330	0.0772	0.0814	0.4894	0.2412	0.3810	0.2848	0.5192	0.3331	0.0310	0.2843	-0.0051	0.4361	0.2879
DB01863	-0.0219	0.0023	-0.0078	0.0052	0.0159	0.0088	0.0186	0.0256	0.0248	0.0417	0.0342	0.0412	0.0101	0.0166	0.0346	0.0116	0.0108	-0.0093	0.0082	0.0382	0.0048	0.0007	0.0238	-0.0183	0.0463	0.0068	0.0349	0.0416	0.0004	0.0054	0.0254	0.0398	0.0157	-0.0016	-0.0006	0.0148	0.0259	0.0211	0.0513	0.0357	0.0277	0.0375	0.0488	0.0151	0.0070	0.0290	-0.0038	0.0138	0.0395
DB02509	0.0327	-0.0020	-0.0053	0.0033	0.0256	0.0532	0.0184	-0.0014	0.0194	0.0489	0.0496	0.0514	0.0048	0.0660	0.0483	0.0202	0.0162	0.0442	-0.0013	0.0093	0.0260	0.0064	0.0522	-0.0089	0.0606	-0.0080	0.0386	0.0593	0.0052	0.0194	0.0518	0.0501	0.0353	0.0003	0.0292	0.0628	0.0169	-0.0010	0.0589	0.0386	0.0164	0.0437	0.0572	0.0634	-0.0024	0.0275	-0.0013	0.0689	0.0510
DB07461	0.0434	0.0069	0.0126	0.0077	0.0518	0.0121	0.0096	0.0286	0.0401	0.0637	0.0644	0.1084	0.0122	0.0594	0.0231	0.0231	0.0502	0.0808	0.0153	0.0190	0.0425	0.0168	0.0563	0.0302	0.0877	0.0292	0.0492	0.1012	0.0153	0.0324	0.0572	0.0529	0.0654	0.0154	0.0058	0.0550	0.0332	0.0170	0.1067	0.0511	0.0607	0.0460	0.1017	0.0553	0.0213	0.0601	0.0079	0.1012	0.0528
DB06923	0.0296	0.0017	0.0056	0.0017	0.0376	0.0157	0.0193	0.0102	0.0146	0.0654	0.0629	0.0766	0.0041	0.0628	0.0161	0.0120	0.0441	0.0433	0.0039	0.0191	0.0090	0.0085	0.0537	0.0144	0.0624	0.0115	0.0608	0.0758	0.0166	0.0279	0.0538	0.0433	0.0397	0.0032	0.0032	0.0345	0.0252	0.0029	0.0731	0.0478	0.0366	0.0409	0.0739	0.0345	0.0335	0.0377	0.0028	0.0715	0.0428
DB00786	-0.0301	-0.0080	0.0316	-0.0082	0.0761	0.0150	0.0037	0.0263	0.0456	0.0878	0.0986	0.1171	-0.0105	0.0934	0.0270	0.0045	0.0989	0.0926	-0.0119	0.0259	0.0976	-0.0109	0.0165	-0.0229	0.1122	0.0229	0.0932	0.1322	0.0502	0.0318	0.0256	0.0457	0.0547	-0.0072	0.0066	0.0324	0.0534	0.0390	0.1355	0.0996	0.0663	0.0594	0.1352	0.0331	-0.0232	0.1282	-0.0001	0.1291	0.0441
DB08126	0.0832	-0.0046	0.0177	0.0032	0.1718	0.0251	0.0415	0.0732	0.1287	0.2370	0.2336	0.2374	0.0026	0.2082	0.0556	0.0460	0.1645	0.1966	0.0074	0.0892	0.0650	0.0094	0.2106	0.0473	0.1833	0.1218	0.2097	0.2327	0.0359	0.0996	0.2122	0.1161	0.1433	0.0054	0.0213	0.1799	0.0301	0.0227	0.2340	0.2075	0.1577	0.1084	0.2323	0.1797	0.1000	0.1091	0.0044	0.2260	0.1150
DB03479	0.0075	-0.0006	-0.0019	-0.0033	0.0150	-0.0008	0.0045	0.0009	0.0008	0.0192	0.0213	0.0127	-0.0013	0.0066	0.0033	0.0073	0.0046	0.0193	0.0008	0.0246	-0.0020	-0.0031	0.0129	0.0057	0.0246	-0.0011	0.0180	0.0194	-0.0016	0.0028	0.0128	0.0113	0.0114	0.0011	-0.0009	0.0104	0.0028	0.0057	0.0221	0.0148	0.0171	-0.0050	0.0228	0.0098	0.0019	0.0143	-0.0029	0.0100	0.0112
DB08799	0.2615	0.0025	-0.0086	-0.0048	0.1277	0.0182	0.0139	0.1264	0.0076	0.2908	0.2452	0.3575	0.0029	0.2487	0.0177	0.0127	0.0930	0.2539	-0.0003	0.0160	0.0010	0.0214	0.2047	0.0369	0.2467	0.0238	0.2406	0.4157	0.0040	0.1063	0.2185	0.0466	0.0603	0.0004	0.0037	0.1073	-0.0004	0.0053	0.3340	0.1266	0.1925	0.1687	0.3298	0.1081	0.1181	0.1267	0.0009	0.2703	0.0323
DB07292	0.1083	0.0036	0.0244	0.0020	0.1199	0.0559	0.0487	0.0853	0.0968	0.1647	0.1634	0.1782	0.0020	0.1221	0.0738	0.0380	0.1272	0.1243	0.0031	0.0797	0.0428	0.0081	0.1224	0.0415	0.1658	0.0598	0.1266	0.1747	0.0585	0.1009	0.1202	0.1018	0.1242	0.0085	0.0090	0.1497	0.0229	0.0140	0.1762	0.1528	0.1436	0.1058	0.1780	0.1500	0.0798	0.1343	0.0091	0.1644	0.1015
DB07509	0.0593	0.0027	0.0141	0.0057	0.1143	0.0149	0.0240	0.0379	0.1039	0.1598	0.1603	0.1577	0.0127	0.1194	0.0345	0.0400	0.0657	0.1219	0.0083	0.0648	0.0248	0.0095	0.1057	0.0341	0.1158	0.0778	0.1194	0.1746	0.0198	0.0559	0.1078	0.1233	0.1189	0.0066	0.0046	0.0735	0.0157	0.0264	0.1422	0.1015	0.0678	0.0990	0.1454	0.0737	0.0037	0.0628	0.0026	0.1486	0.1224
DB05936	0.0166	0.0006	-0.0002	0.0030	0.0592	0.0048	0.0134	-0.0006	0.0141	0.0869	0.0865	0.1004	0.0012	0.0523	0.0170	0.0205	0.0346	0.0320	0.0042	0.0223	0.0062	0.0099	0.0268	0.0101	0.1138	-0.0003	0.0544	0.1187	0.0043	0.0487	0.0248	0.0545	0.0484	0.0031	0.0018	0.0526	0.0184	0.0117	0.1115	0.0849	0.0701	0.0356	0.1121	0.0517	0.0085	0.0839	0.0044	0.0982	0.0542
DB00711	0.0463	-0.0029	0.0139	0.0004	0.1030	0.0004	-0.0001	0.0244	0.0784	0.1526	0.1610	0.1803	-0.0005	0.1094	0.0282	0.0323	0.0424	0.0903	-0.0025	0.0888	0.0114	-0.0030	0.0987	0.0517	0.1422	0.0535	0.1323	0.1789	0.0194	0.0757	0.1009	0.1203	0.0971	0.0017	0.0031	0.0761	0.0183	0.0207	0.1610	0.0805	0.0639	0.0598	0.1600	0.0752	-0.0156	0.0919	-0.0010	0.1363	0.1188
DB05383	0.0286	0.0007	0.0179	-0.0008	0.0609	0.0148	-0.0014	0.0673	0.0918	0.1664	0.1352	0.2088	0.0029	0.0945	0.0082	0.0152	0.0663	0.1218	0.0069	0.0075	0.0121	-0.0020	0.1024	0.0331	0.1110	0.0255	0.0628	0.1618	0.0275	0.0512	0.1064	0.0470	0.0386	0.0031	0.0106	0.0394	0.0166	0.0266	0.1879	0.0285	0.0867	0.0261	0.1945	0.0393	0.0070	0.0758	-0.0029	0.1317	0.0438
DB06865	0.0348	0.0071	0.0073	0.0125	0.0855	0.0209	0.0159	0.0206	0.0365	0.1907	0.1635	0.2312	0.0407	0.1320	0.0203	0.0671	0.0724	0.1781	0.0103	0.0176	0.0671	0.0232	0.0773	0.0407	0.1477	0.0213	0.1794	0.2103	0.0095	0.0382	0.0749	0.1034	0.1006	0.0171	0.0049	0.0700	0.0304	0.0157	0.2123	0.1107	0.0936	0.1642	0.2084	0.0718	0.0207	0.0980	0.0106	0.2126	0.1027
DB07859	0.0480	-0.0037	0.0053	-0.0037	0.0306	0.0061	-0.0029	0.0149	0.0124	0.0456	0.0492	0.0762	0.0120	0.0543	0.0317	0.0089	0.0356	0.0474	0.0045	0.0297	0.0124	0.0030	0.0494	-0.0065	0.0506	0.0264	0.0344	0.0757	0.0092	0.0155	0.0519	0.0238	0.0725	0.0148	-0.0019	0.0110	0.0025	0.0034	0.0795	0.0356	0.0166	0.0292	0.0788	0.0117	0.0303	0.0164	0.0043	0.0560	0.0246
DB02557	0.0294	0.0006	0.0142	0.0030	0.0655	0.0297	0.0127	0.0375	0.0393	0.0750	0.0770	0.0744	0.0063	0.0682	0.0153	0.0476	0.0423	0.0664	0.0029	0.0244	0.0402	0.0027	0.0712	0.0454	0.0564	0.0331	0.0592	0.0734	0.0196	0.0216	0.0699	0.0394	0.0515	0.0012	0.0035	0.0441	0.0124	0.0121	0.0650	0.0751	0.0511	0.0282	0.0658	0.0429	0.0134	0.0393	-0.0001	0.0595	0.0391
DB04172	0.0333	0.0021	0.0006	-0.0000	0.0378	0.0202	0.0120	0.0163	0.0347	0.0915	0.0914	0.0856	0.0073	0.0807	0.0068	0.0141	0.0624	0.0540	0.0023	0.0276	0.0120	0.0129	0.0850	0.0227	0.0902	0.0160	0.0468	0.0773	0.0096	0.0607	0.0837	0.0454	0.0385	0.0051	0.0129	0.0747	0.0204	0.0015	0.0890	0.0716	0.0722	0.0379	0.0880	0.0759	0.0322	0.0834	0.0053	0.0612	0.0453
DB07014	0.1301	0.0099	0.0588	-0.0016	0.1847	0.0676	0.0593	0.0936	0.1247	0.1433	0.1463	0.1962	0.0265	0.1289	0.0889	0.0936	0.1302	0.1495	0.0086	0.0966	0.0533	0.0157	0.1357	0.0328	0.1880	0.0571	0.1366	0.1806	0.0983	0.1484	0.1363	0.1274	0.1547	0.0068	0.0447	0.1782	0.0654	0.0512	0.1976	0.1183	0.1480	0.1162	0.1955	0.1776	0.0756	0.1443	0.0044	0.1475	0.1260
DB12836	0.0196	0.0022	0.0071	0.0048	0.0820	0.0081	0.0237	0.0243	0.0409	0.0834	0.0810	0.0878	0.0093	0.0475	0.0308	0.0400	0.0480	0.0266	0.0102	0.0365	0.0110	0.0063	0.0757	0.0187	0.0795	0.0089	0.0762	0.0921	0.0441	0.0457	0.0734	0.0740	0.0778	0.0258	0.0064	0.0711	0.0472	0.0186	0.0894	0.0688	0.0676	0.0785	0.0876	0.0665	0.0133	0.0761	0.0031	0.0491	0.0738
DB07681	0.0331	-0.0019	0.0180	-0.0008	0.0172	-0.0005	0.0067	0.0017	0.0120	0.0460	0.0294	0.0660	-0.0028	0.0336	0.0153	0.0112	0.0126	0.0335	0.0033	0.0148	0.0164	0.0067	0.0302	0.0071	0.0154	0.0078	0.0539	0.0580	0.0178	-0.0027	0.0226	0.0278	0.0151	-0.0018	0.0004	0.0197	0.0241	-0.0017	0.0459	0.0078	0.0079	0.0121	0.0473	0.0195	0.0094	0.0038	-0.0033	0.0552	0.0283
DB06991	0.0210	0.0019	0.0059	0.0033	0.0737	0.0383	0.0555	0.0673	0.0653	0.0906	0.0893	0.0906	0.0196	0.0794	0.0505	0.0589	0.0837	0.0312	0.0228	0.0659	0.0488	0.0055	0.0828	0.0099	0.0796	0.0317	0.0787	0.0914	0.0125	0.0728	0.0790	0.0801	0.0718	0.0075	0.0020	0.0753	0.0450	0.0148	0.0989	0.0609	0.0647	0.0781	0.1015	0.0760	0.0556	0.0672	0.0012	0.0885	0.0799
DB09517	0.0371	0.0030	0.0027	0.0061	0.0684	0.0161	0.0354	0.0163	0.0159	0.1372	0.1387	0.1305	0.0066	0.0645	0.0251	0.0356	0.0597	0.0371	0.0233	0.0260	0.0202	0.0244	0.0959	0.0364	0.0894	0.0160	0.1522	0.1366	0.0107	0.0580	0.0893	0.0814	0.0839	0.0113	0.0085	0.0550	0.0423	0.0305	0.1339	0.0875	0.0409	0.0552	0.1332	0.0543	0.0351	0.0500	0.0018	0.1156	0.0807
DB02451	-0.0055	-0.0011	-0.0005	-0.0017	0.0169	-0.0072	0.0029	-0.0070	0.0135	0.0184	0.0187	0.0202	-0.0036	0.0099	0.0110	0.0058	0.0338	0.0161	-0.0026	-0.0117	0.0139	-0.0049	0.0167	-0.0069	0.0218	0.0015	0.0207	0.0292	-0.0030	0.0133	0.0075	0.0233	0.0224	0.0001	-0.0026	0.0214	-0.0103	-0.0034	0.0148	0.0159	0.0028	0.0030	0.0168	0.0222	0.0043	0.0076	-0.0009	0.0252	0.0239
DB03195	0.0108	-0.0004	-0.0045	-0.0011	0.0604	0.0021	-0.0042	0.0022	0.0042	0.0914	0.0923	0.1111	0.0025	0.0392	0.0017	0.0122	0.0227	0.0277	-0.0003	0.0454	-0.0002	-0.0027	0.0314	0.0065	0.0899	0.0032	0.1057	0.0988	-0.0027	0.0163	0.0318	0.0267	0.0325	-0.0000	0.0026	0.0386	0.0022	0.0032	0.0947	0.0843	0.0391	0.0093	0.0975	0.0390	0.0028	0.0784	0.0025	0.0522	0.0259
DB02742	0.0175	-0.0004	0.0076	0.0062	0.0262	0.0073	0.0076	0.0098	0.0098	0.0725	0.0690	0.0742	0.0008	0.0330	0.0096	0.0171	0.0140	0.0302	0.0016	0.0227	0.0159	0.0022	0.0325	0.0116	0.0601	0.0068	0.0591	0.0666	0.0096	0.0139	0.0254	0.0367	0.0238	0.0026	0.0013	0.0273	0.0119	0.0091	0.0664	0.0429	0.0229	0.0148	0.0670	0.0264	0.0084	0.0344	-0.0008	0.0481	0.0367
DB00127	0.0197	0.0104	0.0117	-0.0046	0.0596	-0.0116	0.0055	0.0115	-0.0041	0.1001	0.0909	0.2045	-0.0045	0.1197	0.0217	-0.0143	0.1204	0.1258	-0.0029	-0.0210	0.0358	-0.0043	0.1429	0.0236	0.0760	0.0157	0.1524	0.1931	0.0336	-0.0113	0.1476	0.0017	0.0141	-0.0020	0.0020	-0.0099	0.0214	-0.0007	0.1846	0.0257	0.0808	0.0745	0.1898	-0.0124	0.0247	0.0421	-0.0030	0.1016	0.0004
DB03793	-0.0183	-0.0025	-0.0017	-0.0193	0.0393	-0.0100	0.0096	0.0474	0.1380	0.0477	0.0218	0.3271	-0.0052	0.0494	0.0008	0.0036	0.0390	0.0399	-0.0002	-0.0508	0.0437	0.0040	0.0211	0.0266	0.0444	0.0286	0.2404	0.1782	-0.0050	0.0423	0.0154	0.0456	0.0666	-0.0088	-0.0090	0.0079	0.0436	-0.0128	0.2041	-0.0016	0.0296	0.0244	0.1816	0.0099	0.0015	-0.0239	-0.0034	0.1994	0.0479
DB04781	0.0487	0.0009	0.0038	-0.0009	0.0737	0.0094	0.0151	0.0282	0.0453	0.0808	0.0840	0.0970	0.0046	0.0827	0.0125	0.0077	0.0196	0.0761	-0.0021	0.0169	0.0180	0.0047	0.0668	0.0123	0.0817	0.0184	0.1091	0.0925	0.0111	0.0554	0.0656	0.0385	0.0613	0.0034	0.0006	0.0690	0.0081	-0.0023	0.1120	0.0787	0.0718	0.0168	0.1087	0.0692	0.0094	0.0679	0.0027	0.0809	0.0377
DB04673	0.0223	0.0069	0.0093	0.0102	0.0944	0.0343	0.0728	0.0577	0.0710	0.0896	0.0893	0.0940	0.0168	0.0666	0.0570	0.0776	0.0749	0.0197	0.0297	0.0518	0.0502	0.0242	0.0877	0.0202	0.0929	0.0146	0.0886	0.0965	0.0149	0.0549	0.0805	0.0871	0.0924	0.0216	0.0082	0.0789	0.0784	0.0453	0.0994	0.0674	0.0694	0.0688	0.0981	0.0790	0.0516	0.0855	0.0055	0.0794	0.0863
DB02709	0.0017	0.0047	0.0190	0.0158	0.0868	0.0119	0.0126	0.0873	0.1789	0.1961	0.1945	0.2788	0.0495	0.1943	0.0620	0.0751	0.0904	0.1462	0.0105	0.0842	-0.0119	-0.0310	0.1213	0.0528	0.2127	0.0634	0.1989	0.3245	0.0327	0.0700	0.1345	0.1861	0.1233	-0.0112	-0.0031	0.0988	0.0404	0.0651	0.2418	0.0915	0.0761	0.1160	0.2334	0.0970	-0.0501	0.1112	-0.0005	0.1862	0.1865
DB11136	0.0006	-0.0002	-0.0002	0.0003	-0.0016	-0.0011	-0.0009	-0.0005	-0.0015	0.0087	0.0071	0.0154	-0.0011	0.0046	-0.0018	-0.0011	0.0054	0.0028	-0.0006	0.0023	-0.0020	-0.0004	0.0113	0.0060	0.0147	-0.0005	0.0078	0.0121	-0.0009	0.0092	0.0115	0.0035	0.0027	0.0002	-0.0007	0.0056	0.0010	-0.0010	0.0110	0.0016	0.0066	0.0068	0.0113	0.0056	0.0001	0.0058	-0.0004	0.0123	0.0034
DB13125	0.0365	0.0057	0.0048	0.0037	0.0836	0.0221	0.0156	0.0520	0.0656	0.0909	0.0934	0.0947	0.0039	0.0757	0.0310	0.0247	0.0797	0.0739	0.0041	0.0289	0.0151	0.0052	0.0585	0.0176	0.0944	0.0219	0.0817	0.0960	0.0177	0.0767	0.0569	0.0498	0.0832	0.0047	0.0128	0.0918	0.0165	0.0081	0.0966	0.0664	0.0860	0.0752	0.0954	0.0922	0.0259	0.0908	0.0023	0.0892	0.0503
DB13165	0.0177	0.0014	0.0067	0.0071	0.0450	0.0032	0.0116	0.0078	0.0245	0.0676	0.0611	0.0908	0.0045	0.0516	0.0097	0.0119	0.0305	0.0692	0.0046	0.0210	0.0058	0.0067	0.0775	0.0025	0.0510	0.0184	0.0771	0.0962	0.0122	0.0009	0.0756	0.0562	0.0436	0.0079	0.0007	0.0215	0.0151	0.0074	0.0883	0.0546	0.0225	0.0338	0.0878	0.0215	0.0369	0.0227	0.0044	0.0558	0.0560
DB03298	0.0142	0.0044	0.0009	0.0019	0.0383	0.0013	-0.0069	-0.0053	0.0167	0.0222	0.0284	0.0457	0.0047	0.0165	0.0331	0.0077	0.0111	0.0181	0.0001	0.0075	0.0156	0.0002	0.0138	0.0032	0.0317	-0.0023	0.0552	0.0439	-0.0017	0.0093	0.0133	0.0360	0.0319	-0.0009	0.0013	0.0180	-0.0025	0.0096	0.0373	0.0078	0.0281	0.0132	0.0396	0.0188	-0.0009	0.0288	-0.0013	0.0253	0.0356
DB02492	0.0313	-0.0012	0.0024	0.0013	0.0280	0.0079	0.0000	0.0042	0.0061	0.1152	0.1088	0.1102	0.0038	0.0455	0.0042	0.0107	0.0113	0.0543	0.0005	0.0151	0.0375	0.0028	0.0315	0.0023	0.1018	0.0042	0.0720	0.0991	0.0058	0.0203	0.0266	0.0628	0.0279	0.0018	-0.0016	0.0377	0.0083	0.0026	0.0817	0.0648	0.0345	0.0110	0.0842	0.0363	0.0108	0.0612	-0.0011	0.0588	0.0622
DB04910	0.1152	0.0024	0.0278	0.0019	0.2043	0.0565	0.0680	0.1440	0.1222	0.2488	0.2484	0.2348	0.0047	0.2056	0.0711	0.0461	0.2076	0.1889	-0.0005	0.1187	0.0837	0.0123	0.1555	0.0790	0.2232	0.0733	0.2035	0.2409	0.0580	0.1674	0.1558	0.1445	0.2257	0.0079	0.0168	0.2452	0.0238	0.0105	0.2416	0.2183	0.1596	0.1425	0.2444	0.2437	0.0691	0.2065	0.0067	0.2345	0.1455
DB02371	0.0385	-0.0005	0.0136	0.0012	0.0771	0.0228	0.0374	0.0256	0.0643	0.0861	0.0820	0.0915	0.0014	0.0796	0.0257	0.0171	0.0714	0.0748	0.0048	0.0393	0.0159	0.0151	0.0770	0.0138	0.0765	0.0320	0.0843	0.0871	0.0202	0.0320	0.0765	0.0771	0.0893	-0.0004	0.0031	0.0562	0.0113	0.0079	0.0949	0.0845	0.0477	0.0763	0.0944	0.0546	0.0214	0.0419	0.0013	0.0910	0.0769
DB03667	0.0541	-0.0039	0.0101	-0.0009	0.1592	0.0098	0.0121	0.0228	0.1331	0.1661	0.1752	0.2268	-0.0049	0.0937	0.0575	0.0231	0.0805	0.0947	0.0018	0.0650	0.0211	0.0020	0.0976	0.0253	0.1432	0.0720	0.1557	0.2224	0.0164	0.0722	0.0966	0.1210	0.1281	0.0025	0.0045	0.1009	0.0102	0.0227	0.2188	0.0554	0.0712	0.0618	0.2210	0.1011	0.0110	0.0667	-0.0003	0.2205	0.1208
DB03721	0.0732	0.0045	0.0249	0.0107	0.1111	0.0246	0.0396	0.0417	0.0643	0.1478	0.1486	0.1735	0.0089	0.1098	0.0262	0.0604	0.0613	0.0288	0.0339	0.0201	0.0558	0.0253	0.1304	0.0329	0.1191	0.0232	0.1724	0.1669	0.0174	0.0746	0.1117	0.1119	0.0656	0.0121	0.0028	0.0597	0.0628	0.0462	0.1618	0.1234	0.0897	0.0795	0.1599	0.0592	0.0581	0.0807	0.0001	0.1275	0.1117
DB06579	0.0583	0.0005	0.0108	0.0012	0.0729	0.0150	0.0155	0.0243	0.0334	0.1028	0.1080	0.1560	0.0080	0.1037	0.0216	0.0196	0.0397	0.1004	0.0061	0.0135	0.0344	0.0201	0.1015	0.0185	0.1062	0.0354	0.0807	0.1532	0.0195	0.0389	0.1039	0.0664	0.0704	0.0051	0.0012	0.0479	0.0153	0.0140	0.1384	0.0818	0.0684	0.0539	0.1339	0.0484	0.0461	0.0506	0.0021	0.0946	0.0656
DB07548	0.0757	0.0025	0.0133	0.0078	0.1588	0.0340	0.0436	0.0520	0.0747	0.1523	0.1566	0.1716	0.0161	0.1411	0.0387	0.0361	0.0817	0.1575	0.0134	0.0469	0.0569	0.0188	0.0812	0.0308	0.1427	0.1021	0.1553	0.1655	0.0226	0.0336	0.0839	0.0900	0.1596	0.0089	0.0049	0.0662	0.0211	0.0130	0.1760	0.1536	0.0467	0.0573	0.1702	0.0671	0.0406	0.0577	0.0067	0.1707	0.0896
DB08708	0.0357	0.0004	0.0002	0.0068	0.0427	0.0065	0.0072	0.0221	0.0242	0.0600	0.0605	0.0695	0.0031	0.0590	0.0151	0.0181	0.0319	0.0461	0.0013	0.0211	0.0061	0.0074	0.0445	0.0080	0.0528	0.0130	0.0574	0.0739	0.0101	0.0290	0.0448	0.0289	0.0348	0.0023	0.0027	0.0390	0.0183	0.0052	0.0677	0.0586	0.0465	0.0405	0.0663	0.0391	0.0212	0.0435	0.0063	0.0597	0.0285
DB07376	0.0733	0.0085	0.0168	0.0128	0.0663	0.0135	0.0280	0.0696	0.0428	0.1048	0.0952	0.1344	0.0224	0.0815	0.0296	0.0406	0.0619	0.0737	0.0256	0.0151	0.0442	0.0205	0.1167	0.0292	0.1322	0.0263	0.0737	0.1439	0.0196	0.0794	0.1146	0.0673	0.0832	0.0237	0.0058	0.0941	0.0516	0.0318	0.1462	0.0458	0.1067	0.0733	0.1413	0.0952	0.0719	0.0927	0.0072	0.1154	0.0682
DB07476	0.0563	-0.0042	0.0050	0.0000	0.1300	0.0127	0.0218	0.0560	0.1185	0.2238	0.2026	0.2533	0.0017	0.1642	0.0444	0.0266	0.1346	0.1601	0.0100	0.0595	0.0365	-0.0021	0.1677	0.0348	0.1672	0.0875	0.1922	0.2379	0.0118	0.0534	0.1698	0.0912	0.1280	0.0028	0.0039	0.1307	0.0301	0.0080	0.2467	0.1719	0.1175	0.0715	0.2443	0.1307	0.0533	0.0682	0.0033	0.2226	0.0901
DB13179	0.1419	-0.0026	0.0784	0.0040	0.3237	0.0367	0.0454	0.1070	0.1782	0.4757	0.4715	0.5096	0.0061	0.3621	0.1577	0.0612	0.1788	0.3076	0.0078	0.1289	0.1205	0.0062	0.2788	0.1019	0.3895	0.1194	0.4868	0.5026	0.0780	0.2284	0.2497	0.2844	0.2701	-0.0002	0.0060	0.2673	-0.0014	-0.0016	0.5193	0.3366	0.2584	0.1409	0.5215	0.2686	0.1962	0.2852	0.0057	0.4712	0.2829
DB02689	0.0048	0.0001	0.0013	-0.0007	0.0014	0.0030	0.0028	0.0101	0.0095	0.0120	0.0076	0.0312	-0.0002	0.0031	0.0000	0.0000	0.0055	0.0149	0.0000	-0.0010	-0.0009	0.0071	0.0062	0.0008	0.0093	0.0033	0.0171	0.0209	0.0014	0.0004	0.0066	0.0052	0.0090	-0.0004	-0.0003	0.0020	-0.0003	0.0018	0.0300	-0.0000	0.0027	-0.0008	0.0307	0.0021	0.0002	0.0003	-0.0001	0.0102	0.0052
DB03600	0.0255	0.0023	0.0090	-0.0003	0.0487	0.0138	0.0131	0.0372	0.0618	0.0678	0.0683	0.0569	0.0313	0.0580	0.0424	0.0301	0.0169	0.0605	-0.0026	0.0163	0.0281	0.0001	0.0434	0.0198	0.0746	0.0246	0.0909	0.0791	0.0170	0.0458	0.0417	0.0638	0.0276	0.0030	0.0023	0.0511	0.0059	-0.0016	0.0875	0.0693	0.0421	0.0067	0.0856	0.0511	-0.0076	0.0609	0.0012	0.0643	0.0625
DB00173	0.0649	-0.0021	0.0031	0.0037	0.0973	0.0156	0.0039	0.0484	0.0572	0.2324	0.2228	0.2972	0.0008	0.1461	0.0408	0.0229	0.0731	0.0987	0.0084	0.1084	0.0265	-0.0019	0.0716	0.0278	0.2165	0.0450	0.1227	0.2662	0.0092	0.0479	0.0691	0.1473	0.1238	-0.0008	-0.0040	0.1051	0.0276	0.0226	0.3014	0.0963	0.1076	0.0725	0.2999	0.1066	0.0307	0.1047	0.0126	0.2103	0.1477
DB03557	0.0132	-0.0006	0.0124	0.0008	0.0198	0.0041	0.0019	0.0048	0.0145	0.0390	0.0389	0.0452	0.0006	0.0126	0.0247	0.0032	0.0174	0.0259	0.0013	0.0105	0.0056	-0.0007	0.0281	0.0122	0.0240	0.0162	0.0161	0.0376	0.0176	0.0144	0.0288	0.0095	0.0210	0.0015	0.0062	0.0183	0.0019	0.0089	0.0276	0.0307	0.0258	0.0128	0.0286	0.0180	0.0079	0.0259	0.0022	0.0324	0.0093
DB04466	0.0093	-0.0019	0.0028	0.0064	0.0394	0.0029	-0.0054	0.0227	0.0217	0.0808	0.0787	0.1348	0.0006	0.0653	0.0030	0.0165	0.0319	0.0519	0.0018	0.0048	0.0041	-0.0074	0.0469	0.0223	0.0928	0.0031	0.1371	0.1356	-0.0004	0.0136	0.0441	0.0494	0.0294	0.0020	0.0005	0.0366	-0.0030	-0.0015	0.1290	0.0455	0.0430	0.0350	0.1252	0.0370	0.0319	0.0591	0.0028	0.0870	0.0494
DB01839	0.0134	-0.0003	0.0022	-0.0001	0.0185	-0.0011	0.0038	0.0017	0.0022	0.0439	0.0437	0.0594	-0.0047	0.0356	-0.0004	0.0043	0.0289	0.0240	0.0004	-0.0050	0.0015	-0.0001	0.0788	0.0159	0.0412	0.0061	0.0661	0.0659	0.0019	0.0157	0.0813	0.0095	0.0073	0.0002	-0.0024	0.0195	0.0040	0.0022	0.0603	0.0225	0.0471	0.0087	0.0561	0.0195	0.0219	0.0217	0.0019	0.0726	0.0089
DB08153	0.0743	0.0034	0.0604	0.0043	0.0863	0.0173	0.0585	0.0660	0.0742	0.1124	0.1120	0.1457	0.0033	0.0923	0.0722	0.0272	0.0733	0.0950	0.0045	0.0834	0.0742	0.0042	0.0860	0.0227	0.1181	0.0653	0.0983	0.1418	0.0648	0.0411	0.0838	0.1012	0.0995	0.0041	0.0067	0.0859	0.0225	0.0164	0.1458	0.0896	0.0806	0.0471	0.1483	0.0858	0.0509	0.0840	0.0032	0.1068	0.1019
DB07639	0.0758	0.0080	0.0127	0.0103	0.1351	0.0173	0.0618	0.0308	0.0590	0.1848	0.1866	0.2116	0.0184	0.1095	0.0299	0.0753	0.1079	0.1108	0.0168	0.0409	0.0458	0.0288	0.1253	0.0354	0.2029	0.0362	0.1915	0.2244	0.0136	0.0946	0.1265	0.1151	0.0988	0.0197	0.0141	0.1394	0.0519	0.0284	0.2036	0.1708	0.1381	0.0749	0.1972	0.1387	0.0245	0.1277	0.0090	0.1740	0.1108
DB09198	0.0178	0.0032	0.0022	0.0005	0.0509	0.0051	0.0135	0.0049	0.0378	0.0743	0.0773	0.0881	0.0078	0.0509	0.0522	0.0143	0.0723	0.0377	-0.0002	0.0193	0.0101	0.0012	0.0438	0.0031	0.1311	0.0114	0.0503	0.1200	0.0048	0.0687	0.0453	0.0465	0.0651	0.0011	0.0019	0.0871	0.0142	0.0045	0.0942	0.1225	0.1173	0.0861	0.0953	0.0872	0.0007	0.1133	-0.0026	0.1026	0.0463
DB02126	0.0175	-0.0010	-0.0061	-0.0021	0.0285	-0.0017	0.0049	0.0092	0.0220	0.0774	0.0774	0.1004	-0.0018	0.0374	0.0119	0.0067	0.0368	0.0334	0.0068	0.0185	0.0075	0.0014	0.0472	0.0124	0.0401	0.0127	0.1159	0.0949	-0.0037	0.0196	0.0437	0.0461	0.0590	0.0006	-0.0025	0.0252	0.0076	-0.0007	0.0990	0.0193	0.0069	0.0418	0.0968	0.0250	0.0012	0.0077	-0.0022	0.1025	0.0467
DB00645	0.1968	0.0049	0.1110	0.0049	0.2137	0.0353	0.0946	0.1015	0.1768	0.2938	0.2867	0.3343	0.0413	0.2706	0.1022	0.0933	0.2122	0.2468	0.0108	0.1116	0.0523	0.0199	0.2527	0.0584	0.3091	0.1062	0.2852	0.3386	0.1192	0.1307	0.2519	0.1882	0.1984	0.0207	0.0103	0.2254	0.0940	0.0243	0.3202	0.2389	0.2054	0.1509	0.3217	0.2238	0.1317	0.1838	0.0103	0.2815	0.1849
DB02345	-0.0047	-0.0010	-0.0027	-0.0001	0.0067	0.0014	-0.0016	0.0071	0.0117	0.0142	0.0153	0.0186	0.0017	0.0127	0.0104	-0.0029	0.0107	0.0214	-0.0013	-0.0033	0.0145	-0.0017	0.0110	0.0054	0.0155	0.0105	0.0203	0.0113	0.0003	0.0132	0.0129	0.0157	0.0077	0.0001	0.0035	0.0209	-0.0032	-0.0016	0.0198	0.0040	0.0144	-0.0086	0.0197	0.0212	0.0072	0.0089	0.0003	0.0186	0.0149
DB08765	0.1029	0.0058	0.0350	0.0025	0.1139	0.0729	0.0496	0.0907	0.1105	0.1347	0.1210	0.1594	0.0046	0.1234	0.0956	0.0441	0.1079	0.1179	0.0062	0.0856	0.0570	0.0078	0.1076	0.0514	0.1342	0.0559	0.1218	0.1377	0.0803	0.0935	0.1105	0.1152	0.1293	0.0083	0.0153	0.1303	0.0420	0.0295	0.1555	0.1204	0.1196	0.0896	0.1546	0.1298	0.0760	0.1017	0.0104	0.1574	0.1149
DB04519	0.0281	0.0039	0.0118	0.0012	0.0538	0.0202	0.0101	0.0471	0.0662	0.0631	0.0653	0.0621	0.0275	0.0611	0.0393	0.0375	0.0213	0.0664	-0.0006	0.0215	0.0340	0.0032	0.0456	0.0264	0.0628	0.0305	0.0904	0.0730	0.0182	0.0446	0.0465	0.0552	0.0325	0.0015	-0.0012	0.0548	0.0040	0.0017	0.0934	0.0631	0.0358	0.0062	0.0885	0.0547	-0.0125	0.0734	0.0017	0.0630	0.0543
DB00139	0.0517	0.0056	-0.0092	0.0007	0.0498	0.0017	0.0045	0.0193	0.0327	0.0914	0.1001	0.1034	0.0110	0.0926	-0.0143	-0.0011	0.0174	0.0743	-0.0052	0.0040	0.0165	0.0068	0.1050	0.0395	0.1031	0.0118	0.1037	0.0710	-0.0109	0.0812	0.1080	0.0434	0.0605	0.0003	0.0005	0.0621	-0.0003	-0.0052	0.0817	0.0858	0.0467	0.0194	0.0867	0.0623	-0.0065	0.0505	0.0027	0.0630	0.0446
DB07968	0.0202	0.0029	0.0005	-0.0010	0.0189	0.0052	0.0075	0.0056	0.0080	0.0403	0.0417	0.0415	0.0005	0.0215	0.0036	0.0076	0.0169	0.0314	-0.0004	0.0217	0.0021	0.0005	0.0282	0.0101	0.0441	0.0073	0.0347	0.0457	0.0031	0.0153	0.0266	0.0205	0.0195	0.0003	0.0033	0.0232	0.0054	0.0023	0.0464	0.0269	0.0305	0.0081	0.0472	0.0230	0.0122	0.0289	0.0003	0.0332	0.0202
DB07852	0.1706	0.0042	-0.0016	0.0021	0.1764	0.0345	0.0127	0.0527	0.0652	0.2327	0.2463	0.2465	0.0212	0.2475	0.0381	0.0115	0.0781	0.2310	0.0017	0.0269	0.0394	0.0266	0.2318	0.0442	0.1493	0.0715	0.2041	0.2472	0.0154	0.1038	0.2371	0.0731	0.1286	0.0007	0.0039	0.1202	0.0048	-0.0035	0.2334	0.1998	0.1131	0.1004	0.2250	0.1206	0.0928	0.1077	0.0024	0.2159	0.0706
DB01826	0.0140	-0.0022	-0.0008	0.0004	0.0011	-0.0017	-0.0045	-0.0041	-0.0028	0.0438	0.0422	0.0548	0.0007	0.0119	0.0040	-0.0020	0.0105	0.0256	-0.0020	-0.0018	0.0041	-0.0030	0.0258	0.0117	0.0246	-0.0101	0.0771	0.0668	-0.0017	0.0044	0.0226	0.0126	0.0036	-0.0009	-0.0037	0.0045	0.0000	-0.0031	0.0557	0.0086	0.0019	0.0049	0.0618	0.0050	-0.0009	0.0114	-0.0029	0.0584	0.0125
DB04776	0.0457	0.0065	0.0094	0.0112	0.1311	0.0139	0.0449	0.0517	0.0892	0.1824	0.1828	0.1910	0.0180	0.1506	0.0348	0.0501	0.1169	0.1128	0.0229	0.0476	0.0340	0.0234	0.1406	0.0417	0.1531	0.0429	0.1450	0.1988	0.0156	0.0770	0.1407	0.1108	0.1134	0.0142	0.0068	0.1086	0.0501	0.0459	0.1935	0.1514	0.1144	0.1131	0.1944	0.1074	0.0829	0.1053	0.0100	0.1640	0.1110
DB07111	0.0114	0.0033	0.0043	-0.0028	0.0139	0.0086	0.0058	0.0020	0.0316	0.0382	0.0395	0.0264	0.0097	0.0369	0.0170	0.0056	0.0132	0.0342	-0.0022	0.0133	0.0094	-0.0002	0.0600	0.0060	0.0382	0.0143	0.0291	0.0442	0.0093	0.0147	0.0637	0.0416	0.0154	0.0004	0.0015	0.0237	0.0106	-0.0005	0.0290	0.0430	0.0257	0.0155	0.0325	0.0224	-0.0120	0.0205	-0.0014	0.0283	0.0414
DB04216	-0.0211	0.0068	0.0072	0.0267	0.0350	-0.0030	-0.0010	0.0478	0.0406	0.1450	0.1343	0.2136	0.0200	0.1260	0.0161	0.0615	0.0551	0.0989	0.0141	0.0153	-0.0193	-0.0166	0.0355	0.0419	0.1567	-0.0068	0.1634	0.2363	0.0160	-0.0010	0.0358	0.0437	0.0540	-0.0069	-0.0015	0.0493	0.0338	0.0105	0.2002	0.1049	0.0931	0.1253	0.1855	0.0473	0.0064	0.1019	0.0034	0.1262	0.0447
DB14489	0.0582	0.0025	-0.0050	-0.0063	0.0267	0.0188	0.0015	-0.0026	0.0167	0.1293	0.1233	0.0832	-0.0080	0.0779	-0.0115	-0.0015	0.0405	0.1020	-0.0047	0.0649	0.0058	-0.0001	0.1379	0.0777	0.0922	0.0286	0.1012	0.0928	-0.0021	0.1185	0.1325	0.0676	0.0876	0.0051	0.0057	0.0622	0.0020	-0.0063	0.0828	0.0761	0.0489	0.0472	0.0967	0.0630	0.0075	0.0553	0.0058	0.0911	0.0679
DB07579	0.0116	0.0008	0.0030	0.0010	0.0217	0.0030	0.0069	0.0069	0.0091	0.0327	0.0324	0.0426	0.0016	0.0233	0.0075	0.0086	0.0101	0.0137	0.0035	0.0077	0.0096	0.0048	0.0244	0.0112	0.0275	0.0084	0.0350	0.0381	0.0031	0.0102	0.0207	0.0203	0.0206	0.0020	0.0005	0.0148	0.0068	0.0066	0.0386	0.0234	0.0136	0.0108	0.0381	0.0144	0.0112	0.0161	-0.0000	0.0319	0.0201
DB04798	0.0443	0.0022	0.0346	0.0046	0.0796	0.0188	0.0207	0.0321	0.0731	0.1565	0.1574	0.1978	0.0031	0.1277	0.0524	0.0492	0.0881	0.1096	0.0036	0.0668	0.0448	0.0022	0.1474	0.0391	0.1191	0.0700	0.0976	0.1791	0.0377	0.0410	0.1418	0.0816	0.1186	0.0053	0.0087	0.0774	0.0232	0.0175	0.1998	0.0966	0.0662	0.1039	0.1968	0.0771	0.0308	0.0773	0.0024	0.1645	0.0824
DB08447	0.0393	0.0011	0.0072	0.0021	0.0923	0.0239	0.0355	0.0258	0.0575	0.0981	0.0993	0.1067	0.0055	0.0917	0.0269	0.0154	0.0765	0.0847	0.0030	0.0311	0.0159	0.0044	0.0878	0.0199	0.0941	0.0406	0.0949	0.1029	0.0136	0.0359	0.0893	0.0503	0.0757	0.0015	0.0025	0.0608	0.0037	0.0068	0.1054	0.0828	0.0656	0.0771	0.1053	0.0610	0.0694	0.0540	0.0041	0.0969	0.0506
DB01827	0.0321	0.0008	0.0136	0.0007	0.0476	0.0057	0.0109	0.0201	0.0340	0.0566	0.0579	0.0685	0.0027	0.0556	0.0159	0.0124	0.0424	0.0516	0.0007	0.0256	0.0064	0.0022	0.0483	0.0104	0.0636	0.0209	0.0579	0.0726	0.0212	0.0253	0.0461	0.0350	0.0393	0.0009	0.0012	0.0453	0.0142	0.0030	0.0694	0.0441	0.0399	0.0346	0.0690	0.0452	0.0242	0.0397	0.0009	0.0636	0.0347
DB12364	0.0385	0.0078	0.0064	0.0053	0.1587	0.0166	0.0521	0.0217	0.0480	0.2089	0.2072	0.2263	0.0181	0.1159	0.0589	0.0922	0.1038	0.0641	0.0213	0.0555	0.0328	0.0238	0.1236	0.0318	0.2331	0.0152	0.1505	0.2277	0.0123	0.1272	0.1089	0.1389	0.1352	0.0233	0.0138	0.1896	0.0574	0.0422	0.2266	0.1601	0.1950	0.1197	0.2261	0.1892	0.0324	0.2117	0.0041	0.1560	0.1393
DB07519	0.1684	0.0025	0.0349	0.0020	0.1973	0.0143	0.0449	0.0431	0.1171	0.2870	0.2787	0.3720	0.0127	0.2671	0.0188	0.0596	0.1532	0.2495	0.0013	0.0542	0.0126	0.0114	0.2421	0.0224	0.3131	0.0525	0.2264	0.3837	0.0304	0.1536	0.2348	0.1203	0.1494	0.0017	0.0214	0.2173	0.0405	0.0141	0.3299	0.2160	0.2156	0.1303	0.3256	0.2172	0.0384	0.2050	0.0016	0.2970	0.1159
DB08187	0.0562	0.0063	0.0195	0.0099	0.0745	0.0146	0.0117	0.0410	0.0522	0.0998	0.0999	0.1725	0.0141	0.0811	0.0278	0.0249	0.0624	0.1165	0.0173	0.0293	0.0511	0.0173	0.0815	0.0382	0.1196	0.0449	0.0785	0.1602	0.0225	0.0391	0.0809	0.0710	0.0886	0.0159	0.0056	0.0660	0.0370	0.0169	0.1682	0.0762	0.0659	0.0490	0.1634	0.0664	0.0224	0.0751	0.0083	0.1443	0.0710
DB07812	0.0554	-0.0008	0.0029	-0.0004	0.1110	0.0146	0.0239	0.0274	0.0525	0.1286	0.1330	0.1402	0.0138	0.1162	0.0374	0.0373	0.0835	0.0841	0.0052	0.0521	0.0341	0.0140	0.1215	0.0094	0.1222	0.0407	0.0936	0.1331	0.0094	0.0859	0.1216	0.0709	0.0922	0.0033	0.0045	0.1079	0.0192	0.0070	0.1493	0.1211	0.0977	0.0679	0.1464	0.1082	0.0454	0.1142	0.0024	0.0937	0.0717
DB00977	-0.0019	0.0051	-0.0052	0.0230	0.0617	0.0149	-0.0019	0.0242	0.0054	0.2569	0.2187	0.3477	0.0441	0.2093	0.0004	0.0773	0.0757	0.2125	-0.0060	0.0026	0.0417	0.0125	0.0555	0.0733	0.2954	-0.0182	0.3278	0.3178	-0.0085	0.0581	0.0539	0.1375	0.0539	0.0014	-0.0017	0.1023	-0.0083	-0.0133	0.3104	0.2038	0.1468	0.2762	0.3019	0.1045	0.0205	0.1955	0.0034	0.2637	0.1375
DB14641	0.0289	0.0101	0.0065	0.0219	0.1909	0.0267	0.0184	0.0220	0.0561	0.3346	0.3025	0.4343	0.0476	0.2945	0.0168	0.0961	0.1531	0.2477	0.0020	0.0331	0.0419	0.0273	0.1303	0.0685	0.2989	-0.0046	0.3707	0.4374	0.0045	0.0923	0.1338	0.1889	0.1035	0.0043	0.0068	0.1234	0.0217	0.0104	0.4301	0.2997	0.1829	0.2618	0.4152	0.1247	0.0128	0.2164	0.0033	0.3097	0.1821
DB07202	0.0108	0.0012	0.0072	0.0070	0.0819	0.0106	0.0149	0.0435	0.0515	0.0984	0.0991	0.1059	0.0075	0.0590	0.0308	0.0335	0.0306	0.0515	0.0056	0.0382	0.0364	0.0087	0.0645	0.0166	0.0835	0.0351	0.0757	0.1105	0.0326	0.0616	0.0627	0.0683	0.0657	0.0092	0.0109	0.0525	0.0392	0.0369	0.1076	0.0514	0.0517	0.0468	0.1093	0.0519	0.0129	0.0683	0.0030	0.0798	0.0678
DB02827	0.0068	-0.0022	0.0074	0.0005	0.0105	0.0016	-0.0001	-0.0019	0.0073	0.0381	0.0367	0.0438	-0.0009	0.0090	0.0211	0.0022	0.0108	0.0157	-0.0000	0.0089	0.0014	-0.0033	0.0189	0.0070	0.0231	0.0088	0.0150	0.0348	0.0124	0.0113	0.0198	0.0076	0.0178	0.0007	0.0056	0.0177	0.0005	0.0076	0.0266	0.0205	0.0220	0.0092	0.0276	0.0175	0.0056	0.0200	0.0018	0.0332	0.0074
DB08424	0.0073	0.0014	0.0009	-0.0004	0.0346	0.0129	0.0212	0.0284	0.0263	0.0438	0.0416	0.0418	0.0161	0.0380	0.0164	0.0342	0.0459	0.0166	0.0140	0.0361	0.0182	0.0035	0.0375	0.0078	0.0425	0.0176	0.0376	0.0446	0.0032	0.0448	0.0356	0.0364	0.0237	0.0036	0.0021	0.0419	0.0134	0.0046	0.0488	0.0387	0.0348	0.0390	0.0521	0.0421	0.0266	0.0332	0.0002	0.0384	0.0365
DB04591	0.0135	0.0065	0.0080	0.0069	0.0554	0.0092	0.0216	0.0183	0.0288	0.0499	0.0532	0.0692	0.0122	0.0303	0.0230	0.0302	0.0472	0.0361	0.0156	0.0279	0.0401	0.0188	0.0420	0.0240	0.0611	0.0166	0.0502	0.0633	0.0103	0.0336	0.0415	0.0638	0.0653	0.0158	0.0066	0.0537	0.0323	0.0186	0.0694	0.0499	0.0443	0.0316	0.0651	0.0539	0.0179	0.0493	0.0068	0.0563	0.0640
DB07626	0.0847	0.0400	0.0181	-0.0016	0.1019	0.0721	0.0608	0.0629	0.0931	0.1856	0.1853	0.1785	0.0149	0.1316	0.0251	0.0718	0.1218	0.1149	0.0008	0.0576	0.0337	0.0187	0.1225	0.0824	0.1816	0.0678	0.1299	0.1783	0.0429	0.1100	0.1209	0.1195	0.1046	0.0058	0.0607	0.1472	0.0604	0.0160	0.1644	0.1460	0.1474	0.1059	0.1654	0.1462	0.0831	0.1563	0.0099	0.1526	0.1181
DB08495	0.0254	0.0059	0.0056	0.0086	0.0570	0.0097	0.0402	0.0169	0.0423	0.0628	0.0635	0.0728	0.0107	0.0481	0.0170	0.0464	0.0391	0.0291	0.0193	0.0172	0.0291	0.0267	0.0666	0.0221	0.0625	0.0155	0.0575	0.0736	0.0058	0.0263	0.0611	0.0481	0.0577	0.0159	0.0061	0.0477	0.0464	0.0334	0.0750	0.0540	0.0373	0.0248	0.0735	0.0477	0.0278	0.0475	0.0060	0.0544	0.0481
DB03330	0.0128	0.0002	0.0015	0.0009	0.0259	0.0016	0.0038	0.0155	0.0198	0.0530	0.0535	0.0608	0.0001	0.0390	0.0094	0.0043	0.0340	0.0392	0.0041	0.0066	0.0113	0.0022	0.0531	0.0160	0.0339	0.0274	0.0324	0.0507	0.0119	0.0107	0.0523	0.0200	0.0280	0.0025	-0.0006	0.0214	0.0065	0.0086	0.0503	0.0255	0.0185	0.0208	0.0499	0.0212	0.0229	0.0159	0.0002	0.0442	0.0198
DB03552	0.1180	0.0064	0.0105	0.0025	0.0687	0.0281	0.0094	0.0276	0.0361	0.2455	0.2345	0.2974	0.0107	0.2483	0.0204	0.0200	0.2141	0.1906	0.0069	0.0235	0.0118	0.0116	0.1704	0.0229	0.1489	0.0220	0.1299	0.3039	0.0185	0.0189	0.1714	0.0618	0.1091	0.0034	0.0047	0.0694	0.0311	0.0210	0.2446	0.1100	0.0872	0.2016	0.2477	0.0693	0.0277	0.0797	-0.0015	0.2366	0.0623
DB02640	0.0224	0.0022	0.0039	-0.0002	0.0465	0.0155	0.0099	0.0087	0.0186	0.0665	0.0663	0.0809	-0.0010	0.0526	0.0111	0.0111	0.0326	0.0381	0.0019	0.0297	0.0157	0.0041	0.0419	0.0249	0.0702	0.0101	0.0796	0.0973	0.0082	0.0380	0.0427	0.0428	0.0438	0.0009	0.0031	0.0422	0.0096	-0.0003	0.0868	0.0671	0.0493	0.0361	0.0845	0.0396	0.0114	0.0520	0.0013	0.0629	0.0416
DB03311	0.0130	-0.0016	0.0092	0.0021	0.0386	0.0042	0.0109	0.0080	0.0224	0.0932	0.0929	0.1052	0.0048	0.0335	0.0378	0.0118	0.0434	0.0277	0.0000	0.0197	0.0036	-0.0009	0.0439	0.0111	0.0922	0.0181	0.0537	0.0867	0.0154	0.0401	0.0448	0.0330	0.0391	0.0017	0.0042	0.0523	0.0072	0.0112	0.0921	0.0519	0.0776	0.0324	0.0923	0.0525	0.0189	0.0641	0.0019	0.0759	0.0319
DB03338	0.0131	-0.0012	0.0084	-0.0010	0.0415	0.0067	0.0107	0.0135	0.0277	0.0448	0.0444	0.0434	0.0025	0.0238	0.0240	0.0216	0.0109	0.0281	0.0009	0.0207	0.0294	0.0012	0.0356	0.0040	0.0313	0.0183	0.0455	0.0489	0.0100	0.0265	0.0325	0.0276	0.0328	0.0018	0.0028	0.0318	0.0157	0.0008	0.0488	0.0509	0.0191	0.0114	0.0461	0.0312	-0.0036	0.0336	0.0002	0.0323	0.0277
DB04112	0.0071	-0.0007	0.0034	0.0003	0.0145	0.0075	0.0112	0.0151	0.0201	0.0149	0.0158	0.0114	-0.0011	0.0143	0.0056	0.0077	-0.0023	0.0011	0.0008	0.0019	0.0042	-0.0010	0.0058	0.0033	0.0094	0.0098	0.0194	0.0101	0.0062	0.0121	0.0058	0.0118	0.0100	0.0009	-0.0015	0.0046	0.0073	0.0105	0.0149	0.0109	0.0046	-0.0016	0.0130	0.0047	-0.0002	0.0047	0.0010	0.0138	0.0117
DB07369	0.0513	0.0052	0.0174	0.0085	0.1223	0.0548	0.0608	0.0316	0.0870	0.1627	0.1634	0.1671	0.0111	0.1170	0.0467	0.0538	0.0911	0.0682	0.0065	0.0816	0.0308	0.0338	0.0965	0.0487	0.1719	0.0585	0.1299	0.1494	0.0266	0.1235	0.0960	0.1277	0.1141	0.0079	0.0134	0.1523	0.0309	0.0163	0.1648	0.1511	0.1379	0.0838	0.1647	0.1527	0.0405	0.1630	0.0070	0.1275	0.1270
DB02931	0.0182	0.0038	0.0042	0.0008	0.0361	0.0037	0.0118	0.0163	0.0304	0.0607	0.0543	0.1014	0.0048	0.0452	0.0327	0.0211	0.0302	0.0245	0.0124	0.0182	0.0091	0.0071	0.0404	0.0329	0.0830	0.0116	0.0994	0.0901	0.0117	0.0221	0.0430	0.0565	0.0663	0.0035	0.0056	0.0719	0.0209	0.0145	0.1078	0.0428	0.0642	0.0504	0.1089	0.0668	0.0168	0.0475	0.0019	0.0979	0.0563
DB14642	0.0681	0.0302	0.0746	0.0341	0.1601	0.0280	0.0383	0.0487	0.1057	0.3109	0.2850	0.3726	0.0389	0.1740	0.0832	0.0868	0.0957	0.1354	0.0562	0.0855	0.0561	0.0459	0.1877	0.0902	0.3715	0.1291	0.1923	0.3486	0.0851	0.1473	0.1932	0.1087	0.1603	0.0334	0.0341	0.2558	0.0784	0.0790	0.2762	0.1323	0.3241	0.1904	0.2808	0.2512	0.1333	0.2300	0.0318	0.2232	0.1090
DB03725	0.0082	0.0070	0.0023	0.0000	0.0039	0.0028	0.0027	0.0015	-0.0007	0.0160	0.0164	0.0156	-0.0005	0.0068	0.0055	-0.0005	0.0140	0.0031	-0.0001	0.0016	0.0034	0.0064	0.0030	0.0047	0.0166	0.0034	0.0089	0.0198	0.0010	0.0103	0.0038	0.0068	0.0112	0.0002	-0.0004	0.0118	0.0016	0.0025	0.0185	0.0156	0.0141	0.0137	0.0181	0.0118	0.0001	0.0138	0.0005	0.0160	0.0067
DB07542	0.1689	0.0054	0.0642	0.0064	0.1924	0.1082	0.1215	0.1031	0.1441	0.2155	0.2200	0.2276	0.0082	0.1912	0.0964	0.0750	0.1787	0.2016	0.0088	0.1246	0.1169	0.0230	0.2154	0.0911	0.2129	0.1068	0.2148	0.2274	0.0834	0.1498	0.2102	0.1427	0.1703	0.0074	0.0197	0.1926	0.0857	0.0123	0.2310	0.1995	0.2011	0.1654	0.2304	0.1905	0.0964	0.1793	0.0439	0.2366	0.1288
DB04664	0.0252	0.0014	-0.0004	0.0068	0.0249	0.0022	0.0091	0.0129	0.0060	0.0401	0.0310	0.0525	0.0047	0.0025	0.0034	0.0182	0.0083	0.0292	-0.0005	0.0061	0.0249	0.0109	0.0289	0.0070	0.0258	0.0042	0.0389	0.0357	0.0008	0.0248	0.0306	0.0253	0.0294	-0.0012	-0.0005	0.0152	-0.0010	-0.0059	0.0438	0.0181	-0.0082	-0.0062	0.0460	0.0156	0.0074	0.0174	-0.0014	0.0489	0.0253
DB04472	0.0612	0.0035	0.0126	0.0027	0.0540	0.0141	0.0212	0.0287	0.0202	0.1327	0.1250	0.2096	-0.0013	0.1249	0.0133	0.0154	0.0921	0.0975	0.0059	0.0191	0.0275	0.0103	0.1363	0.0346	0.1148	0.0334	0.1433	0.2042	0.0158	0.0302	0.1326	0.0714	0.0353	0.0068	0.0017	0.0509	0.0209	0.0138	0.1828	0.0670	0.0785	0.0713	0.1813	0.0504	0.0864	0.0460	0.0075	0.1304	0.0706
DB04786	0.0298	0.0048	0.0162	0.0059	0.0502	0.0167	0.0210	0.0280	0.0517	0.0421	0.0445	0.0689	0.0066	0.0331	0.0380	0.0306	0.0314	0.0582	0.0144	0.0292	0.0464	0.0167	0.0370	0.0220	0.0490	0.0358	0.0482	0.0597	0.0188	0.0177	0.0401	0.0663	0.0721	0.0153	0.0095	0.0398	0.0368	0.0263	0.0679	0.0504	0.0338	0.0184	0.0625	0.0404	0.0181	0.0201	0.0099	0.0620	0.0662
DB06937	0.1483	0.0122	0.0367	0.0058	0.1600	0.0668	0.0483	0.0764	0.1292	0.2312	0.2253	0.2949	0.0203	0.2216	0.0783	0.0808	0.1386	0.2015	0.0010	0.0939	0.0796	0.0149	0.2120	0.0681	0.2320	0.0783	0.1704	0.2786	0.0469	0.1245	0.2062	0.1442	0.1895	0.0042	0.0195	0.1812	0.0385	0.0232	0.2885	0.1991	0.1658	0.1917	0.2818	0.1818	0.0452	0.1699	0.0044	0.2500	0.1450
DB04476	0.0481	-0.0021	0.0056	0.0004	0.1186	0.0363	0.0157	0.0353	0.0908	0.1610	0.1642	0.2155	0.0014	0.1038	0.0615	0.0138	0.1045	0.0961	0.0045	0.0532	0.0295	0.0051	0.1010	0.0224	0.1786	0.0428	0.1315	0.2119	0.0164	0.0842	0.0996	0.0943	0.1054	0.0030	0.0086	0.1190	0.0042	0.0110	0.2060	0.0874	0.1093	0.0474	0.2090	0.1193	0.0254	0.1169	0.0025	0.1933	0.0940
DB11581	0.0232	-0.0017	0.0144	-0.0013	0.0735	0.0116	0.0161	0.0051	0.0029	0.1030	0.1045	0.1062	0.0034	0.0513	0.0453	0.0083	0.0291	0.0022	0.0072	0.0463	0.0028	0.0009	0.0526	0.0026	0.1120	0.0099	0.0516	0.1046	0.0210	0.0488	0.0528	0.0597	0.0482	0.0049	0.0035	0.0845	0.0073	0.0024	0.0998	0.0929	0.0956	0.0557	0.1001	0.0849	0.0215	0.0873	-0.0015	0.0617	0.0598
DB03769	0.0300	-0.0004	0.0138	-0.0003	0.0979	0.0168	0.0149	0.0636	0.0507	0.1242	0.1263	0.1519	-0.0001	0.1113	0.0540	0.0321	0.0865	0.0647	0.0097	0.0891	0.0212	0.0056	0.0761	0.0279	0.1231	0.0171	0.1410	0.1493	0.0265	0.0348	0.0709	0.1068	0.0821	0.0024	0.0046	0.0847	0.0609	0.0205	0.1488	0.1319	0.1089	0.1096	0.1465	0.0849	0.0538	0.0759	0.0284	0.1261	0.1067
DB02091	0.0895	0.0058	0.0248	0.0048	0.1403	0.0598	0.0768	0.0755	0.0905	0.1658	0.1687	0.1834	0.0092	0.1352	0.0633	0.0615	0.0830	0.0922	0.0066	0.1002	0.0454	0.0226	0.1206	0.0406	0.1573	0.0585	0.1407	0.1733	0.0667	0.0941	0.1202	0.1356	0.1336	0.0090	0.0205	0.1550	0.0691	0.0284	0.1697	0.1438	0.1264	0.0959	0.1682	0.1537	0.0608	0.1282	0.0067	0.1616	0.1354
DB05524	0.0416	-0.0014	0.0008	0.0040	0.1738	0.0122	0.0313	0.0432	0.0493	0.2237	0.2302	0.2571	-0.0002	0.0917	0.1283	0.0357	0.0695	0.0174	0.0096	0.1523	0.0269	0.0019	0.0993	0.0233	0.2688	0.0156	0.1819	0.2406	0.0141	0.1038	0.0882	0.1446	0.1419	0.0086	0.0098	0.2265	0.0397	0.0066	0.2580	0.1862	0.2207	0.0704	0.2551	0.2270	0.0248	0.2106	-0.0003	0.1895	0.1432
DB08737	0.0367	0.0058	0.0055	0.0018	0.0279	0.0049	0.0065	0.0012	0.0008	0.1143	0.1057	0.1328	0.0110	0.1219	0.0044	0.0120	0.0320	0.1001	-0.0033	-0.0049	0.0157	0.0028	0.0422	0.0271	0.1069	-0.0017	0.0914	0.1444	0.0043	0.0140	0.0403	0.0407	0.0377	-0.0020	0.0039	0.0483	0.0045	-0.0027	0.1395	0.0717	0.0551	0.0488	0.1329	0.0481	0.0131	0.0682	-0.0023	0.0844	0.0403
DB07846	0.0630	0.0019	0.0244	0.0001	0.0715	0.0220	0.0109	0.0293	0.0214	0.1480	0.1266	0.1834	0.0001	0.0952	0.0230	0.0292	0.0542	0.0919	0.0041	0.0236	0.0503	0.0174	0.0995	0.0427	0.1185	0.0365	0.1368	0.1507	0.0258	0.0675	0.0868	0.0716	0.0410	0.0031	0.0007	0.1000	0.0328	0.0102	0.1531	0.0624	0.0936	0.0498	0.1528	0.1001	0.0398	0.0804	-0.0000	0.1306	0.0711
DB00599	0.1171	0.0057	0.1181	0.0028	0.0263	-0.0059	-0.0122	0.0126	0.0157	0.1141	0.1234	0.4814	-0.0135	0.3882	-0.0043	0.0190	-0.0248	0.4428	0.0059	-0.0378	-0.0054	0.0096	0.4076	0.0492	0.1383	0.0871	0.0836	0.4923	0.1145	-0.0319	0.4114	-0.0327	0.0187	0.0007	0.0120	0.0081	-0.0004	0.0240	0.4860	0.0030	0.0345	-0.0109	0.4656	0.0064	0.0152	0.0583	0.0040	0.1878	-0.0319
DB07101	0.0408	-0.0005	-0.0017	0.0047	0.0995	0.0246	0.0353	0.0240	0.0465	0.0994	0.0962	0.1004	0.0015	0.0826	0.0378	0.0394	0.0515	0.0795	-0.0002	0.0580	0.0338	0.0019	0.0744	0.0116	0.1132	0.0253	0.0698	0.0997	0.0135	0.0744	0.0762	0.0691	0.0928	0.0005	0.0101	0.0840	0.0226	0.0099	0.0968	0.0883	0.0817	0.0534	0.0990	0.0846	0.0181	0.0648	-0.0006	0.0874	0.0678
DB09128	0.1219	0.0014	0.0002	-0.0020	0.0818	0.0196	0.0134	0.0724	0.0451	0.1446	0.1343	0.1841	0.0078	0.1218	0.0286	0.0234	0.1549	0.1266	-0.0030	0.0076	0.0228	0.0328	0.1603	-0.0004	0.1432	0.0455	0.1032	0.1796	0.0159	0.0828	0.1727	0.0339	0.0809	0.0001	0.0194	0.0821	0.0307	0.0210	0.1679	0.1037	0.1581	0.1499	0.1677	0.0813	0.1059	0.1058	0.0040	0.1532	0.0293
DB03006	0.0178	-0.0006	0.0043	0.0004	0.0235	0.0025	0.0027	0.0114	0.0143	0.0693	0.0659	0.1064	-0.0011	0.0431	0.0098	0.0106	0.0192	0.0329	0.0001	0.0303	0.0050	0.0066	0.0592	0.0090	0.0827	0.0157	0.0412	0.0965	0.0072	0.0199	0.0579	0.0205	0.0373	0.0030	0.0007	0.0293	0.0142	0.0105	0.0906	0.0276	0.0391	0.0439	0.0894	0.0287	0.0082	0.0282	-0.0012	0.0667	0.0194
DB08088	0.0592	0.0094	-0.0023	0.0031	0.0859	0.0190	0.0078	0.0224	0.0617	0.1557	0.1578	0.2235	-0.0001	0.1715	0.0512	0.0298	0.1150	0.1529	0.0045	0.0486	0.0481	0.0073	0.1431	0.0351	0.1687	0.0194	0.1694	0.2247	0.0130	0.0627	0.1457	0.1167	0.1142	0.0035	0.0103	0.1227	0.0241	0.0039	0.2102	0.1266	0.1229	0.1116	0.2081	0.1239	0.0830	0.1123	0.0077	0.1479	0.1171
DB07658	0.0416	0.0065	0.0151	0.0083	0.0601	0.0132	0.0105	0.0303	0.0415	0.0796	0.0796	0.1384	0.0129	0.0621	0.0233	0.0236	0.0528	0.0873	0.0166	0.0216	0.0455	0.0169	0.0632	0.0333	0.0973	0.0356	0.0627	0.1287	0.0170	0.0283	0.0631	0.0615	0.0736	0.0155	0.0055	0.0530	0.0361	0.0169	0.1334	0.0620	0.0563	0.0470	0.1285	0.0532	0.0197	0.0605	0.0078	0.1161	0.0615
DB07815	0.0159	0.0046	0.0034	0.0002	0.0745	0.0042	0.0143	0.0399	0.0556	0.1077	0.1117	0.1394	0.0046	0.0720	0.0061	0.0179	0.0503	0.0214	0.0036	0.0173	0.0244	0.0035	0.0853	0.0052	0.1283	0.0113	0.2033	0.1754	0.0035	0.0382	0.0837	0.0742	0.0676	0.0028	0.0035	0.0636	0.0081	0.0024	0.2413	0.1026	0.0685	0.0689	0.2157	0.0628	0.0412	0.1020	-0.0002	0.1226	0.0735
DB07506	0.1374	-0.0013	0.0749	0.0052	0.1775	0.0194	0.0260	0.0755	0.1304	0.1728	0.1773	0.1832	0.0042	0.1695	0.0636	0.0439	0.1121	0.1614	0.0052	0.1379	0.0553	0.0098	0.1444	0.0324	0.1446	0.1268	0.1613	0.2032	0.0857	0.0583	0.1429	0.1526	0.1664	0.0018	0.0005	0.1273	0.0150	0.0222	0.2123	0.1053	0.0734	0.1354	0.2102	0.1262	0.0376	0.0875	0.0030	0.1764	0.1511
DB06932	0.0507	0.0021	0.0262	0.0041	0.1622	0.0237	0.0324	0.0490	0.0574	0.2423	0.2442	0.2692	0.0021	0.1654	0.0938	0.0480	0.1186	0.0765	0.0077	0.1460	0.0341	0.0047	0.1550	0.0288	0.2344	0.0464	0.2078	0.2559	0.0485	0.1220	0.1278	0.1703	0.1634	0.0110	0.0124	0.2035	0.0450	0.0123	0.2790	0.1752	0.1793	0.1013	0.2772	0.2035	0.0420	0.1827	-0.0020	0.1611	0.1696
DB08577	0.0115	-0.0001	0.0038	0.0081	0.0526	0.0112	0.0156	0.0208	0.0392	0.0731	0.0708	0.0692	0.0082	0.0464	0.0230	0.0293	0.0344	0.0375	0.0060	0.0321	0.0073	0.0035	0.0371	0.0151	0.0660	0.0144	0.0669	0.0736	0.0148	0.0473	0.0351	0.0627	0.0452	0.0092	0.0017	0.0532	0.0094	0.0106	0.0713	0.0553	0.0556	0.0614	0.0716	0.0532	0.0155	0.0581	0.0012	0.0579	0.0621
DB04905	0.2818	-0.0036	0.0414	0.0351	0.2498	0.0751	0.1325	0.1300	0.1203	0.4163	0.3995	0.5134	0.0387	0.3573	0.0591	0.1318	0.2380	0.3741	0.0128	0.0912	0.0370	0.0514	0.3258	0.0242	0.3626	0.0923	0.4219	0.5594	0.0530	0.1968	0.3210	0.1722	0.1691	0.0015	0.0128	0.2092	0.0311	0.0063	0.4874	0.3429	0.2533	0.2331	0.4899	0.2081	0.1115	0.2191	0.0139	0.4458	0.1677
DB06595	-0.0318	-0.0042	0.0041	0.0117	0.0797	0.0230	0.0240	0.0065	0.0194	0.0812	0.0839	0.0599	0.0164	0.0199	0.0687	0.0388	0.0302	0.0154	0.0224	0.0704	-0.0115	-0.0053	0.0476	-0.0142	0.0444	-0.0040	0.0769	0.0741	0.0251	0.0460	0.0299	0.1085	0.0630	0.0217	0.0035	0.0838	0.0252	0.0155	0.0704	0.0383	0.0822	0.1044	0.0689	0.0840	-0.0080	0.0661	-0.0031	0.0096	0.1093
DB01785	0.0099	-0.0009	-0.0013	-0.0007	-0.0027	0.0061	0.0012	-0.0053	0.0116	0.0258	0.0251	0.0280	-0.0022	0.0237	0.0185	-0.0015	0.0011	0.0063	-0.0022	-0.0004	0.0142	-0.0015	0.0144	0.0075	0.0165	0.0017	0.0221	0.0225	0.0012	0.0218	0.0154	0.0235	0.0086	-0.0016	0.0055	0.0256	-0.0009	-0.0024	0.0236	0.0171	0.0204	-0.0069	0.0233	0.0257	-0.0023	0.0210	-0.0010	0.0296	0.0236
DB07246	-0.0092	-0.0028	0.0151	-0.0037	0.0227	-0.0024	0.0017	0.0024	-0.0004	0.0282	0.0287	0.0338	-0.0048	0.0061	0.0097	-0.0018	0.0331	0.0171	-0.0039	0.0004	0.0029	-0.0082	0.0228	-0.0087	0.0385	0.0132	0.0159	0.0323	0.0151	-0.0047	0.0234	0.0012	0.0065	-0.0019	-0.0000	0.0068	0.0114	0.0099	0.0383	0.0260	0.0304	-0.0069	0.0405	0.0073	-0.0025	0.0322	0.0020	0.0289	0.0011
DB02587	0.0076	0.0051	-0.0020	-0.0087	0.1451	-0.0110	0.0044	0.0283	0.0774	0.1431	0.1428	0.1911	-0.0056	0.0866	0.0119	0.0059	0.0558	0.0697	-0.0021	0.0127	0.0226	-0.0082	0.1052	0.0222	0.1673	0.0159	0.2557	0.2607	0.0080	0.0793	0.1038	0.1116	0.0654	-0.0043	-0.0047	0.0661	0.0082	0.0036	0.2923	0.1724	0.0905	0.0129	0.2692	0.0655	0.0154	0.1313	0.0024	0.1736	0.1108
DB02622	0.0327	-0.0018	0.0113	0.0007	0.0574	0.0023	0.0068	0.0175	0.0561	0.1260	0.1256	0.1408	-0.0014	0.0713	0.0296	0.0113	0.0452	0.0733	0.0010	0.0536	0.0171	-0.0035	0.0777	0.0235	0.1037	0.0543	0.0686	0.1255	0.0160	0.0393	0.0779	0.0810	0.0841	0.0013	0.0059	0.0657	0.0057	0.0153	0.1092	0.0512	0.0536	0.0594	0.1102	0.0658	0.0106	0.0525	0.0030	0.1191	0.0797
DB01123	0.0180	0.0054	0.0118	0.0056	0.0411	0.0083	0.0144	0.0113	0.0239	0.0507	0.0453	0.0741	0.0097	0.0328	0.0194	0.0256	0.0374	0.0419	0.0143	0.0151	0.0402	0.0175	0.0362	0.0217	0.0501	0.0180	0.0578	0.0640	0.0124	0.0188	0.0327	0.0531	0.0460	0.0127	0.0045	0.0328	0.0326	0.0143	0.0675	0.0323	0.0260	0.0205	0.0657	0.0334	0.0210	0.0298	0.0056	0.0668	0.0535
DB05855	0.0748	-0.0076	0.0134	-0.0020	0.1265	0.0252	0.0122	0.0216	0.0496	0.2291	0.2217	0.3161	0.0097	0.1989	0.0116	0.0135	0.0727	0.1412	0.0013	0.0209	0.0389	-0.0018	0.1543	0.0511	0.2758	0.0279	0.1823	0.2898	0.0138	0.1096	0.1511	0.1141	0.0854	0.0014	0.0005	0.1273	0.0015	0.0107	0.2696	0.1618	0.1659	0.0447	0.2791	0.1295	0.0202	0.1578	-0.0053	0.2700	0.1135
DB06497	0.0500	-0.0014	0.0131	-0.0006	0.0679	0.0063	0.0071	0.0090	0.0251	0.1327	0.1309	0.1404	-0.0008	0.0875	0.0201	0.0173	0.0824	0.0632	0.0006	0.0293	0.0185	-0.0013	0.0950	0.0237	0.1127	0.0323	0.1126	0.1390	0.0163	0.0492	0.0934	0.0550	0.0598	0.0059	0.0046	0.0741	0.0080	0.0051	0.1374	0.0879	0.0865	0.0607	0.1390	0.0743	0.0327	0.0798	0.0019	0.1212	0.0545
DB08039	0.0400	0.0001	0.0077	0.0322	0.0913	0.0184	0.0317	0.0301	0.0564	0.1295	0.1287	0.1417	0.0066	0.0743	0.0451	0.0589	0.0617	0.0844	0.0049	0.0566	0.0151	0.0116	0.0841	0.0263	0.1224	0.0266	0.1186	0.1398	0.0397	0.0701	0.0805	0.0956	0.0700	0.0115	0.0080	0.1096	0.0286	0.0147	0.1421	0.1156	0.1099	0.0823	0.1422	0.1097	0.0338	0.1077	0.0042	0.1049	0.0953
DB07508	0.0241	0.0082	0.0151	0.0108	0.0830	0.0119	0.0300	0.0308	0.0454	0.0882	0.0906	0.1090	0.0183	0.0337	0.0358	0.0469	0.0603	0.0419	0.0205	0.0367	0.0402	0.0207	0.0779	0.0289	0.0992	0.0192	0.0843	0.1070	0.0453	0.0530	0.0768	0.0943	0.0974	0.0421	0.0112	0.0859	0.0537	0.0263	0.1078	0.0626	0.0781	0.0625	0.1026	0.0864	0.0253	0.0873	0.0067	0.0700	0.0940
DB07092	0.1020	0.0007	0.0065	0.0037	0.1443	0.0455	0.0581	0.0619	0.0883	0.1742	0.1789	0.1739	0.0042	0.1627	0.0480	0.0400	0.1201	0.1414	0.0113	0.0463	0.0238	0.0091	0.1296	0.0259	0.2013	0.0560	0.1581	0.2096	0.0246	0.1620	0.1269	0.0531	0.1180	0.0026	0.0069	0.1607	0.0173	0.0064	0.1938	0.2038	0.1608	0.0895	0.1907	0.1618	0.0789	0.1789	0.0135	0.2031	0.0514
DB04094	0.0454	-0.0002	0.0115	-0.0011	0.0645	0.0028	0.0159	0.0174	0.0410	0.0710	0.0731	0.0753	-0.0010	0.0709	0.0148	0.0016	0.0206	0.0658	-0.0014	0.0261	0.0188	0.0030	0.0620	0.0106	0.0706	0.0246	0.0679	0.0729	0.0143	0.0572	0.0613	0.0235	0.0591	0.0024	-0.0000	0.0661	0.0113	-0.0010	0.0766	0.0695	0.0632	0.0165	0.0741	0.0660	0.0113	0.0591	0.0025	0.0602	0.0233
DB11217	0.0312	-0.0008	0.0002	-0.0004	0.0402	0.0098	0.0049	0.0104	0.0054	0.0869	0.0852	0.1580	-0.0029	0.0788	0.0033	-0.0084	0.0424	0.0690	-0.0036	0.0031	0.0009	-0.0011	0.0718	0.0145	0.0900	0.0062	0.1304	0.1516	0.0067	0.0219	0.0680	0.0250	0.0392	0.0014	-0.0030	0.0292	0.0057	0.0002	0.1626	0.0518	0.0385	0.0243	0.1640	0.0302	0.0225	0.0470	0.0038	0.1254	0.0252
DB05416	0.0410	0.0081	0.0104	0.0023	0.1033	0.0403	0.0156	0.0704	0.1075	0.1167	0.1224	0.1219	0.0109	0.1042	0.0497	0.0500	0.0860	0.1066	0.0037	0.0425	0.0370	0.0050	0.0897	0.0218	0.1127	0.0437	0.1028	0.1265	0.0312	0.0900	0.0911	0.0724	0.1013	0.0046	0.0156	0.1168	0.0267	0.0117	0.1233	0.1022	0.1020	0.0807	0.1178	0.1168	-0.0006	0.1325	0.0020	0.1091	0.0729
DB04799	0.0674	0.0016	0.0094	0.0032	0.1188	0.0185	0.0237	0.0380	0.0723	0.1266	0.1290	0.1267	0.0023	0.0953	0.0220	0.0453	0.0647	0.0849	0.0072	0.0610	0.0252	0.0119	0.1003	0.0315	0.0684	0.0787	0.0827	0.1298	0.0149	0.0252	0.0984	0.0776	0.1215	0.0042	0.0063	0.0467	0.0058	0.0249	0.1145	0.0612	0.0272	0.0798	0.1133	0.0465	0.0183	0.0333	0.0018	0.1283	0.0773
DB03956	-0.0009	0.0003	-0.0007	0.0001	0.0021	0.0005	0.0016	0.0012	0.0014	0.0038	0.0028	0.0035	0.0003	0.0014	0.0014	0.0006	0.0011	0.0007	0.0004	0.0017	0.0009	-0.0002	0.0050	-0.0018	0.0028	0.0013	0.0031	0.0024	-0.0003	-0.0003	0.0056	0.0027	0.0014	-0.0003	-0.0003	0.0013	0.0010	0.0008	0.0029	0.0034	0.0015	0.0021	0.0027	0.0012	0.0010	0.0016	-0.0002	0.0003	0.0027
DB05492	0.3918	0.0010	0.0042	-0.0096	0.1208	0.0325	-0.0082	0.1398	0.0490	0.3430	0.3051	0.4972	0.0035	0.3897	0.0422	0.0137	0.1768	0.3922	-0.0136	0.0400	0.0277	0.0599	0.3924	0.0407	0.2868	0.0934	0.2766	0.5052	0.0276	0.0767	0.4072	0.0353	0.1580	0.0122	0.0234	0.1299	0.0055	0.0154	0.4533	0.1914	0.2289	0.1789	0.4424	0.1310	0.1895	0.1300	-0.0019	0.3090	0.0210
DB04008	0.0131	0.0016	0.0008	0.0010	0.0025	0.0002	0.0015	-0.0017	-0.0028	0.0285	0.0272	0.0365	0.0030	0.0242	0.0025	0.0000	0.0099	0.0155	0.0014	0.0087	-0.0008	0.0063	0.0167	0.0041	0.0258	-0.0003	0.0229	0.0403	0.0092	0.0070	0.0167	0.0193	0.0143	0.0020	0.0014	0.0151	0.0210	0.0020	0.0405	0.0146	0.0120	0.0055	0.0405	0.0150	0.0116	0.0156	0.0020	0.0387	0.0190
DB07619	0.0397	-0.0005	0.0013	0.0010	0.0503	0.0092	0.0101	0.0162	0.0218	0.0805	0.0764	0.1146	0.0014	0.0652	0.0096	0.0114	0.0404	0.0513	0.0022	0.0217	0.0113	0.0056	0.0556	0.0138	0.0727	0.0104	0.0885	0.1165	0.0011	0.0240	0.0538	0.0447	0.0409	0.0001	0.0008	0.0380	0.0041	0.0055	0.1013	0.0559	0.0486	0.0359	0.1009	0.0379	0.0154	0.0469	-0.0015	0.0829	0.0441
DB00217	0.0974	0.0038	0.0050	-0.0030	0.0842	0.0162	0.0165	0.0610	0.0365	0.2340	0.2037	0.3224	-0.0069	0.2165	0.0419	0.0103	0.1947	0.2134	-0.0032	0.0088	0.0328	0.0011	0.1733	0.0438	0.2235	0.0221	0.2092	0.3248	0.0274	0.0352	0.1816	0.0937	0.0375	0.0005	0.0009	0.0553	0.0433	0.0058	0.2686	0.1178	0.1221	0.1620	0.2728	0.0558	0.0539	0.1089	0.0067	0.2420	0.0824
DB01996	0.0638	-0.0053	-0.0013	0.0020	0.1141	0.0147	0.0134	0.0099	0.0543	0.2056	0.1995	0.3044	0.0128	0.1882	0.0065	0.0259	0.0991	0.1283	-0.0023	0.0007	0.0320	0.0019	0.1251	0.0226	0.2607	0.0078	0.2039	0.3094	-0.0016	0.0876	0.1258	0.1143	0.0702	0.0017	-0.0017	0.1065	0.0129	0.0109	0.2782	0.1694	0.1567	0.0510	0.2846	0.1082	0.0182	0.1639	-0.0025	0.2521	0.1128
DB02381	0.0027	-0.0003	0.0018	0.0011	0.0084	0.0019	0.0043	0.0097	0.0091	0.0562	0.0467	0.1276	0.0014	0.0131	-0.0020	0.0084	-0.0010	0.0203	0.0012	0.0042	0.0018	0.0683	0.0132	0.0099	0.0520	0.0030	0.0332	0.1202	0.0014	0.0104	0.0129	0.0036	0.0761	0.0037	0.0003	0.0148	0.0054	0.0075	0.1321	0.0102	0.0297	0.0002	0.1319	0.0139	0.0010	0.0206	-0.0011	0.0441	0.0028
DB05171	0.0428	0.0033	-0.0027	0.0041	0.1103	0.0031	0.0066	0.0231	0.0164	0.1427	0.1424	0.1655	0.0010	0.0983	0.0079	0.0101	0.0476	0.1337	0.0011	0.0088	0.0141	0.0052	0.0690	0.0490	0.1440	0.0162	0.1555	0.1743	-0.0021	0.0489	0.0728	0.0461	0.0559	-0.0008	0.0017	0.0611	-0.0008	0.0005	0.1720	0.0768	0.0747	0.0317	0.1741	0.0619	0.0454	0.1114	0.0010	0.1562	0.0451
DB04150	0.0186	0.0009	0.0050	0.0020	0.0301	0.0049	0.0047	0.0039	0.0110	0.0813	0.0802	0.0883	0.0018	0.0484	0.0057	0.0086	0.0363	0.0383	0.0022	0.0163	0.0026	0.0023	0.0514	0.0127	0.0754	0.0102	0.0509	0.0922	0.0061	0.0216	0.0506	0.0253	0.0333	0.0033	0.0029	0.0331	0.0098	0.0075	0.0800	0.0394	0.0390	0.0321	0.0830	0.0333	0.0115	0.0391	0.0008	0.0760	0.0253
DB03216	0.0429	0.0021	0.0182	0.0019	0.1497	0.0214	0.0237	0.0810	0.0758	0.2317	0.2319	0.2577	0.0059	0.2015	0.0741	0.0474	0.1447	0.1221	0.0146	0.1130	0.0403	0.0132	0.1371	0.0636	0.2172	0.0306	0.2359	0.2547	0.0320	0.0683	0.1303	0.1690	0.1293	0.0074	0.0077	0.1325	0.0740	0.0412	0.2518	0.2089	0.1767	0.1952	0.2514	0.1325	0.0954	0.1286	0.0293	0.2233	0.1692
DB03221	0.0477	0.0017	-0.0069	-0.0003	0.0811	0.0172	0.0134	0.0124	0.0262	0.0967	0.0777	0.1465	0.0042	0.0675	0.0189	0.0188	0.0679	0.0907	0.0019	0.0021	0.0178	0.0075	0.0683	0.0203	0.1118	0.0122	0.1051	0.1397	0.0021	0.0776	0.0741	0.0328	0.0456	0.0014	0.0082	0.0765	0.0193	0.0145	0.1417	0.0862	0.0783	0.0289	0.1394	0.0769	0.0124	0.0756	0.0014	0.1270	0.0279
DB05398	0.0465	0.0017	0.0089	0.0018	0.0513	0.0188	0.0126	0.0020	0.0131	0.1152	0.1042	0.1640	0.0010	0.0816	0.0145	0.0088	0.0326	0.0428	0.0032	0.0172	0.0127	0.0214	0.1110	0.0309	0.0995	0.0178	0.0963	0.1545	0.0085	0.0491	0.1073	0.0308	0.0363	0.0023	-0.0005	0.0655	0.0137	0.0033	0.1218	0.0762	0.0606	0.0323	0.1210	0.0643	0.0291	0.0722	0.0017	0.1256	0.0301
DB12733	0.0168	-0.0001	0.0071	-0.0004	0.0254	0.0047	0.0075	0.0053	0.0112	0.0362	0.0356	0.0488	0.0020	0.0418	0.0109	0.0060	0.0241	0.0256	0.0026	0.0117	0.0051	0.0068	0.0308	0.0111	0.0463	0.0130	0.0272	0.0461	0.0095	0.0236	0.0320	0.0166	0.0249	0.0002	0.0009	0.0344	0.0134	0.0031	0.0495	0.0380	0.0356	0.0306	0.0492	0.0344	0.0133	0.0334	-0.0005	0.0400	0.0164
DB05339	0.1700	0.0009	0.0363	0.0060	0.1922	0.0467	0.1150	0.0761	0.1045	0.2454	0.2361	0.2852	0.0112	0.2259	0.0424	0.0771	0.2037	0.1956	0.0001	0.0784	0.0464	0.0175	0.2572	0.0380	0.2490	0.1149	0.2147	0.2677	0.0535	0.1096	0.2595	0.1072	0.1443	0.0014	0.0081	0.1274	0.0240	0.0015	0.2615	0.1839	0.2280	0.1945	0.2644	0.1251	0.1429	0.1866	0.0098	0.2512	0.1058
DB03709	0.0681	0.0010	0.0136	0.0041	0.0763	0.0097	0.0203	0.0127	0.0259	0.2346	0.2077	0.2959	0.0022	0.1665	0.0262	0.0124	0.0559	0.0806	0.0085	0.0355	0.0390	0.0386	0.1985	0.0584	0.1723	0.0391	0.2100	0.2868	0.0063	0.0613	0.1901	0.1192	0.0705	0.0055	0.0011	0.0911	0.0278	0.0127	0.2443	0.1684	0.0942	0.0702	0.2411	0.0884	0.0508	0.1013	0.0028	0.2066	0.1186
DB01349	0.0857	0.0063	0.0039	-0.0012	0.2151	0.0368	0.0396	0.0379	0.1281	0.2010	0.2043	0.1994	-0.0001	0.2220	0.0239	0.0238	0.2221	0.1865	0.0064	0.0465	0.0582	0.0130	0.2034	0.0255	0.1689	0.0555	0.1931	0.2094	0.0112	0.1549	0.2038	0.0789	0.1448	-0.0004	0.0025	0.1643	0.0045	-0.0026	0.2091	0.2131	0.1355	0.1417	0.2076	0.1632	0.1064	0.1497	0.0051	0.2089	0.0791
DB11611	0.0639	0.0011	0.0114	0.0008	0.0480	0.0155	0.0148	0.0182	0.0355	0.1394	0.1350	0.1566	0.0019	0.0747	0.0119	0.0124	0.0469	0.0481	0.0046	0.0265	0.0413	0.0057	0.0708	0.0447	0.1345	0.0341	0.1011	0.1499	0.0139	0.0568	0.0646	0.0509	0.0749	0.0021	0.0009	0.0852	0.0145	0.0092	0.1441	0.0486	0.0611	0.0362	0.1503	0.0844	0.0297	0.0590	-0.0004	0.1462	0.0515
DB01823	0.0047	-0.0008	-0.0032	-0.0038	0.0105	-0.0020	0.0031	-0.0007	-0.0014	0.0115	0.0140	0.0030	-0.0017	0.0012	0.0013	0.0054	0.0021	0.0160	0.0000	0.0237	-0.0045	-0.0043	0.0083	0.0034	0.0178	-0.0032	0.0109	0.0110	-0.0028	0.0000	0.0088	0.0060	0.0074	0.0007	-0.0011	0.0063	0.0013	0.0045	0.0131	0.0094	0.0139	-0.0078	0.0138	0.0056	-0.0009	0.0103	-0.0031	0.0014	0.0060
DB02235	0.0043	-0.0006	0.0063	-0.0000	0.0066	0.0180	0.0078	0.0082	0.0166	0.0233	0.0229	0.0311	-0.0020	0.0163	0.0080	-0.0042	0.0074	0.0056	0.0005	0.0087	-0.0016	0.0035	0.0139	0.0070	0.0264	0.0157	0.0078	0.0256	0.0155	0.0134	0.0150	0.0157	0.0178	0.0000	0.0036	0.0128	0.0012	0.0134	0.0240	0.0035	-0.0006	0.0201	0.0232	0.0129	0.0058	0.0000	0.0030	0.0224	0.0156
DB07415	0.0344	-0.0004	0.0206	0.0014	0.0547	0.0026	0.0168	0.0184	0.0241	0.0537	0.0502	0.0616	-0.0004	0.0514	0.0034	0.0100	0.0422	0.0401	0.0007	0.0214	-0.0005	0.0022	0.0576	0.0033	0.0646	0.0145	0.0411	0.0695	0.0225	0.0357	0.0521	0.0214	0.0432	0.0011	-0.0001	0.0555	0.0156	0.0029	0.0605	0.0428	0.0403	0.0478	0.0599	0.0558	0.0181	0.0416	0.0007	0.0598	0.0216
DB07949	0.0231	0.0013	0.0073	-0.0010	0.0418	0.0072	0.0140	0.0121	0.0186	0.0498	0.0529	0.0498	-0.0008	0.0399	0.0190	0.0136	0.0219	0.0416	0.0010	0.0430	0.0098	-0.0002	0.0365	0.0074	0.0581	0.0137	0.0451	0.0580	0.0096	0.0235	0.0358	0.0302	0.0374	0.0012	0.0037	0.0396	0.0101	0.0063	0.0563	0.0454	0.0433	0.0196	0.0564	0.0391	0.0071	0.0419	-0.0013	0.0352	0.0300
DB12129	0.0592	-0.0010	-0.0019	-0.0013	0.0519	0.0009	0.0015	0.0171	0.0215	0.0700	0.0719	0.0976	0.0133	0.0608	0.0188	0.0166	0.0242	0.0625	0.0022	0.0128	0.0080	0.0058	0.0834	-0.0015	0.0789	0.0185	0.0559	0.1117	-0.0001	0.0458	0.0838	0.0213	0.0231	-0.0012	-0.0038	0.0438	-0.0018	0.0008	0.1070	0.0470	0.0629	0.0215	0.1048	0.0432	0.0475	0.0734	0.0012	0.0732	0.0209
DB00830	0.2540	-0.0025	0.0086	0.0029	0.0760	0.0293	0.0169	0.0648	0.0859	0.1634	0.1217	0.3235	0.0236	0.2778	-0.0153	0.0273	0.1323	0.2846	-0.0025	0.0116	0.0107	0.0200	0.1413	0.0166	0.1602	0.0245	0.1235	0.3221	0.0204	0.0362	0.1391	0.0291	0.0755	0.0020	0.0037	0.0988	0.0171	-0.0032	0.2288	0.0807	0.1289	0.0862	0.2309	0.0990	0.0435	0.0882	-0.0032	0.1957	0.0270
DB09203	0.1565	0.0047	0.0183	-0.0024	0.1914	0.0006	0.0038	0.0288	0.0380	0.2675	0.2451	0.4227	-0.0072	0.3552	0.0321	0.0285	0.2901	0.3787	-0.0015	0.0046	0.0825	0.0069	0.2515	0.0720	0.2276	0.0355	0.3188	0.4255	0.0209	0.0261	0.2566	0.1420	0.1229	0.0059	0.0076	0.1396	0.0230	0.0101	0.3120	0.2088	0.2343	0.1583	0.3080	0.1392	0.1151	0.1617	0.0027	0.2347	0.1356
DB07174	0.0689	-0.0026	0.0068	-0.0028	0.1608	-0.0048	0.0226	0.0184	0.0554	0.2216	0.2110	0.2351	-0.0036	0.1841	0.0261	0.0062	0.1846	0.1880	0.0069	0.0481	0.0263	-0.0001	0.1991	0.0161	0.1443	0.0699	0.1827	0.2412	0.0116	0.0695	0.1937	0.0810	0.1014	-0.0039	-0.0063	0.1086	0.0105	0.0047	0.2309	0.1766	0.1381	0.1223	0.2306	0.1055	0.0984	0.0970	0.0045	0.1808	0.0801
DB12702	0.0534	0.0027	0.0014	0.0025	0.0801	0.0455	0.0501	0.0331	0.0505	0.0981	0.0978	0.0940	0.0018	0.0703	0.0269	0.0218	0.0515	0.0430	0.0042	0.0248	0.0098	0.0050	0.0710	0.0237	0.0936	0.0196	0.0796	0.0900	0.0169	0.0619	0.0692	0.0475	0.0773	0.0038	0.0028	0.0547	0.0126	0.0084	0.0943	0.0874	0.0605	0.0460	0.0938	0.0553	0.0278	0.0831	0.0046	0.0852	0.0473
DB04410	0.1648	0.0010	0.0123	0.0035	0.0899	0.0244	0.0266	0.0500	0.0688	0.2791	0.2601	0.3333	0.0096	0.2747	0.0314	0.0160	0.1545	0.2368	0.0057	0.0368	0.0221	0.0109	0.2408	0.0281	0.2542	0.0478	0.1874	0.3355	0.0386	0.0462	0.2358	0.1449	0.1080	0.0090	0.0034	0.1459	0.1189	0.0106	0.3153	0.1238	0.1315	0.1569	0.3157	0.1451	0.0440	0.1465	0.0011	0.3029	0.1440
DB07412	0.2633	0.0025	0.0185	0.0102	0.1503	0.0944	0.0959	0.1523	0.1216	0.3151	0.2845	0.3494	0.0150	0.3063	0.0857	0.0325	0.1639	0.2223	0.0143	0.0440	0.0326	0.0159	0.2899	0.0216	0.2731	0.0584	0.1847	0.3763	0.0850	0.1606	0.2842	0.1570	0.1746	0.0099	-0.0019	0.1988	0.0735	0.0078	0.3546	0.1871	0.1806	0.2199	0.3523	0.1974	0.1551	0.1832	0.0127	0.3641	0.1561
DB08242	0.0477	0.0006	0.0050	0.0000	0.1115	0.0353	0.0602	0.0809	0.0855	0.1211	0.1195	0.1141	0.0212	0.1029	0.0646	0.0462	0.1141	0.0650	0.0186	0.0771	0.0281	0.0042	0.0887	0.0083	0.1152	0.0398	0.1170	0.1232	0.0157	0.0929	0.0869	0.0816	0.0753	0.0062	0.0016	0.0844	0.0317	0.0083	0.1253	0.1239	0.0930	0.0921	0.1281	0.0851	0.0601	0.0903	0.0025	0.0941	0.0812
DB06936	0.0254	0.0089	0.0095	0.0086	0.0808	0.0085	0.0136	0.0152	0.0442	0.0848	0.0905	0.1072	0.0133	0.0588	0.0238	0.0309	0.0640	0.0574	0.0208	0.0286	0.0551	0.0216	0.0768	0.0261	0.0954	0.0279	0.0662	0.0994	0.0118	0.0601	0.0755	0.0830	0.0727	0.0199	0.0073	0.0824	0.0423	0.0183	0.1074	0.0774	0.0694	0.0359	0.1002	0.0833	0.0227	0.0828	0.0087	0.1036	0.0833
DB02594	0.2223	0.0092	0.0797	0.0017	0.2424	0.0747	0.0776	0.2515	0.1952	0.3323	0.3373	0.3614	0.0171	0.3093	0.2213	0.1740	0.1461	0.0716	0.0338	0.3478	0.0938	0.0215	0.2847	0.1507	0.3623	0.0463	0.3644	0.3620	0.1272	0.2708	0.2751	0.3482	0.2483	0.0265	0.0273	0.3533	0.1271	0.0909	0.3541	0.3674	0.3445	0.2165	0.3543	0.3533	0.0513	0.3575	0.0084	0.3101	0.3474
DB02303	0.0586	0.0021	0.0546	0.0038	0.0490	0.0428	0.0138	0.0434	0.0349	0.1161	0.1181	0.2333	0.0001	0.1884	0.0429	0.0224	0.0426	0.1459	0.0120	0.0705	0.0199	0.0111	0.1715	0.0682	0.1170	0.0369	0.1092	0.2234	0.0655	0.0229	0.1721	0.0694	0.0471	0.0061	0.0058	0.0534	0.0252	0.0155	0.2269	0.0691	0.0576	0.0511	0.2231	0.0531	0.0222	0.0801	0.0030	0.1105	0.0689
DB08779	0.0047	-0.0004	-0.0030	0.0062	0.0310	0.0035	0.0041	0.0068	-0.0006	0.0794	0.0809	0.0888	0.0002	0.0343	0.0058	0.0045	0.0317	0.0226	0.0024	0.0269	0.0009	0.0018	0.0177	0.0138	0.0777	0.0046	0.0499	0.0926	0.0049	0.0233	0.0146	0.0463	0.0254	-0.0000	-0.0037	0.0552	0.0054	0.0035	0.1009	0.0364	0.0402	0.0153	0.1023	0.0555	0.0089	0.0495	-0.0004	0.0677	0.0467
DB04136	0.0085	0.0059	0.0062	0.0065	0.0237	0.0050	0.0092	0.0072	0.0190	0.0197	0.0217	0.0397	0.0091	0.0057	0.0167	0.0191	0.0230	0.0227	0.0131	0.0103	0.0342	0.0148	0.0188	0.0175	0.0273	0.0121	0.0299	0.0342	0.0077	0.0063	0.0190	0.0407	0.0370	0.0147	0.0054	0.0195	0.0252	0.0140	0.0403	0.0231	0.0129	0.0069	0.0354	0.0199	0.0095	0.0176	0.0066	0.0349	0.0409
DB07905	0.1178	0.0041	0.0975	0.0072	0.1284	0.0349	0.1086	0.1056	0.1237	0.1744	0.1696	0.1852	0.0035	0.1429	0.1427	0.0428	0.1421	0.1341	0.0057	0.1354	0.0977	0.0050	0.1611	0.0599	0.1569	0.1102	0.1574	0.1938	0.1146	0.0646	0.1558	0.1571	0.1378	0.0044	0.0092	0.1409	0.0355	0.0255	0.1922	0.1567	0.1280	0.1189	0.1928	0.1404	0.0939	0.1470	0.0094	0.1367	0.1578
DB03192	-0.0029	-0.0003	-0.0010	-0.0004	-0.0026	-0.0006	-0.0018	-0.0039	-0.0051	0.0021	-0.0003	-0.0018	0.0034	0.0014	-0.0028	0.0012	-0.0016	0.0045	-0.0009	-0.0063	0.0037	-0.0007	-0.0029	-0.0026	-0.0021	-0.0027	0.0027	-0.0025	-0.0015	0.0007	-0.0021	-0.0008	-0.0036	0.0001	-0.0011	0.0009	-0.0016	-0.0006	-0.0008	0.0003	0.0005	0.0012	-0.0004	0.0011	-0.0023	0.0013	-0.0000	0.0032	-0.0007
DB07260	0.0839	0.0026	0.0155	-0.0005	0.0940	0.0251	0.0246	0.0393	0.0459	0.2216	0.2104	0.2521	0.0072	0.1715	0.0314	0.0288	0.1546	0.1694	0.0067	0.0353	0.0280	0.0113	0.1541	0.0745	0.1757	0.0469	0.1735	0.2415	0.0201	0.0469	0.1524	0.0718	0.1090	0.0071	0.0069	0.1196	0.0263	0.0125	0.2379	0.1566	0.1360	0.1539	0.2373	0.1194	0.0795	0.1160	0.0065	0.1981	0.0702
DB07843	0.0620	0.0091	0.0081	0.0112	0.0797	0.0152	0.0499	0.0281	0.0507	0.1011	0.1004	0.1101	0.0146	0.0764	0.0184	0.0555	0.0553	0.0577	0.0246	0.0197	0.0426	0.0360	0.1020	0.0328	0.1037	0.0215	0.0925	0.1070	0.0072	0.0516	0.0954	0.0624	0.0826	0.0228	0.0072	0.0899	0.0514	0.0421	0.1132	0.0718	0.0770	0.0353	0.1118	0.0897	0.0596	0.0865	0.0099	0.0922	0.0621
DB03683	0.0525	0.0010	0.0597	-0.0002	0.0893	0.0539	0.0631	0.0593	0.0638	0.1039	0.1058	0.1182	-0.0035	0.0762	0.0619	0.0263	0.0981	0.0854	-0.0017	0.0638	0.0535	0.0018	0.0974	0.0462	0.1104	0.0757	0.0946	0.1171	0.0692	0.0512	0.0977	0.0694	0.0754	0.0001	0.0075	0.0744	0.0537	0.0163	0.1210	0.0956	0.0925	0.0575	0.1225	0.0743	0.0536	0.0954	0.0344	0.1040	0.0677
DB07895	0.0095	-0.0003	0.0006	0.0004	0.0110	0.0002	0.0037	-0.0001	0.0080	0.0242	0.0232	0.0250	-0.0012	0.0147	0.0050	0.0034	0.0058	0.0100	-0.0005	-0.0004	0.0038	-0.0007	0.0097	0.0035	0.0152	0.0013	0.0190	0.0185	0.0008	0.0071	0.0095	0.0143	0.0042	-0.0003	0.0002	0.0142	0.0021	-0.0009	0.0217	0.0092	0.0112	0.0018	0.0217	0.0142	0.0008	0.0143	-0.0012	0.0226	0.0143
DB08176	0.1460	-0.0008	0.0193	0.0102	0.1180	0.0485	0.0598	0.0572	0.1047	0.2392	0.2340	0.2390	0.0126	0.2397	0.0569	0.0368	0.1787	0.2061	0.0031	0.0480	0.0261	0.0123	0.2196	0.0146	0.2420	0.0916	0.1547	0.2484	0.0498	0.0802	0.2151	0.1458	0.1246	0.0075	0.0030	0.1935	0.0920	0.0056	0.2400	0.1442	0.1636	0.1722	0.2394	0.1926	0.0661	0.1669	0.0044	0.2508	0.1456
DB04258	0.0316	0.0007	0.0011	-0.0021	0.0821	0.0109	0.0037	-0.0002	0.0325	0.1380	0.1359	0.1679	-0.0006	0.1198	0.0277	0.0155	0.0236	0.0894	-0.0030	0.0576	0.0144	-0.0033	0.0862	0.0597	0.1098	0.0154	0.2085	0.1495	0.0047	0.0720	0.0842	0.1093	0.0547	0.0011	0.0108	0.0877	-0.0010	-0.0025	0.1890	0.0945	0.0700	0.0205	0.1879	0.0902	0.0048	0.0952	0.0001	0.1507	0.1094
DB06971	0.1180	0.0006	0.0375	0.0328	0.1296	0.0609	0.0726	0.0856	0.0731	0.2106	0.2073	0.2574	0.0223	0.2229	0.0389	0.1022	0.1740	0.1979	0.0040	0.0800	0.0277	0.0179	0.1707	0.0235	0.1955	0.0653	0.2403	0.2645	0.0456	0.1121	0.1705	0.1342	0.1014	0.0021	0.0117	0.1158	0.0209	0.0004	0.2609	0.2341	0.1371	0.1797	0.2584	0.1142	0.0561	0.1264	0.0059	0.2238	0.1334
DB01228	0.1009	0.0252	0.0268	0.0048	0.1296	0.0552	0.0573	0.0836	0.0986	0.2171	0.2118	0.2650	0.0137	0.1430	0.0384	0.0713	0.1264	0.1350	0.0029	0.0376	0.0477	0.0125	0.1709	0.0663	0.2449	0.0749	0.1709	0.2514	0.0417	0.1459	0.1662	0.1122	0.1108	0.0107	0.0320	0.1582	0.0454	0.0163	0.2521	0.1593	0.2024	0.0908	0.2561	0.1575	0.1018	0.1871	0.0067	0.2229	0.1112
DB01962	0.0596	0.0055	-0.0027	0.0060	0.0841	0.0239	-0.0042	0.0237	0.0578	0.2042	0.2041	0.2466	0.0157	0.1786	0.0635	0.0201	0.1621	0.1540	0.0088	0.0467	0.0324	0.0105	0.1105	0.0115	0.1281	0.0195	0.0996	0.2407	0.0065	0.0323	0.1071	0.0877	0.1095	0.0046	0.0087	0.0786	0.0110	0.0132	0.2049	0.0746	0.1039	0.1764	0.2094	0.0786	0.0179	0.0908	-0.0002	0.1872	0.0882
DB00475	0.1458	0.0013	0.0260	-0.0034	0.0793	0.0084	-0.0017	0.0332	0.0736	0.1926	0.2072	0.3452	-0.0031	0.2530	0.0347	0.0222	0.0366	0.2880	-0.0020	0.0232	0.0671	0.0089	0.2557	0.0842	0.2163	0.0744	0.1799	0.3664	0.0564	0.0704	0.2625	0.0512	0.0870	0.0026	-0.0010	0.1149	0.0086	0.0064	0.3303	0.1493	0.1318	0.0705	0.3205	0.1145	0.0626	0.0965	0.0024	0.2077	0.0501
DB08099	0.0145	-0.0014	0.0044	-0.0015	0.0519	-0.0132	-0.0005	0.0082	0.0273	0.0994	0.0886	0.1204	-0.0044	0.0839	-0.0017	-0.0034	0.0720	0.1000	0.0040	0.0046	0.0072	-0.0075	0.0789	0.0168	0.0635	0.0294	0.0678	0.1270	0.0085	0.0214	0.0763	0.0309	0.0262	-0.0032	-0.0033	0.0302	0.0030	0.0003	0.1142	0.0471	0.0503	0.0571	0.1146	0.0270	0.0453	0.0292	0.0056	0.0814	0.0307
DB09014	0.3517	0.0041	-0.0033	0.0025	0.1640	0.0373	0.0107	0.1166	0.1133	0.3071	0.2799	0.4262	0.0210	0.3185	0.0339	-0.0012	0.1170	0.3330	-0.0042	0.0381	0.0251	0.0341	0.3347	0.0250	0.2554	0.0493	0.2041	0.4057	0.0125	0.0891	0.3370	0.0417	0.1558	-0.0037	0.0148	0.1521	0.0129	0.0015	0.4082	0.1766	0.1785	0.2150	0.4059	0.1524	0.1317	0.1555	0.0086	0.4061	0.0402
DB03841	0.0240	0.0044	0.0053	0.0041	0.0798	0.0131	0.0146	0.0460	0.0674	0.0903	0.0915	0.0959	0.0092	0.0685	0.0151	0.0268	0.0638	0.0523	0.0042	0.0275	0.0168	0.0046	0.0491	0.0146	0.0875	0.0255	0.0869	0.1001	0.0178	0.0630	0.0487	0.0613	0.0765	0.0066	0.0107	0.0807	0.0247	0.0131	0.0971	0.0451	0.0746	0.0520	0.0964	0.0807	0.0178	0.0722	0.0027	0.0885	0.0611
DB03726	0.0062	0.0009	0.0020	0.0006	0.0204	0.0039	0.0075	0.0199	0.0190	0.0358	0.0319	0.0428	0.0001	0.0338	0.0084	0.0088	0.0245	0.0302	0.0011	0.0158	0.0038	-0.0005	0.0279	0.0064	0.0334	-0.0002	0.0399	0.0404	0.0048	0.0178	0.0245	0.0210	0.0184	0.0020	0.0010	0.0237	0.0191	0.0056	0.0434	0.0370	0.0405	0.0286	0.0435	0.0234	0.0098	0.0287	0.0112	0.0276	0.0207
DB07325	0.0119	0.0050	0.0065	-0.0013	0.0412	0.0144	0.0101	0.0028	0.0106	0.0905	0.0957	0.0960	-0.0018	0.0399	0.0016	0.0083	0.0224	0.0177	0.0017	0.0219	-0.0035	-0.0021	0.0418	0.0015	0.0910	0.0054	0.0632	0.1060	0.0078	0.0193	0.0368	0.0285	0.0446	0.0018	0.0027	0.0465	0.0160	0.0102	0.0990	0.0483	0.0535	0.0333	0.0986	0.0470	0.0124	0.0539	-0.0026	0.0617	0.0291
DB01922	0.0141	-0.0011	0.0032	0.0001	0.0215	0.0035	0.0076	0.0151	0.0075	0.0562	0.0542	0.0995	0.0002	0.0250	0.0049	0.0114	0.0030	0.0125	0.0033	0.0074	0.0153	0.0037	0.0300	0.0210	0.0419	0.0150	0.0537	0.0637	0.0028	0.0083	0.0252	0.0230	0.0228	0.0015	-0.0009	0.0133	0.0065	0.0061	0.0830	0.0214	0.0104	0.0058	0.0834	0.0128	0.0072	0.0168	-0.0019	0.0641	0.0230
DB08054	0.0666	0.0072	0.0054	0.0063	0.1650	0.0315	0.0406	0.0358	0.0700	0.1438	0.1526	0.1738	0.0121	0.1166	0.0749	0.0394	0.1059	0.1044	0.0109	0.0445	0.0400	0.0150	0.1220	0.0228	0.1569	0.0281	0.1377	0.1699	0.0268	0.0916	0.1234	0.1124	0.1240	0.0196	0.0098	0.1046	0.0238	0.0227	0.1492	0.1180	0.1214	0.1110	0.1499	0.1051	0.0575	0.1140	0.0018	0.1114	0.1108
DB00505	0.3619	0.0111	0.0145	0.0039	0.1227	0.0145	0.0378	0.0372	0.0469	0.2685	0.2318	0.4133	0.0082	0.2265	0.0033	0.0589	0.0703	0.2967	0.0005	0.0136	-0.0072	0.0480	0.2303	0.0393	0.2485	0.0425	0.1879	0.4431	0.0036	0.1248	0.2220	0.0330	0.0864	0.0054	0.0367	0.1699	0.0308	0.0144	0.3746	0.1484	0.2095	0.1148	0.3716	0.1653	0.0673	0.1893	0.0095	0.3103	0.0334
DB00504	0.2696	-0.0015	0.0316	0.0085	0.1582	0.0075	-0.0037	0.0409	0.0574	0.3166	0.3099	0.4197	0.0062	0.3305	0.0191	0.0166	0.1121	0.3021	0.0010	0.0086	0.0053	0.0013	0.3368	0.0822	0.2620	0.0405	0.2214	0.4018	0.0343	0.1169	0.3287	0.0468	0.0886	0.0105	0.0168	0.1463	0.0118	0.0008	0.3618	0.2122	0.1903	0.0856	0.3480	0.1463	0.0699	0.1769	-0.0028	0.3170	0.0451
DB08051	0.0576	0.0026	0.0021	0.0045	0.0979	0.0234	0.0238	0.0747	0.0696	0.1487	0.1457	0.1575	0.0073	0.1079	0.0520	0.0243	0.0982	0.0940	0.0187	0.0416	0.0195	0.0092	0.0976	0.0179	0.1441	0.0322	0.0959	0.1848	0.0178	0.1034	0.0949	0.0708	0.1109	0.0086	0.0079	0.0985	0.0242	0.0121	0.1535	0.1300	0.0952	0.0448	0.1511	0.0985	0.0311	0.1188	0.0093	0.1566	0.0702
DB04770	0.0418	0.0014	0.0042	0.0014	0.0762	0.0068	0.0181	0.0255	0.0452	0.0926	0.0956	0.0986	0.0033	0.0820	0.0259	0.0199	0.0586	0.0579	0.0042	0.0366	0.0163	0.0082	0.0731	0.0208	0.0827	0.0201	0.0797	0.1034	0.0118	0.0422	0.0712	0.0596	0.0710	0.0048	0.0059	0.0781	0.0236	0.0138	0.0941	0.0785	0.0717	0.0583	0.0947	0.0783	0.0430	0.0601	0.0020	0.0843	0.0600
DB02915	0.0510	0.0012	0.0091	0.0035	0.1012	0.0260	0.0447	0.0446	0.0566	0.1316	0.1347	0.1498	0.0051	0.0973	0.0442	0.0264	0.0490	0.0546	0.0063	0.0624	0.0266	0.0150	0.0855	0.0311	0.1233	0.0255	0.1004	0.1396	0.0294	0.0588	0.0846	0.1129	0.0942	0.0096	0.0099	0.1190	0.0602	0.0208	0.1331	0.1046	0.0942	0.0597	0.1318	0.1186	0.0448	0.0959	0.0015	0.1175	0.1134
DB02628	0.0300	0.0020	0.0103	0.0018	0.0357	0.0032	0.0067	0.0196	0.0198	0.0363	0.0370	0.0507	0.0032	0.0332	0.0197	0.0132	0.0279	0.0312	0.0085	0.0215	0.0155	0.0050	0.0404	0.0187	0.0425	0.0225	0.0361	0.0481	0.0147	0.0305	0.0416	0.0330	0.0298	0.0052	0.0012	0.0361	0.0117	0.0031	0.0515	0.0372	0.0348	0.0232	0.0495	0.0362	0.0149	0.0385	0.0026	0.0471	0.0332
DB00886	0.0250	-0.0000	0.0130	0.0029	0.1260	0.0064	0.0071	0.0167	0.0720	0.1651	0.1695	0.1851	0.0022	0.1419	0.0196	0.0130	0.1356	0.1461	0.0158	0.0182	0.0654	0.0050	0.1681	0.0492	0.0966	0.0918	0.1154	0.1716	0.0144	0.0432	0.1598	0.0834	0.0943	0.0010	-0.0034	0.0741	0.0155	0.0092	0.1860	0.0972	0.0617	0.1171	0.1823	0.0745	0.0735	0.0380	-0.0025	0.1551	0.0835
DB12960	0.0132	-0.0009	0.0085	-0.0001	0.0231	0.0012	0.0077	0.0146	0.0227	0.0347	0.0357	0.0315	0.0058	0.0321	0.0124	0.0193	0.0226	0.0126	0.0066	0.0222	0.0128	-0.0022	0.0277	0.0067	0.0388	0.0127	0.0323	0.0340	0.0079	0.0273	0.0288	0.0394	0.0279	0.0021	-0.0002	0.0358	0.0062	0.0082	0.0365	0.0358	0.0282	0.0188	0.0365	0.0361	0.0060	0.0366	0.0019	0.0316	0.0393
DB14062	0.0314	-0.0051	0.0105	0.0048	0.1079	0.0308	0.0387	0.0437	0.0538	0.1782	0.1785	0.1893	0.0028	0.1162	0.0355	0.0127	0.0589	0.0717	0.0114	0.0367	0.0196	0.0019	0.0809	0.0117	0.1344	0.0362	0.1604	0.1950	0.0130	0.0813	0.0723	0.0520	0.0785	0.0001	-0.0003	0.0654	0.0177	0.0055	0.1862	0.1209	0.0947	0.0459	0.1911	0.0651	0.0599	0.0767	0.0122	0.1459	0.0503
DB08301	0.0584	-0.0009	0.0032	0.0001	0.0715	0.0196	0.0113	0.0343	0.0587	0.1675	0.1401	0.2441	0.0042	0.1019	0.0286	0.0193	0.0544	0.0882	0.0068	0.0434	0.0270	0.0033	0.0961	0.0230	0.1319	0.0528	0.1220	0.2194	0.0094	0.0562	0.0951	0.0665	0.1128	0.0044	0.0044	0.0777	0.0248	0.0093	0.2338	0.1006	0.0704	0.0449	0.2321	0.0771	0.0274	0.0590	0.0006	0.1853	0.0668
DB03935	0.0064	-0.0001	0.0022	-0.0009	0.0273	-0.0013	0.0042	-0.0013	0.0200	0.0156	0.0149	0.0328	-0.0008	0.0080	0.0031	0.0028	0.0113	0.0046	0.0012	0.0015	0.0055	0.0025	0.0205	-0.0008	0.0187	0.0037	0.0251	0.0284	0.0009	0.0233	0.0201	0.0082	0.0179	0.0019	-0.0006	0.0133	0.0046	0.0013	0.0363	0.0148	0.0119	0.0039	0.0368	0.0134	0.0016	0.0126	0.0004	0.0289	0.0080
DB02838	0.0174	0.0032	0.0033	0.0039	0.0350	0.0125	0.0192	0.0565	0.0198	0.0897	0.0867	0.1719	0.0020	0.0365	0.0139	0.0184	0.0300	0.0689	0.0036	0.0236	0.0332	0.0237	0.0651	0.0305	0.0956	0.0078	0.1660	0.1709	0.0080	0.0246	0.0642	0.0823	0.0540	0.0048	0.0040	0.0273	0.0203	0.0100	0.1874	0.0436	0.0514	0.0316	0.1884	0.0266	0.0089	0.0472	0.0032	0.1309	0.0793
DB07330	0.0451	-0.0019	0.0031	0.0013	0.1157	0.0042	0.0158	0.0218	0.0390	0.1728	0.1755	0.2030	0.0043	0.1458	0.0449	0.0361	0.0747	0.0617	0.0165	0.0766	0.0471	0.0193	0.0867	0.0162	0.1638	0.0214	0.1385	0.2202	0.0054	0.0527	0.0828	0.1374	0.1240	0.0038	0.0062	0.1329	0.0365	0.0287	0.2202	0.1190	0.1248	0.0828	0.2229	0.1327	0.0554	0.1037	-0.0019	0.1749	0.1389
DB07255	0.0067	-0.0008	-0.0004	0.0007	0.0611	0.0054	0.0179	0.0153	0.0178	0.0565	0.0580	0.0530	-0.0007	0.0274	0.0453	0.0164	0.0310	0.0033	0.0020	0.0371	0.0090	0.0015	0.0339	-0.0004	0.0554	0.0067	0.0525	0.0479	0.0012	0.0278	0.0293	0.0507	0.0430	0.0005	-0.0006	0.0584	0.0140	0.0017	0.0588	0.0402	0.0549	0.0216	0.0579	0.0586	0.0066	0.0416	0.0000	0.0474	0.0504
DB11642	0.2950	-0.0013	0.0242	0.0103	0.2190	0.0531	0.1173	0.1024	0.0998	0.3000	0.2897	0.3654	0.0112	0.2919	0.0409	0.0424	0.1608	0.3077	-0.0042	0.0742	0.0825	0.0416	0.2585	0.0428	0.2573	0.0737	0.2587	0.3977	0.0461	0.0933	0.2509	0.1029	0.2028	-0.0016	-0.0049	0.1946	0.0161	-0.0032	0.3398	0.2415	0.2034	0.1005	0.3424	0.1953	0.1589	0.1272	0.0031	0.3271	0.0999
DB07164	0.0342	0.0009	0.0023	0.0041	0.0806	0.0118	0.0170	0.0254	0.0408	0.0797	0.0881	0.0858	0.0048	0.0665	0.0341	0.0147	0.0355	0.0401	0.0053	0.0458	0.0180	0.0118	0.0523	0.0157	0.0928	0.0127	0.0621	0.0914	0.0150	0.0335	0.0535	0.0732	0.0651	0.0060	0.0054	0.0697	0.0350	0.0213	0.0727	0.0663	0.0528	0.0438	0.0730	0.0694	0.0299	0.0505	0.0002	0.0634	0.0732
DB14488	0.0109	0.0019	-0.0105	-0.0056	-0.0336	0.0088	-0.0121	-0.0210	-0.0213	0.0513	0.0415	0.0009	-0.0115	0.0027	-0.0191	-0.0054	0.0126	0.0329	-0.0038	0.0422	-0.0110	-0.0049	0.0662	0.0584	0.0135	0.0014	0.0317	0.0130	-0.0122	0.0603	0.0616	0.0386	0.0238	0.0030	0.0038	-0.0051	-0.0071	-0.0064	0.0007	0.0054	-0.0096	0.0238	0.0159	-0.0046	-0.0054	-0.0059	0.0030	0.0292	0.0390
DB02418	0.0372	-0.0001	0.0120	0.0002	0.0287	-0.0015	0.0079	0.0054	0.0115	0.0606	0.0620	0.0912	-0.0046	0.0515	0.0078	0.0057	0.0383	0.0479	0.0016	0.0027	0.0134	0.0014	0.0983	0.0234	0.0668	0.0207	0.0881	0.0930	0.0118	0.0181	0.1005	0.0370	0.0214	0.0022	-0.0029	0.0468	0.0083	0.0048	0.0917	0.0326	0.0794	0.0207	0.0870	0.0466	0.0503	0.0346	0.0031	0.0942	0.0363
DB00901	0.0742	0.0054	0.0352	0.0006	0.1061	0.0031	0.0276	0.0329	0.0385	0.1573	0.1439	0.2390	-0.0014	0.1621	0.0471	0.0167	0.1451	0.1530	0.0059	0.0147	0.0333	-0.0031	0.1944	0.0345	0.1426	0.0548	0.2082	0.2305	0.0502	0.0295	0.1953	0.0494	0.0606	0.0054	0.0064	0.0703	0.0291	0.0077	0.1958	0.0830	0.1386	0.1149	0.1935	0.0665	0.0645	0.0781	0.0032	0.1562	0.0483
DB03923	0.0127	0.0015	0.0020	0.0005	0.0295	0.0028	0.0121	0.0056	0.0077	0.0345	0.0354	0.0377	0.0010	0.0236	0.0065	0.0087	0.0209	0.0165	0.0029	0.0060	0.0125	0.0035	0.0273	0.0022	0.0368	0.0109	0.0345	0.0363	0.0027	0.0156	0.0277	0.0288	0.0291	0.0012	0.0023	0.0363	0.0073	0.0067	0.0393	0.0270	0.0263	0.0212	0.0392	0.0361	0.0047	0.0231	-0.0001	0.0332	0.0287
DB04544	0.0113	-0.0005	-0.0010	-0.0031	0.0244	0.0007	0.0063	0.0031	0.0036	0.0313	0.0339	0.0248	-0.0008	0.0170	0.0050	0.0084	0.0119	0.0248	0.0028	0.0270	0.0040	-0.0007	0.0217	0.0069	0.0326	0.0024	0.0282	0.0328	-0.0005	0.0094	0.0208	0.0172	0.0185	0.0010	-0.0010	0.0160	0.0047	0.0055	0.0346	0.0241	0.0234	0.0012	0.0350	0.0154	0.0062	0.0209	-0.0028	0.0197	0.0171
DB07577	0.0535	-0.0004	0.0046	-0.0007	0.1193	0.0356	0.0136	0.0499	0.0576	0.1704	0.1711	0.2202	0.0017	0.0964	0.0265	0.0166	0.0849	0.0724	0.0053	0.0704	0.0193	0.0011	0.0876	0.0099	0.1553	0.0494	0.1336	0.1887	0.0197	0.0469	0.0844	0.1008	0.1306	-0.0033	-0.0008	0.0722	0.0038	0.0046	0.2151	0.1056	0.0474	0.0835	0.2153	0.0716	0.0162	0.0944	0.0032	0.1565	0.1005
DB08806	0.1434	0.0018	0.0270	0.0012	0.1218	0.0158	0.0380	0.0439	0.0534	0.1692	0.1687	0.2172	0.0022	0.1645	0.0508	0.0486	0.1064	0.1578	0.0019	0.0544	0.0489	0.0183	0.1614	0.0296	0.1769	0.0564	0.1458	0.2205	0.0376	0.0826	0.1608	0.0745	0.1177	0.0025	0.0028	0.1182	0.0333	0.0117	0.2125	0.1309	0.1222	0.0952	0.2133	0.1171	0.0771	0.1125	0.0060	0.2006	0.0717
DB09207	0.1194	0.0155	0.0084	0.0005	0.0261	0.0139	0.0006	0.0537	0.0406	0.1364	0.1268	0.2091	0.0061	0.1581	0.0350	0.0057	0.0582	0.1624	0.0004	0.0207	0.0355	0.0341	0.1177	0.0309	0.1500	0.0307	0.0674	0.2077	0.0267	0.0644	0.1183	0.0281	0.0384	0.0009	0.0174	0.0871	0.0186	0.0070	0.1916	0.0693	0.1487	0.0735	0.1928	0.0880	0.1478	0.0954	0.0092	0.1905	0.0308
DB06877	0.0344	0.0030	0.0145	0.0085	0.0761	0.0162	0.0354	0.0221	0.0318	0.1205	0.1162	0.1257	0.0030	0.0668	0.0548	0.0346	0.0633	0.0454	0.0043	0.0523	0.0165	0.0047	0.0835	0.0358	0.1059	0.0268	0.0783	0.1320	0.0316	0.0656	0.0787	0.0799	0.0717	0.0064	0.0072	0.0900	0.0283	0.0196	0.1307	0.0823	0.0735	0.0811	0.1312	0.0904	0.0209	0.0987	0.0013	0.0709	0.0805
DB01763	0.0093	0.0021	0.0011	0.0008	0.0183	0.0029	0.0065	0.0089	0.0141	0.0258	0.0243	0.0333	0.0026	0.0189	0.0096	0.0105	0.0099	0.0106	0.0076	0.0088	0.0038	0.0060	0.0231	0.0067	0.0286	0.0053	0.0265	0.0309	0.0035	0.0127	0.0224	0.0218	0.0221	0.0026	0.0023	0.0254	0.0091	0.0106	0.0323	0.0160	0.0237	0.0143	0.0333	0.0246	0.0058	0.0188	0.0014	0.0297	0.0215
DB08773	0.0218	0.0061	0.0031	0.0061	0.0234	0.0052	0.0136	0.0014	0.0192	0.1064	0.0933	0.1417	0.0196	0.0764	0.0116	0.0306	0.0369	0.0597	-0.0013	0.0015	0.0176	0.0039	0.0563	0.0248	0.1286	0.0033	0.0906	0.1295	0.0064	0.0364	0.0579	0.0499	0.0480	0.0026	0.0061	0.0890	0.0070	0.0010	0.1333	0.0669	0.0708	0.0787	0.1266	0.0897	0.0083	0.0894	0.0013	0.1116	0.0498
DB12518	0.0799	0.0062	0.0069	0.0004	0.0379	0.0081	-0.0001	0.0379	0.0428	0.1456	0.1345	0.2001	0.0042	0.1199	0.0204	0.0099	0.0532	0.1148	0.0008	0.0178	0.0410	0.0212	0.0945	0.0178	0.1572	0.0256	0.0743	0.1956	0.0184	0.0600	0.0898	0.0373	0.0470	0.0006	0.0128	0.0871	0.0211	0.0069	0.1748	0.0688	0.1087	0.0490	0.1795	0.0873	0.0826	0.0872	0.0025	0.1694	0.0388
DB04407	0.0888	0.0033	0.0176	0.0057	0.1285	0.0541	0.0475	0.0749	0.0895	0.1757	0.1778	0.2057	0.0029	0.1341	0.0730	0.0376	0.1030	0.1035	0.0069	0.0852	0.0484	0.0156	0.1273	0.0539	0.1847	0.0501	0.1306	0.1919	0.0554	0.1154	0.1256	0.1343	0.1219	0.0096	0.0119	0.1714	0.0372	0.0250	0.1931	0.1407	0.1536	0.1161	0.1942	0.1718	0.0816	0.1407	0.0080	0.1992	0.1344
DB01821	-0.0129	0.0022	0.0160	0.0091	0.0122	0.0052	0.0065	0.0016	0.0169	0.0592	0.0404	0.1204	-0.0036	0.0112	-0.0054	0.0260	0.0058	0.0587	0.0009	-0.0016	0.0050	0.0580	0.0367	0.0279	0.0589	0.0203	0.0190	0.1234	0.0281	-0.0091	0.0410	-0.0101	0.0712	0.0022	0.0022	0.0087	0.0116	0.0292	0.1196	0.0028	0.0441	0.0354	0.1234	0.0027	-0.0052	0.0243	0.0006	0.0687	-0.0142
DB03073	0.0371	-0.0028	0.0115	-0.0025	0.0795	0.0060	0.0078	0.0237	0.0415	0.0952	0.0982	0.1123	0.0015	0.0734	0.0432	0.0086	0.0410	0.0556	0.0097	0.0500	0.0198	0.0075	0.0497	-0.0028	0.0949	0.0215	0.0781	0.1246	0.0125	0.0363	0.0494	0.0733	0.0690	0.0016	0.0029	0.0616	0.0203	0.0142	0.1065	0.0567	0.0589	0.0414	0.1081	0.0620	0.0200	0.0500	-0.0030	0.0916	0.0736
DB08538	0.0503	0.0019	0.0091	0.0079	0.1335	0.0286	0.0422	0.0417	0.0584	0.1384	0.1468	0.1454	0.0098	0.0990	0.0522	0.0351	0.0755	0.0713	0.0104	0.0583	0.0338	0.0187	0.0995	0.0268	0.1429	0.0318	0.1105	0.1475	0.0379	0.0788	0.0999	0.1087	0.1091	0.0188	0.0083	0.1049	0.0443	0.0287	0.1299	0.1081	0.0948	0.0721	0.1287	0.1052	0.0570	0.0947	0.0029	0.0989	0.1082
DB11842	0.1246	0.0150	0.0007	0.0272	0.1797	0.0180	0.0126	0.0293	0.0605	0.2018	0.1979	0.2863	0.0103	0.1746	0.0453	0.0790	0.1177	0.1415	0.0098	0.0400	0.0480	0.0287	0.1292	0.0872	0.2166	0.0422	0.2203	0.2656	0.0004	0.1001	0.1317	0.0986	0.1358	0.0053	0.0019	0.1673	0.0069	0.0088	0.2371	0.2032	0.1661	0.1402	0.2355	0.1668	0.0164	0.1750	-0.0002	0.2012	0.0977
DB08557	0.0967	0.0081	0.0110	0.0022	0.1011	0.0396	0.0533	0.0450	0.0530	0.1230	0.1263	0.1473	0.0022	0.0972	0.0160	0.0173	0.0487	0.0774	0.0040	0.0432	0.0182	0.0131	0.1142	0.0115	0.1191	0.0277	0.0898	0.1503	0.0183	0.0620	0.1118	0.0639	0.0896	0.0034	0.0045	0.0841	0.0243	0.0187	0.1459	0.0999	0.0757	0.0778	0.1428	0.0849	0.0472	0.0926	0.0016	0.0947	0.0645
DB01251	0.0193	-0.0009	0.0032	-0.0009	0.0289	0.0032	0.0049	0.0048	0.0143	0.1113	0.1048	0.1397	0.0015	0.0562	0.0018	0.0035	0.0387	0.0521	-0.0003	0.0045	0.0420	0.0026	0.0523	0.0010	0.1261	0.0116	0.0648	0.1430	0.0046	0.0194	0.0418	0.0325	0.0402	-0.0003	-0.0020	0.0278	0.0099	-0.0000	0.1159	0.0333	0.0405	0.0275	0.1286	0.0278	0.0259	0.0315	-0.0016	0.1175	0.0322
DB07447	0.0437	0.0194	-0.0027	0.0004	0.1064	0.0108	0.0293	0.0244	0.1055	0.1556	0.1547	0.1808	0.0046	0.1179	0.0801	0.0267	0.1135	0.1305	0.0062	0.0274	0.0487	0.0189	0.1441	0.0226	0.1563	0.0062	0.1492	0.1670	0.0036	0.1060	0.1451	0.1770	0.1354	0.0036	0.0008	0.1419	0.0154	0.0062	0.1740	0.1390	0.1209	0.1124	0.1708	0.1415	0.0160	0.1483	0.0037	0.1549	0.1758
DB09095	-0.0162	0.0014	0.0025	0.0003	0.0680	-0.0013	0.0070	0.1624	0.1713	0.1024	0.1093	0.1926	0.0467	0.1159	-0.0155	0.0055	0.0015	-0.0111	0.0078	0.0348	0.0145	0.0060	0.1141	-0.0177	0.0954	-0.0028	0.3121	0.2876	-0.0051	0.0104	0.1170	0.1954	-0.0018	-0.0051	-0.0069	-0.0408	-0.0091	-0.0073	0.3610	0.0588	0.0069	0.1324	0.3139	-0.0416	0.0042	0.0672	-0.0014	0.2107	0.1906
DB04327	0.0133	-0.0006	-0.0028	0.0032	0.0134	0.0029	0.0001	0.0022	0.0089	0.0179	0.0195	0.0177	0.0004	0.0218	0.0256	-0.0013	0.0021	0.0035	0.0017	0.0242	-0.0081	-0.0029	0.0237	0.0035	0.0148	-0.0013	0.0151	0.0135	0.0076	-0.0018	0.0217	0.0083	0.0013	0.0008	0.0048	0.0189	0.0006	-0.0016	0.0144	0.0304	0.0173	0.0069	0.0119	0.0188	0.0015	0.0124	-0.0003	0.0132	0.0081
DB03206	0.0279	-0.0014	0.0037	0.0060	0.0289	0.0086	0.0022	0.0062	0.0059	0.1050	0.0999	0.1116	0.0027	0.0460	0.0060	0.0137	0.0134	0.0546	0.0015	0.0176	0.0357	0.0030	0.0401	0.0079	0.0920	0.0063	0.0786	0.0963	0.0065	0.0190	0.0348	0.0574	0.0296	0.0018	-0.0010	0.0343	0.0091	0.0036	0.0840	0.0628	0.0314	0.0125	0.0859	0.0331	0.0099	0.0549	-0.0013	0.0643	0.0571
DB08674	0.0357	0.0008	0.0022	0.0069	0.0676	0.0066	0.0116	0.0136	0.0178	0.0719	0.0721	0.0897	0.0019	0.0578	0.0216	0.0164	0.0380	0.0662	0.0016	0.0131	0.0087	0.0034	0.0421	0.0153	0.0643	0.0219	0.0639	0.0839	0.0038	0.0254	0.0442	0.0350	0.0366	0.0001	0.0008	0.0439	-0.0008	0.0008	0.0839	0.0590	0.0460	0.0506	0.0835	0.0443	0.0145	0.0454	-0.0006	0.0729	0.0344
DB06433	0.2020	0.0045	0.0432	0.0006	0.1669	0.0738	0.0422	0.1863	0.1302	0.2539	0.2588	0.2865	0.0107	0.2433	0.1702	0.1100	0.1252	0.0620	0.0206	0.2659	0.0856	0.0172	0.2275	0.1170	0.2877	0.0380	0.2895	0.2898	0.0936	0.2340	0.2213	0.2783	0.2085	0.0207	0.0206	0.2861	0.0679	0.0349	0.2834	0.2937	0.2792	0.1795	0.2809	0.2870	0.0466	0.2889	0.0066	0.2342	0.2771
DB03642	0.0275	-0.0007	0.0010	0.0000	0.0386	0.0044	0.0039	0.0099	0.0236	0.0671	0.0636	0.0851	0.0050	0.0573	0.0029	0.0068	0.0303	0.0620	0.0006	0.0039	0.0063	-0.0017	0.0450	0.0039	0.0875	0.0131	0.0379	0.0779	0.0012	0.0405	0.0466	0.0230	0.0313	0.0012	0.0022	0.0482	0.0039	0.0016	0.0622	0.0456	0.0669	0.0285	0.0633	0.0486	0.0066	0.0709	-0.0012	0.0564	0.0222
DB11584	0.1662	0.0066	0.0038	0.0010	0.0437	0.0175	0.0077	0.0266	0.0219	0.1086	0.0927	0.2248	-0.0055	0.1548	0.0154	0.0048	0.0814	0.1669	0.0009	0.0062	0.0046	0.0151	0.0902	0.0231	0.0937	0.0079	0.1053	0.2178	0.0126	0.0351	0.0913	0.0118	0.0333	0.0045	0.0120	0.0507	0.0124	0.0081	0.1944	0.0523	0.0831	0.0425	0.1927	0.0500	0.0490	0.0566	0.0063	0.1084	0.0112
DB09211	0.1187	0.0105	0.0246	0.0138	0.2918	0.0316	0.0470	0.0569	0.1331	0.3183	0.2895	0.4028	0.0098	0.2548	0.0916	0.1399	0.1405	0.1750	0.0235	0.1576	0.0402	0.0503	0.3569	0.1548	0.2305	0.0449	0.3704	0.4048	0.1298	0.0385	0.3572	0.2443	0.2858	0.0340	0.0163	0.1352	0.1805	0.0580	0.3728	0.3939	0.1722	0.2972	0.3655	0.0869	0.0451	0.1893	0.0099	0.2019	0.2442
DB07280	0.0282	0.0019	0.0074	0.0018	0.0357	0.0070	0.0062	0.0128	0.0137	0.0856	0.0857	0.0914	-0.0007	0.0670	0.0092	0.0154	0.0305	0.0382	-0.0005	0.0273	0.0068	0.0047	0.0444	0.0159	0.0849	0.0012	0.0588	0.0907	0.0096	0.0369	0.0415	0.0416	0.0281	0.0022	0.0042	0.0624	0.0120	0.0093	0.0851	0.0542	0.0545	0.0386	0.0855	0.0625	0.0186	0.0565	0.0064	0.0563	0.0415
DB13925	0.0891	0.0062	0.0157	0.0195	0.1251	0.0544	0.0217	0.0596	0.0538	0.2415	0.2372	0.2936	0.0081	0.2115	0.0327	0.1338	0.0912	0.1509	0.0053	0.0568	0.0861	0.0159	0.1144	0.1462	0.2414	0.0230	0.2623	0.2934	0.0141	0.0691	0.1111	0.1219	0.1308	0.0073	0.0104	0.1488	0.0144	0.0214	0.2194	0.2351	0.1699	0.1344	0.2250	0.1461	0.0334	0.1476	0.0026	0.1844	0.1226
DB04599	0.1568	0.0030	0.0977	0.0047	0.1330	0.0278	0.0402	0.0817	0.1268	0.1837	0.1798	0.2483	0.0133	0.1912	0.0306	0.0500	0.1354	0.1893	-0.0036	0.0896	0.0223	0.0274	0.1964	0.0134	0.1926	0.0691	0.1515	0.2471	0.1160	0.0754	0.1964	0.0983	0.1249	0.0010	0.0169	0.1388	0.0998	0.0236	0.2289	0.1348	0.1281	0.1410	0.2259	0.1351	0.0694	0.1145	0.0057	0.1742	0.0964
DB07179	0.0089	-0.0008	-0.0015	0.0025	0.0460	0.0088	0.0064	0.0112	0.0111	0.0455	0.0516	0.0434	0.0008	0.0409	0.0173	0.0029	0.0235	0.0272	0.0015	0.0214	0.0137	0.0070	0.0346	0.0159	0.0380	0.0107	0.0360	0.0408	0.0108	0.0295	0.0356	0.0328	0.0260	0.0024	0.0034	0.0352	0.0141	0.0069	0.0391	0.0382	0.0234	0.0197	0.0388	0.0352	0.0292	0.0244	-0.0003	0.0344	0.0327
DB08608	0.0845	0.0019	0.0104	0.0049	0.1088	0.0238	0.0242	0.0652	0.0492	0.1476	0.1452	0.1628	0.0055	0.1277	0.0512	0.0272	0.0798	0.0976	0.0087	0.0507	0.0252	0.0105	0.1133	0.0303	0.1174	0.0367	0.1174	0.1592	0.0244	0.0777	0.1130	0.0756	0.0955	0.0107	0.0076	0.0874	0.0210	0.0138	0.1559	0.0927	0.0916	0.0585	0.1535	0.0874	0.0434	0.0927	0.0060	0.1290	0.0754
DB02420	0.1027	0.0016	0.0224	0.0022	0.0703	0.0178	0.0149	0.0410	0.0522	0.1418	0.1399	0.2147	0.0017	0.1606	0.0519	0.0276	0.0738	0.1347	0.0043	0.0560	0.0188	0.0022	0.1555	0.0547	0.1658	0.0405	0.1629	0.1971	0.0362	0.0648	0.1472	0.0816	0.0975	0.0241	0.0150	0.1173	0.0176	0.0159	0.1798	0.1310	0.1574	0.0934	0.1803	0.1169	0.0711	0.1113	0.0025	0.1652	0.0813
DB04447	0.0116	0.0105	-0.0143	0.0014	0.0015	0.0161	-0.0043	-0.0211	-0.0244	0.0464	0.0401	0.0678	-0.0111	0.0437	-0.0049	-0.0137	0.0035	0.0240	-0.0002	-0.0233	-0.0000	0.0061	0.0425	0.0175	0.0212	-0.0239	0.0950	0.0664	-0.0064	-0.0003	0.0386	-0.0157	-0.0068	-0.0010	-0.0073	0.0120	-0.0155	-0.0121	0.0443	0.0333	0.0327	-0.0148	0.0457	0.0119	0.0182	0.0173	-0.0026	0.0563	-0.0160
DB01463	0.2727	0.0028	0.0313	0.0070	0.1545	0.1212	0.1227	0.1134	0.1626	0.2456	0.2247	0.3070	0.0185	0.2876	0.0964	0.0437	0.1845	0.1977	0.0057	0.0541	0.0277	0.0288	0.2670	0.0119	0.2466	0.0442	0.1321	0.3110	0.1171	0.1294	0.2627	0.1651	0.1707	0.0082	-0.0029	0.1936	0.0735	0.0035	0.2681	0.1697	0.1821	0.1918	0.2667	0.1924	0.1220	0.1740	0.0087	0.2737	0.1629
DB03643	0.0128	0.0021	0.0004	0.0005	0.0104	0.0043	0.0058	0.0033	0.0033	0.0340	0.0318	0.0342	0.0030	0.0316	0.0021	0.0015	0.0196	0.0187	0.0019	0.0119	0.0001	0.0045	0.0211	0.0119	0.0296	-0.0009	0.0314	0.0359	0.0107	0.0161	0.0211	0.0297	0.0208	0.0027	0.0036	0.0229	0.0257	0.0017	0.0393	0.0257	0.0157	0.0113	0.0390	0.0230	0.0090	0.0264	0.0028	0.0402	0.0294
DB04217	0.0047	0.0004	0.0002	-0.0002	0.0065	0.0025	0.0017	0.0031	0.0025	0.0167	0.0170	0.0262	0.0003	0.0127	0.0020	0.0003	0.0057	0.0149	-0.0004	0.0040	0.0040	0.0002	0.0098	0.0108	0.0211	0.0044	0.0232	0.0253	0.0003	0.0083	0.0102	0.0086	0.0075	0.0003	0.0006	0.0089	0.0024	0.0011	0.0239	0.0097	0.0113	0.0030	0.0252	0.0089	0.0005	0.0112	0.0006	0.0228	0.0079
DB12307	0.0165	0.0007	0.0360	0.0073	0.1498	0.0234	0.0372	0.0560	0.0568	0.2217	0.2296	0.2212	0.0106	0.1308	0.1036	0.0487	0.1022	0.0537	0.0147	0.1143	0.0367	0.0019	0.1390	0.0208	0.2008	0.0434	0.1794	0.2220	0.0533	0.1389	0.1173	0.1592	0.1412	0.0135	0.0075	0.1860	0.0506	0.0236	0.2380	0.1397	0.1874	0.0997	0.2346	0.1866	0.0320	0.1696	-0.0016	0.1539	0.1590
DB05487	0.0028	0.0034	0.0015	-0.0006	0.0042	-0.0006	0.0032	0.0064	0.0038	0.0481	0.0367	0.0975	0.0054	0.0612	0.0114	0.0052	0.0243	0.0262	0.0065	0.0074	0.0206	0.0005	0.0115	0.0301	0.0594	-0.0054	0.0843	0.0748	0.0020	-0.0119	0.0149	0.0664	0.0480	-0.0010	0.0008	0.0128	0.0107	-0.0027	0.0946	0.0284	0.0190	0.0627	0.0881	0.0124	0.0113	0.0257	-0.0011	0.0692	0.0667
DB08092	0.0352	0.0007	0.0005	0.0012	0.0410	0.0139	0.0230	0.0309	0.0292	0.0586	0.0542	0.0757	0.0170	0.0614	0.0174	0.0280	0.0469	0.0367	0.0146	0.0328	0.0183	0.0068	0.0539	0.0008	0.0492	0.0201	0.0456	0.0758	0.0040	0.0387	0.0523	0.0385	0.0298	0.0027	-0.0025	0.0410	0.0130	0.0040	0.0863	0.0471	0.0320	0.0452	0.0887	0.0411	0.0321	0.0356	-0.0002	0.0550	0.0389
DB08529	0.0029	-0.0005	-0.0026	-0.0005	-0.0014	0.0024	0.0008	-0.0045	0.0107	0.0137	0.0153	0.0155	-0.0012	0.0161	0.0103	-0.0012	0.0032	0.0001	-0.0021	-0.0026	0.0085	-0.0017	0.0120	0.0031	0.0124	-0.0026	0.0109	0.0108	-0.0032	0.0169	0.0136	0.0121	0.0060	-0.0012	0.0014	0.0172	-0.0016	-0.0011	0.0118	0.0130	0.0147	-0.0050	0.0117	0.0174	-0.0061	0.0165	-0.0011	0.0169	0.0122
DB01752	0.0432	0.0007	0.0128	-0.0016	0.0883	0.0137	0.0186	0.0395	0.0306	0.1278	0.1261	0.1602	-0.0034	0.1077	0.0338	0.0210	0.0846	0.0958	0.0073	0.0593	0.0272	0.0105	0.1075	0.0256	0.0963	0.0166	0.1318	0.1485	0.0244	0.0189	0.1021	0.1007	0.0888	0.0007	0.0012	0.0503	0.0492	0.0144	0.1461	0.1031	0.0739	0.0967	0.1466	0.0502	0.0451	0.0367	0.0238	0.1352	0.1006
DB06266	0.0533	0.0017	0.0017	0.0007	0.1134	-0.0018	0.0102	0.0221	0.0295	0.1575	0.1544	0.1677	0.0030	0.1276	0.0080	0.0216	0.0571	0.1263	0.0007	0.0170	0.0257	-0.0022	0.0714	0.0117	0.1317	0.0208	0.1212	0.1868	0.0132	0.0468	0.0699	0.0598	0.0791	-0.0010	0.0020	0.0591	0.0188	0.0177	0.1607	0.1084	0.0690	0.0312	0.1631	0.0584	0.0164	0.0980	0.0012	0.1147	0.0583
DB14487	0.0057	-0.0015	0.0163	0.0041	0.0261	0.0382	-0.0053	-0.0016	0.0065	0.1302	0.1270	0.2200	0.0030	0.0661	-0.0024	-0.0123	0.0308	0.0569	-0.0045	0.0091	0.0543	0.0133	0.1112	0.0272	0.1509	0.0719	0.0985	0.1779	0.0182	0.0205	0.0996	0.0533	0.0527	0.0072	0.0030	0.0525	0.0208	0.0061	0.1563	0.0433	0.0169	0.0264	0.1512	0.0567	0.0070	0.0389	0.0014	0.0720	0.0553
DB03065	-0.0050	0.0016	0.0113	0.0076	0.0270	0.0092	0.0129	0.0024	0.0179	0.0535	0.0408	0.0743	-0.0029	0.0193	0.0049	0.0219	0.0239	0.0528	0.0011	-0.0033	0.0187	0.0057	0.0515	0.0225	0.0618	0.0203	0.0332	0.0665	0.0214	0.0078	0.0560	0.0051	0.0210	0.0009	0.0032	0.0149	0.0089	0.0258	0.0665	0.0179	0.0451	0.0420	0.0707	0.0118	0.0012	0.0330	-0.0007	0.0483	0.0021
DB12267	-0.0162	-0.0092	-0.0262	0.0153	0.1045	0.0215	0.0034	0.0124	-0.0067	0.0816	0.0864	0.0771	0.0137	0.0444	0.1260	0.0359	0.0532	-0.0441	0.0237	0.1399	-0.0090	-0.0149	0.0566	-0.0159	0.1167	-0.0439	0.0938	0.0774	-0.0050	0.0386	0.0387	0.1062	0.0469	0.0036	0.0130	0.1303	0.0161	-0.0066	0.1011	0.1062	0.1305	0.0926	0.0964	0.1293	-0.0173	0.1010	-0.0063	0.0482	0.1056
DB03639	0.0240	0.0003	0.0063	0.0006	0.0274	0.0038	0.0022	0.0101	0.0161	0.0733	0.0687	0.0948	0.0009	0.0488	0.0064	0.0086	0.0503	0.0511	-0.0006	0.0134	0.0127	0.0039	0.0677	0.0143	0.0720	0.0067	0.0518	0.0875	0.0113	0.0368	0.0668	0.0245	0.0245	0.0015	0.0016	0.0334	0.0123	0.0029	0.0862	0.0380	0.0523	0.0272	0.0880	0.0324	0.0078	0.0523	0.0009	0.0706	0.0236
DB07946	0.0559	0.0079	0.0227	0.0068	0.0562	0.0140	0.0174	0.0294	0.0483	0.0779	0.0809	0.1337	0.0133	0.0765	0.0385	0.0380	0.0475	0.1045	0.0172	0.0411	0.0684	0.0207	0.0763	0.0542	0.0989	0.0435	0.0913	0.1288	0.0356	0.0323	0.0783	0.0703	0.0801	0.0170	0.0077	0.0652	0.0335	0.0206	0.1327	0.0688	0.0613	0.0367	0.1286	0.0653	0.0394	0.0551	0.0092	0.1005	0.0707
DB03765	0.1919	0.0078	0.0609	0.0019	0.1817	0.0686	0.0647	0.1900	0.1530	0.2616	0.2609	0.2894	0.0148	0.2517	0.1666	0.1291	0.1240	0.0754	0.0232	0.2537	0.0803	0.0199	0.2403	0.1278	0.2800	0.0415	0.2805	0.2876	0.1044	0.2222	0.2334	0.2680	0.2011	0.0231	0.0226	0.2803	0.0882	0.0571	0.2849	0.2858	0.2770	0.1705	0.2830	0.2801	0.0502	0.2825	0.0098	0.2425	0.2668
DB11674	0.0613	0.0063	0.0085	0.0095	0.0568	0.0105	0.0003	0.0066	-0.0017	0.1598	0.1528	0.1788	0.0148	0.1610	-0.0057	0.0230	0.0445	0.1615	-0.0078	-0.0027	0.0129	0.0074	0.0878	0.0306	0.1375	0.0097	0.1328	0.1934	0.0043	0.0385	0.0835	0.0469	0.0250	-0.0019	0.0015	0.0532	-0.0043	-0.0042	0.1908	0.1220	0.0749	0.0937	0.1851	0.0531	0.0091	0.0869	-0.0006	0.1225	0.0464
DB04069	0.0594	-0.0021	0.0086	0.0033	0.0357	0.0075	0.0028	0.0205	0.0241	0.0678	0.0622	0.1017	0.0012	0.0782	0.0270	0.0149	0.0597	0.0415	0.0043	0.0260	0.0132	0.0008	0.0388	0.0064	0.0650	0.0156	0.0453	0.0965	0.0149	0.0139	0.0389	0.0266	0.0652	-0.0000	0.0002	0.0239	0.0100	0.0102	0.0924	0.0374	0.0302	0.0468	0.0952	0.0247	0.0165	0.0226	-0.0004	0.0882	0.0275
DB00284	0.0915	0.0025	0.0442	0.0082	0.2051	0.0142	0.0618	0.0602	0.0913	0.2581	0.2576	0.2700	0.0085	0.1581	0.0928	0.0641	0.0764	0.0945	0.0200	0.1209	0.0673	0.0428	0.1426	0.0256	0.2453	0.0533	0.2361	0.2650	0.0537	0.1157	0.1290	0.1535	0.1840	0.0153	0.0072	0.1675	0.0653	0.0323	0.2705	0.2259	0.1612	0.0638	0.2700	0.1654	0.0447	0.1860	-0.0007	0.1702	0.1527
DB03459	0.0099	0.0007	0.0058	0.0006	0.0271	0.0016	0.0080	0.0031	0.0122	0.0459	0.0434	0.0805	0.0024	0.0321	0.0065	0.0034	0.0157	0.0231	0.0041	-0.0018	0.0050	0.0055	0.0588	0.0145	0.0637	0.0124	0.0395	0.0588	0.0034	0.0392	0.0602	0.0185	0.0138	0.0011	0.0007	0.0283	0.0051	0.0043	0.0768	0.0270	0.0517	0.0106	0.0764	0.0279	0.0082	0.0316	0.0007	0.0693	0.0180
DB00168	0.0724	0.0005	0.0182	-0.0002	0.1778	0.0191	0.0134	0.0274	0.0617	0.2368	0.2354	0.2638	-0.0011	0.2059	0.0489	0.0269	0.2021	0.1920	0.0180	0.0663	0.0245	0.0017	0.2137	0.0461	0.1970	0.1097	0.1522	0.2570	0.0183	0.1063	0.2063	0.0765	0.1091	0.0049	0.0037	0.1424	0.0228	0.0144	0.2396	0.1982	0.1653	0.2117	0.2412	0.1428	0.0929	0.1574	-0.0002	0.2031	0.0762
DB06898	0.0080	0.0057	0.0023	0.0028	0.0121	0.0048	0.0062	0.0032	0.0027	0.0622	0.0510	0.0905	0.0150	0.0628	0.0123	0.0184	0.0184	0.0463	0.0004	0.0029	0.0142	0.0053	0.0059	0.0276	0.0787	-0.0062	0.0688	0.0874	0.0049	0.0189	0.0092	0.0372	0.0343	0.0001	0.0046	0.0401	0.0076	0.0028	0.0845	0.0438	0.0444	0.0596	0.0783	0.0407	0.0120	0.0600	-0.0005	0.0631	0.0370
DB13025	0.1803	0.0087	0.0027	-0.0056	0.0621	0.0190	0.0065	0.0960	0.0392	0.2228	0.2074	0.3039	0.0008	0.1920	0.0369	-0.0013	0.1644	0.2144	-0.0010	0.0129	0.0567	0.0346	0.2116	0.0070	0.2236	0.0525	0.1626	0.2931	0.0220	0.0872	0.2186	0.0243	0.0676	0.0005	0.0121	0.0788	0.0143	0.0076	0.2655	0.0839	0.1699	0.1382	0.2682	0.0811	0.1813	0.0914	0.0082	0.2390	0.0182
DB02873	0.0493	-0.0001	0.0044	-0.0012	0.0424	0.0149	0.0190	0.0421	0.0357	0.0804	0.0760	0.0915	0.0159	0.0852	0.0218	0.0302	0.0550	0.0669	0.0116	0.0325	0.0197	0.0042	0.0789	0.0132	0.0741	0.0327	0.0669	0.1005	0.0115	0.0528	0.0795	0.0322	0.0324	0.0051	0.0024	0.0546	0.0113	0.0041	0.0963	0.0581	0.0594	0.0508	0.0992	0.0546	0.0458	0.0467	-0.0009	0.0816	0.0315
DB04588	0.0104	0.0093	0.0116	-0.0021	0.0155	0.0054	0.0108	0.0103	0.0043	0.0323	0.0377	0.0451	-0.0022	0.0081	0.0062	0.0133	-0.0010	0.0059	-0.0005	0.0279	-0.0075	-0.0017	0.0231	0.0081	0.0595	0.0056	0.0097	0.0515	0.0121	0.0143	0.0214	0.0176	0.0170	0.0007	0.0113	0.0289	0.0220	0.0192	0.0434	0.0092	0.0381	0.0292	0.0411	0.0298	0.0118	0.0337	-0.0024	0.0100	0.0185
DB07313	0.0210	-0.0001	0.0021	-0.0001	0.0624	-0.0005	0.0112	0.0170	0.0433	0.0744	0.0756	0.0929	-0.0017	0.0578	0.0077	0.0087	0.0424	0.0587	0.0026	0.0445	0.0111	0.0035	0.0566	0.0215	0.0741	0.0426	0.0728	0.1046	0.0017	0.0382	0.0568	0.0608	0.0624	0.0015	0.0001	0.0479	0.0055	0.0089	0.0830	0.0364	0.0353	0.0494	0.0826	0.0481	0.0095	0.0321	0.0022	0.0755	0.0582
DB07718	0.0424	0.0063	0.0181	0.0066	0.0817	0.0054	0.0095	0.0137	0.0648	0.0880	0.0866	0.1542	0.0138	0.0662	0.0273	0.0254	0.0481	0.0677	0.0136	0.0171	0.0356	0.0186	0.0440	0.0264	0.0726	0.0293	0.0948	0.1409	0.0200	0.0124	0.0443	0.0628	0.0770	0.0138	0.0048	0.0342	0.0332	0.0282	0.1380	0.0301	0.0238	0.0208	0.1350	0.0345	0.0076	0.0283	0.0067	0.1325	0.0628
DB01436	0.0303	-0.0016	-0.0006	-0.0040	0.0806	0.0088	0.0020	-0.0002	0.0361	0.1491	0.1461	0.1748	0.0006	0.1299	0.0312	0.0218	0.0228	0.0957	-0.0060	0.0653	0.0181	-0.0074	0.0903	0.0560	0.1094	0.0148	0.2208	0.1547	0.0007	0.0784	0.0898	0.1234	0.0559	0.0005	0.0096	0.0950	-0.0015	-0.0020	0.1968	0.1040	0.0732	0.0276	0.1941	0.0975	-0.0033	0.1025	-0.0008	0.1597	0.1238
DB01877	0.0077	-0.0010	-0.0010	-0.0008	0.0129	0.0072	-0.0033	-0.0040	0.0001	0.0172	0.0185	0.0214	0.0033	0.0207	0.0008	0.0015	0.0250	0.0175	-0.0015	-0.0047	0.0081	-0.0001	0.0097	0.0014	0.0223	-0.0022	0.0172	0.0282	-0.0025	0.0122	0.0119	-0.0053	0.0090	0.0002	-0.0021	0.0115	-0.0029	-0.0002	0.0284	0.0229	0.0184	0.0024	0.0276	0.0117	0.0046	0.0244	0.0004	0.0212	-0.0055
DB03957	0.0492	0.0019	0.0200	0.0018	0.0538	0.0073	0.0000	0.0123	0.0177	0.0932	0.0877	0.1133	0.0065	0.0823	0.0235	0.0296	0.0316	0.0799	0.0050	0.0256	0.0211	0.0014	0.0408	0.0261	0.0947	0.0154	0.0725	0.1064	0.0259	0.0423	0.0400	0.0365	0.0442	0.0015	0.0070	0.0523	0.0167	0.0104	0.1019	0.0592	0.0571	0.0095	0.1021	0.0522	0.0147	0.0841	-0.0017	0.0441	0.0364
DB07008	0.0010	0.0013	0.0116	0.0031	0.0424	0.0098	0.0032	0.0121	0.0198	0.0636	0.0582	0.0685	-0.0017	0.0459	0.0064	0.0113	0.0114	0.0400	-0.0010	0.0044	0.0141	0.0062	0.0421	0.0247	0.0634	0.0146	0.0222	0.0618	0.0161	0.0111	0.0456	0.0230	0.0219	0.0006	0.0059	0.0269	0.0039	0.0211	0.0645	0.0256	0.0333	0.0189	0.0689	0.0273	0.0065	0.0516	-0.0036	0.0601	0.0212
DB03880	0.0593	-0.0003	0.0074	0.0035	0.1166	0.0310	0.0270	0.0500	0.0892	0.1544	0.1544	0.2005	0.0017	0.1316	0.0378	0.0145	0.0809	0.1572	0.0016	0.0577	0.0557	0.0087	0.1115	0.0369	0.1059	0.0518	0.1396	0.1824	0.0211	-0.0009	0.1119	0.1037	0.1246	0.0015	0.0126	0.0396	0.0216	0.0080	0.1961	0.1080	0.0201	0.0857	0.1967	0.0392	0.0308	0.0271	0.0037	0.1623	0.1020
DB06732	0.0430	0.0039	0.0136	0.0151	0.1119	0.0267	0.0343	0.0573	0.1320	0.2328	0.2311	0.2709	0.0437	0.1879	0.0598	0.0658	0.1509	0.1377	0.0132	0.0625	0.0380	0.0120	0.1563	0.0514	0.2090	0.0352	0.2503	0.2672	0.0178	0.0361	0.1588	0.1973	0.1527	0.0057	0.0046	0.1052	0.0303	0.0101	0.3034	0.1228	0.0659	0.1070	0.2878	0.1061	0.0502	0.0984	0.0005	0.2456	0.1962
DB00255	0.0123	0.0374	0.0856	0.0558	0.3167	0.1435	-0.0377	-0.0306	0.1568	0.5515	0.5522	0.7586	0.1452	0.4765	0.2278	0.1598	0.3882	0.2823	0.0087	0.2220	0.2591	0.0188	0.5035	0.0881	0.6734	0.0579	0.6853	0.7886	0.1340	0.1914	0.4995	0.4224	0.3113	-0.0204	0.0586	0.3037	0.0011	0.0658	0.6499	0.3125	0.3893	0.5015	0.6559	0.3087	0.1126	0.3544	0.0059	0.4853	0.4255
DB07319	0.0150	0.0058	0.0053	-0.0016	0.0282	0.0028	0.0062	0.0074	0.0078	0.0721	0.0746	0.1151	-0.0042	0.0321	0.0026	0.0074	0.0082	0.0197	0.0026	0.0282	-0.0044	0.0007	0.0314	0.0091	0.0838	0.0116	0.0393	0.1107	0.0053	0.0071	0.0287	0.0344	0.0468	-0.0011	0.0030	0.0355	0.0182	0.0172	0.1069	0.0228	0.0288	0.0374	0.1054	0.0357	0.0056	0.0384	-0.0007	0.0567	0.0352
DB13877	0.0358	-0.0012	0.0039	-0.0006	0.1230	0.0101	0.0135	0.0354	0.0561	0.1633	0.1597	0.2128	0.0038	0.1250	0.0623	0.0130	0.0569	0.1244	0.0144	0.0909	0.0306	0.0084	0.0642	0.0100	0.1681	0.0407	0.1220	0.2395	0.0038	0.0400	0.0615	0.1249	0.1075	0.0014	0.0055	0.0815	0.0102	0.0257	0.1765	0.0846	0.1000	0.0542	0.1814	0.0816	0.0310	0.0754	-0.0044	0.1399	0.1214
DB09086	0.0037	0.0131	-0.0044	0.0036	0.0047	0.0110	-0.0029	-0.0107	0.0015	0.1039	0.0895	0.2113	0.0118	0.1177	0.0034	0.0323	0.0266	0.0823	-0.0052	0.0082	0.0352	0.0084	0.0265	0.0433	0.1785	-0.0197	0.1256	0.2010	-0.0024	0.0397	0.0259	0.0838	0.0556	-0.0003	0.0125	0.0868	0.0047	0.0010	0.1956	0.0797	0.0885	0.0952	0.1893	0.0884	0.0014	0.1146	0.0014	0.1374	0.0841
DB02660	0.0346	-0.0004	0.0030	0.0025	0.0780	0.0061	0.0233	0.0147	0.0223	0.1048	0.1032	0.1576	0.0057	0.0931	0.0028	0.0118	0.0719	0.0912	0.0008	0.0207	0.0150	0.0045	0.1054	0.0108	0.1000	0.0122	0.1067	0.1547	0.0116	0.0438	0.1048	0.0688	0.0780	0.0036	-0.0004	0.0440	0.0180	0.0030	0.1513	0.0843	0.0706	0.0446	0.1517	0.0434	0.0218	0.0664	0.0018	0.1261	0.0678
DB00179	0.0066	0.0015	0.0048	0.0120	0.0171	-0.0086	-0.0069	0.0044	0.0143	0.0600	0.0605	0.0875	0.0096	0.0529	-0.0059	0.0245	0.0222	0.0601	-0.0045	0.0081	0.0107	0.0006	0.0216	0.0097	0.0801	0.0058	0.0525	0.0824	0.0024	0.0299	0.0253	0.0499	0.0189	-0.0019	-0.0053	0.0280	-0.0008	0.0029	0.0843	0.0441	0.0193	0.0474	0.0831	0.0277	-0.0253	0.0460	-0.0029	0.0673	0.0499
DB07457	0.0135	0.0005	-0.0001	0.0053	0.0331	0.0082	0.0097	0.0155	0.0161	0.0432	0.0434	0.0451	0.0012	0.0327	0.0216	0.0167	0.0246	0.0380	0.0017	0.0241	0.0089	0.0015	0.0287	0.0084	0.0433	0.0120	0.0367	0.0480	0.0163	0.0238	0.0293	0.0346	0.0311	0.0032	0.0050	0.0355	0.0089	0.0042	0.0481	0.0477	0.0334	0.0267	0.0475	0.0359	0.0174	0.0392	-0.0002	0.0256	0.0346
DB03428	0.0267	0.0079	-0.0002	0.0117	0.0898	0.0203	0.0369	0.0314	0.0486	0.1219	0.1274	0.1025	0.0030	0.0977	0.0310	0.0228	0.0903	0.0759	0.0076	0.0506	0.0244	0.0164	0.1009	0.0287	0.1105	0.0266	0.0935	0.1087	0.0230	0.0774	0.1031	0.0838	0.0948	0.0070	0.0141	0.0943	0.0389	0.0158	0.1223	0.1047	0.0857	0.0856	0.1217	0.0942	0.0586	0.0745	0.0026	0.0822	0.0841
DB07046	0.0204	-0.0015	-0.0082	0.0033	0.0619	0.0070	0.0164	0.0081	0.0416	0.0944	0.0905	0.0954	-0.0002	0.0562	0.0249	0.0203	0.0345	0.0539	-0.0037	0.0512	0.0178	-0.0063	0.0442	0.0135	0.0930	0.0267	0.0461	0.0824	-0.0009	0.0305	0.0469	0.0811	0.0688	-0.0024	0.0044	0.0525	0.0148	0.0011	0.0759	0.0450	0.0385	0.0518	0.0792	0.0533	0.0009	0.0308	0.0002	0.0827	0.0799
DB01535	0.3083	-0.0001	0.0741	-0.0005	0.1566	0.0363	0.0323	0.0481	0.0563	0.3250	0.3217	0.3855	-0.0087	0.2899	0.0566	0.0252	0.1303	0.2724	0.0077	0.0760	0.0231	-0.0003	0.3161	0.1733	0.3065	0.1183	0.2554	0.3704	0.1044	0.1118	0.2906	0.0813	0.1302	0.0388	0.0294	0.2430	0.0271	0.0127	0.3842	0.2031	0.2937	0.0990	0.3722	0.2429	0.1603	0.2177	0.0043	0.3282	0.0827
DB04338	0.0485	0.0008	0.0112	0.0014	0.0580	0.0203	0.0425	0.0417	0.0421	0.1157	0.1092	0.1352	0.0138	0.1010	0.0527	0.0392	0.0828	0.0657	0.0101	0.0506	0.0189	0.0021	0.1221	0.0315	0.1116	0.0377	0.1115	0.1493	0.0229	0.0681	0.1219	0.0658	0.0356	0.0019	0.0016	0.0785	0.0180	0.0111	0.1540	0.0906	0.0890	0.0748	0.1574	0.0780	0.0570	0.0919	0.0010	0.1083	0.0642
DB07666	0.0245	0.0006	0.0028	0.0021	0.0527	0.0104	0.0350	0.0320	0.0306	0.0833	0.0792	0.0899	0.0019	0.0439	0.0167	0.0164	0.0316	0.0270	0.0111	0.0217	0.0039	0.0043	0.0403	0.0102	0.1049	0.0153	0.0511	0.1229	0.0166	0.0606	0.0376	0.0448	0.0571	0.0063	0.0029	0.0783	0.0394	0.0097	0.1080	0.0810	0.0710	0.0208	0.1053	0.0779	0.0174	0.0939	0.0073	0.0900	0.0442
DB02563	-0.0002	0.0005	0.0000	-0.0003	-0.0005	0.0009	-0.0001	-0.0010	-0.0007	0.0010	0.0010	-0.0012	0.0007	0.0022	-0.0005	0.0000	-0.0011	-0.0006	-0.0003	-0.0033	0.0008	0.0001	-0.0021	0.0001	0.0003	-0.0001	0.0019	-0.0002	0.0001	-0.0004	-0.0014	0.0010	-0.0009	0.0002	-0.0004	0.0008	0.0001	0.0003	-0.0002	0.0017	-0.0005	-0.0009	-0.0005	0.0007	0.0000	0.0019	-0.0001	0.0022	0.0010
DB05252	0.0100	0.0012	0.0113	0.0012	0.0600	0.0072	0.0082	0.0484	0.0916	0.1168	0.1103	0.1351	0.0070	0.0836	0.0147	0.0213	0.0450	0.0878	0.0029	0.0334	0.0202	0.0071	0.0790	0.0302	0.1130	0.0488	0.0496	0.1261	0.0176	0.0121	0.0852	0.0746	0.0676	0.0035	0.0075	0.0300	0.0174	0.0382	0.1419	0.0385	0.0411	0.0633	0.1474	0.0302	0.0036	0.0447	-0.0016	0.1234	0.0724
DB11652	0.0341	-0.0020	0.0028	0.0043	0.1098	0.0137	0.0215	0.0379	0.0264	0.1514	0.1530	0.1470	0.0078	0.1113	0.0501	0.0269	0.0845	0.0445	0.0144	0.0863	0.0204	0.0076	0.0926	0.0216	0.1565	0.0183	0.1268	0.1469	0.0101	0.0874	0.0838	0.0922	0.1038	0.0052	0.0090	0.1327	0.0290	0.0095	0.1505	0.1531	0.1294	0.0748	0.1488	0.1328	0.0263	0.1391	-0.0013	0.0993	0.0925
DB13783	0.0394	-0.0009	0.0135	0.0054	0.1433	-0.0003	0.0035	0.0581	0.1243	0.1690	0.1827	0.1759	-0.0027	0.1022	0.0536	0.0333	0.0937	0.0848	0.0052	0.1287	0.0332	-0.0003	0.1238	0.0498	0.1220	0.1084	0.1348	0.1864	0.0458	0.0531	0.1265	0.1647	0.1407	0.0056	0.0043	0.0573	0.0394	0.0558	0.1644	0.0694	0.0673	0.1205	0.1656	0.0563	0.0051	0.0557	-0.0001	0.1585	0.1644
DB12340	0.0715	-0.0079	0.0215	-0.0026	0.1399	0.0263	0.0288	0.0548	0.1274	0.2326	0.2265	0.2324	-0.0021	0.1995	0.0660	0.0049	0.1507	0.1659	0.0073	0.0628	0.0210	-0.0060	0.2196	0.0226	0.1827	0.1110	0.1869	0.2347	0.0418	0.0686	0.2193	0.0978	0.1131	0.0021	0.0032	0.1811	-0.0020	-0.0144	0.2293	0.2036	0.1626	0.1086	0.2287	0.1819	0.0778	0.0939	0.0054	0.2197	0.0974
DB09082	0.0707	0.0046	0.0166	-0.0049	0.2222	-0.0028	0.0185	0.0136	0.0289	0.2505	0.2425	0.3017	-0.0062	0.2722	0.0269	0.0260	0.2223	0.2712	-0.0056	-0.0012	0.1046	-0.0112	0.2108	0.0590	0.1980	0.0366	0.2736	0.2984	0.0263	0.0461	0.2157	0.1364	0.1282	-0.0019	0.0118	0.1404	0.0107	0.0094	0.2654	0.2180	0.2246	0.1053	0.2652	0.1373	0.0875	0.1925	-0.0003	0.2180	0.1347
DB08519	0.0075	0.0007	0.0141	0.0032	0.0962	0.0153	0.0193	0.0220	0.0212	0.1453	0.1468	0.1486	0.0079	0.0841	0.0408	0.0272	0.0682	0.0334	0.0134	0.0884	0.0052	0.0012	0.0946	0.0113	0.1114	0.0236	0.1118	0.1416	0.0202	0.0519	0.0807	0.1023	0.0930	0.0099	-0.0002	0.1000	0.0317	0.0129	0.1632	0.0877	0.0864	0.0835	0.1610	0.0995	0.0207	0.0909	-0.0007	0.0798	0.1027
DB11781	0.0325	0.0007	0.0033	0.0002	0.0791	0.0087	0.0024	0.0063	0.0345	0.1157	0.1167	0.1297	0.0019	0.0780	0.0158	0.0134	0.1037	0.1083	0.0063	0.0222	0.0068	0.0057	0.1050	0.0179	0.0886	0.0534	0.0714	0.1309	0.0028	0.0446	0.1047	0.0330	0.0564	0.0020	0.0032	0.0600	0.0026	0.0030	0.1274	0.0936	0.0625	0.0850	0.1283	0.0600	0.0307	0.0601	0.0042	0.1020	0.0324
DB06951	0.0254	0.0000	0.0032	0.0006	0.0328	0.0067	0.0073	0.0182	0.0227	0.0487	0.0459	0.0648	-0.0001	0.0395	0.0106	0.0115	0.0245	0.0285	0.0016	0.0213	0.0081	0.0080	0.0437	0.0118	0.0442	0.0193	0.0384	0.0556	0.0068	0.0162	0.0434	0.0223	0.0471	0.0013	0.0006	0.0320	0.0078	0.0035	0.0627	0.0373	0.0248	0.0224	0.0614	0.0315	0.0076	0.0257	0.0009	0.0539	0.0219
DB07465	0.0456	-0.0014	-0.0052	0.0054	0.1057	0.0155	0.0190	0.0252	0.0622	0.2156	0.2083	0.2423	-0.0033	0.1181	0.0219	0.0340	0.0923	0.0944	0.0104	0.0252	0.0074	0.0027	0.0990	0.0191	0.2698	0.0196	0.1271	0.2828	0.0038	0.1131	0.0954	0.0468	0.0856	0.0035	0.0010	0.1410	0.0208	0.0022	0.2504	0.1803	0.1418	0.0784	0.2511	0.1396	0.0155	0.1929	0.0032	0.2668	0.0445
DB00890	0.0075	0.0071	0.0061	0.0161	0.0058	0.0047	-0.0015	-0.0035	-0.0009	0.0767	0.0689	0.1227	0.0167	0.0818	0.0024	0.0304	0.0276	0.0725	-0.0028	-0.0052	0.0132	0.0070	0.0173	0.0311	0.1015	-0.0057	0.0984	0.1255	0.0040	0.0126	0.0196	0.0500	0.0197	-0.0013	0.0000	0.0302	-0.0035	-0.0025	0.1173	0.0532	0.0356	0.0715	0.1107	0.0311	-0.0005	0.0651	-0.0015	0.0856	0.0503
DB09121	0.0094	0.0108	-0.0049	-0.0012	0.0280	-0.0074	0.0014	0.0013	0.0232	0.0752	0.0720	0.0597	-0.0057	0.0268	0.0244	-0.0076	0.0495	0.0515	-0.0020	0.0189	0.0259	0.0078	0.0631	0.0131	0.0505	0.0178	0.0643	0.0726	0.0026	0.0348	0.0453	0.0508	0.0715	-0.0003	-0.0062	0.0408	-0.0039	-0.0021	0.0722	0.0298	0.0279	0.0190	0.0721	0.0400	0.0048	0.0195	0.0011	0.0663	0.0513
DB02759	0.0565	0.0012	0.0081	0.0037	0.0826	0.0083	0.0168	0.0350	0.0436	0.1638	0.1638	0.1786	0.0014	0.0880	0.0476	0.0225	0.0582	0.0579	0.0047	0.0631	0.0266	0.0106	0.0834	0.0324	0.1334	0.0429	0.1245	0.1686	0.0242	0.0469	0.0771	0.0683	0.1173	0.0071	0.0088	0.0858	0.0216	0.0111	0.1765	0.1091	0.0859	0.0532	0.1767	0.0852	0.0392	0.0916	0.0010	0.1247	0.0682
DB03881	0.0154	-0.0018	-0.0004	-0.0020	0.0421	-0.0013	-0.0020	0.0177	0.0227	0.0732	0.0696	0.1142	0.0009	0.0375	0.0170	0.0031	0.0343	0.0254	0.0086	0.0328	0.0034	-0.0033	0.0279	0.0105	0.0723	0.0149	0.0989	0.0841	-0.0013	-0.0108	0.0274	0.0697	0.0567	-0.0010	-0.0008	0.0248	0.0132	0.0068	0.1254	0.0414	0.0281	0.0529	0.1257	0.0239	0.0148	0.0153	0.0040	0.0954	0.0695
DB02118	0.1143	0.0032	0.0246	0.0022	0.1820	0.0576	0.0626	0.1075	0.1081	0.2879	0.2784	0.3333	0.0095	0.2437	0.0438	0.0430	0.1900	0.2025	0.0128	0.0504	0.0607	0.0193	0.2961	0.0790	0.2481	0.0721	0.2394	0.3300	0.0385	0.1417	0.2970	0.1373	0.1271	0.0134	0.0056	0.1920	0.0413	0.0130	0.3101	0.2011	0.2203	0.1803	0.3066	0.1904	0.1711	0.1760	0.0313	0.2550	0.1362
DB02723	0.0129	0.0070	0.0100	0.0073	0.0314	0.0067	0.0099	0.0143	0.0260	0.0289	0.0307	0.0553	0.0108	0.0136	0.0173	0.0225	0.0298	0.0352	0.0151	0.0140	0.0406	0.0166	0.0263	0.0232	0.0392	0.0186	0.0282	0.0476	0.0109	0.0114	0.0272	0.0437	0.0491	0.0153	0.0057	0.0260	0.0285	0.0160	0.0527	0.0266	0.0206	0.0138	0.0481	0.0263	0.0117	0.0254	0.0072	0.0484	0.0439
DB01380	0.0788	0.0192	0.0118	0.0069	0.1350	0.0574	0.0205	0.1191	0.1434	0.2098	0.2057	0.3056	0.0349	0.2002	0.0324	0.0490	0.0701	0.1107	0.0075	0.1036	0.0989	0.0232	0.1857	0.0696	0.2260	0.0266	0.2824	0.3480	0.0153	0.0696	0.1886	0.2603	0.1458	0.0026	0.0060	0.1200	0.0004	-0.0052	0.4110	0.1483	0.1227	0.1957	0.3804	0.1203	0.0310	0.2134	0.0005	0.3127	0.2610
DB04564	0.0036	-0.0002	-0.0021	-0.0009	0.0058	-0.0002	0.0004	0.0003	0.0004	0.0167	0.0153	0.0113	0.0000	0.0047	0.0005	0.0029	0.0006	0.0072	0.0009	0.0035	0.0047	0.0006	0.0171	0.0027	0.0115	-0.0015	0.0161	0.0152	-0.0003	0.0058	0.0148	0.0103	0.0065	0.0008	-0.0006	0.0055	0.0027	0.0015	0.0123	0.0107	0.0056	0.0005	0.0139	0.0051	0.0020	0.0087	-0.0002	0.0087	0.0102
DB06726	0.0996	0.0060	0.0574	-0.0019	0.1828	0.0126	0.0646	0.0622	0.0600	0.2088	0.1943	0.3103	0.0116	0.2453	0.0824	0.0380	0.2126	0.2233	0.0112	0.0078	0.0417	0.0025	0.2851	0.0363	0.2027	0.0876	0.2749	0.3011	0.0716	0.0690	0.2873	0.0672	0.0768	0.0027	0.0055	0.0754	0.0338	0.0122	0.2694	0.1028	0.1576	0.1435	0.2716	0.0741	0.1476	0.1066	0.0063	0.2181	0.0668
DB02366	0.0087	0.0021	-0.0000	0.0007	0.0018	0.0024	0.0017	-0.0004	-0.0005	0.0207	0.0202	0.0254	0.0032	0.0207	0.0005	0.0003	0.0113	0.0136	0.0019	0.0074	0.0004	0.0049	0.0142	0.0052	0.0199	-0.0015	0.0197	0.0267	0.0091	0.0071	0.0142	0.0214	0.0135	0.0026	0.0030	0.0136	0.0229	0.0007	0.0274	0.0135	0.0060	0.0044	0.0270	0.0138	0.0067	0.0151	0.0026	0.0303	0.0211
DB03344	-0.0014	0.0003	-0.0008	0.0003	0.0014	0.0004	0.0010	0.0007	0.0006	0.0075	0.0048	0.0085	0.0001	-0.0003	0.0007	0.0017	0.0007	-0.0012	0.0004	0.0013	0.0003	0.0004	0.0074	-0.0016	0.0042	-0.0004	0.0093	0.0026	-0.0003	-0.0006	0.0080	0.0045	0.0007	-0.0004	-0.0004	-0.0005	0.0014	0.0005	0.0031	0.0034	0.0000	0.0019	0.0026	-0.0005	0.0006	0.0004	-0.0005	0.0034	0.0044
DB04790	0.0590	-0.0002	0.0172	0.0019	0.0681	0.0166	0.0166	0.0291	0.0393	0.1295	0.1293	0.1388	0.0084	0.1272	0.0363	0.0237	0.0640	0.1012	0.0063	0.0802	0.0183	0.0124	0.1141	0.0295	0.0774	0.0329	0.1261	0.1402	0.0555	0.0323	0.1162	0.0646	0.0973	0.0040	0.0044	0.0491	0.0394	0.0018	0.1364	0.0828	0.0462	0.0589	0.1393	0.0486	0.0688	0.0440	0.0009	0.1409	0.0637
DB08605	0.0202	-0.0004	-0.0007	-0.0004	0.0866	0.0135	0.0039	0.0059	0.0196	0.1257	0.1197	0.1892	0.0011	0.1026	0.0071	-0.0004	0.0691	0.1001	0.0100	0.0100	0.0006	0.0078	0.0971	0.0217	0.0958	0.0153	0.1224	0.1903	-0.0014	0.0183	0.0961	0.0394	0.0539	-0.0031	-0.0020	0.0255	0.0087	0.0091	0.1760	0.0826	0.0321	0.0622	0.1752	0.0245	0.0147	0.0350	0.0010	0.1443	0.0361
DB07115	0.0271	-0.0016	-0.0030	0.0074	0.0647	0.0069	0.0172	0.0137	0.0491	0.1129	0.1020	0.1833	0.0059	0.0581	-0.0017	0.0257	0.0399	0.0694	0.0040	0.0286	0.0271	0.0088	0.0515	0.0161	0.1175	0.0362	0.1112	0.1822	-0.0038	0.0116	0.0466	0.0834	0.0797	0.0004	-0.0031	0.0351	0.0185	0.0075	0.1726	0.0517	0.0145	0.0194	0.1808	0.0344	0.0029	0.0215	-0.0000	0.1819	0.0831
DB02843	0.0087	-0.0009	-0.0025	-0.0028	0.0113	-0.0024	0.0014	-0.0002	-0.0026	0.0116	0.0138	0.0098	-0.0024	0.0086	0.0012	0.0027	0.0107	0.0209	0.0003	0.0195	0.0028	-0.0012	0.0336	0.0031	0.0146	-0.0015	0.0334	0.0360	-0.0022	-0.0029	0.0174	0.0089	0.0093	0.0002	-0.0011	0.0093	0.0018	0.0017	0.0162	0.0104	0.0138	0.0005	0.0163	0.0089	0.0077	0.0059	-0.0019	0.0016	0.0089
DB03393	0.0258	0.0012	0.0120	0.0011	0.0368	0.0039	0.0087	0.0025	0.0114	0.0734	0.0721	0.0745	0.0015	0.0360	0.0107	0.0123	0.0216	0.0299	0.0050	0.0215	0.0081	0.0034	0.0364	0.0118	0.0767	0.0174	0.0417	0.0750	0.0121	0.0337	0.0358	0.0255	0.0373	0.0048	0.0054	0.0460	0.0091	0.0069	0.0729	0.0426	0.0455	0.0209	0.0728	0.0459	0.0118	0.0505	0.0012	0.0631	0.0254
DB11672	0.0215	0.0005	-0.0030	-0.0053	0.0130	0.0119	-0.0088	0.0177	0.0325	0.0841	0.0826	0.1000	0.0011	0.0679	0.0235	0.0025	0.0133	0.0710	0.0088	0.0326	0.0033	-0.0104	0.0441	0.0284	0.1413	0.0295	0.0612	0.1018	0.0154	0.0616	0.0464	0.0569	0.0399	-0.0018	0.0013	0.0845	-0.0004	0.0096	0.1251	0.0624	0.0833	0.0375	0.1240	0.0816	-0.0002	0.0825	-0.0066	0.0910	0.0569
DB01092	0.0355	0.0020	0.0017	-0.0056	0.1127	0.0072	0.0094	0.0367	0.0505	0.1871	0.1827	0.2317	0.0008	0.1590	-0.0009	0.0093	0.0574	0.0780	0.0045	0.0063	0.0380	-0.0026	0.0654	0.0266	0.1789	0.0061	0.1845	0.2440	-0.0002	0.0770	0.0668	0.0913	0.0768	-0.0004	0.0021	0.0774	0.0105	0.0044	0.2755	0.1327	0.1255	0.0198	0.2685	0.0773	0.0860	0.0966	0.0077	0.1584	0.0918
DB01748	0.0044	-0.0022	-0.0068	-0.0005	0.0288	0.0051	0.0029	0.0102	0.0321	0.0888	0.0584	0.1306	0.0007	0.0401	0.0092	0.0140	0.0331	0.0423	0.0047	0.0073	0.0171	-0.0048	0.0356	0.0103	0.0616	0.0158	0.0600	0.1133	-0.0021	0.0171	0.0348	0.0310	0.0504	-0.0003	0.0028	0.0259	0.0201	0.0094	0.1244	0.0310	0.0094	0.0120	0.1267	0.0260	0.0044	0.0047	0.0001	0.1239	0.0314
DB08707	0.0705	0.0071	0.0151	0.0087	0.0958	0.0321	0.0370	0.0281	0.0413	0.0989	0.1024	0.0943	0.0092	0.0915	0.0243	0.0709	0.0728	0.0757	0.0040	0.0795	0.0576	0.0492	0.0835	0.0712	0.0940	0.0422	0.0988	0.1007	0.0307	0.0814	0.0834	0.0877	0.0810	0.0056	0.0145	0.0964	0.0330	0.0149	0.1029	0.1034	0.1011	0.0840	0.1017	0.0954	0.0681	0.0939	0.0150	0.0938	0.0872
DB03657	0.0244	0.0007	0.0052	-0.0013	0.0348	0.0044	0.0043	0.0129	0.0120	0.0851	0.0821	0.1057	0.0015	0.0410	0.0180	0.0208	0.0121	0.0490	0.0054	0.0413	0.0294	-0.0005	0.0348	0.0358	0.0773	0.0136	0.0942	0.0851	0.0075	0.0199	0.0322	0.0582	0.0432	0.0023	0.0012	0.0382	0.0126	0.0108	0.0723	0.0483	0.0407	0.0073	0.0752	0.0364	0.0074	0.0522	-0.0044	0.0577	0.0583
DB02894	0.0806	0.0038	0.0054	0.0031	0.1351	0.0352	0.0453	0.0326	0.0601	0.1770	0.1627	0.2019	0.0128	0.1233	0.0270	0.0788	0.1218	0.1124	-0.0005	0.0388	0.0952	0.0158	0.1448	0.0318	0.1412	0.0845	0.1404	0.1753	0.0194	0.1005	0.1425	0.1170	0.1624	0.0071	0.0155	0.1189	0.0304	0.0121	0.2025	0.1192	0.0951	0.0501	0.2025	0.1181	0.0203	0.0958	0.0033	0.1792	0.1156
DB07793	0.1242	0.0031	0.0440	0.0025	0.1034	0.0296	0.0360	0.0770	0.0711	0.1471	0.1493	0.1611	0.0058	0.1541	0.0819	0.0668	0.0928	0.1509	0.0133	0.1078	0.0616	0.0073	0.1553	0.0682	0.1365	0.0688	0.1575	0.1636	0.0614	0.0854	0.1508	0.0942	0.1282	0.0261	0.0201	0.1261	0.0513	0.0463	0.1541	0.1415	0.1448	0.1041	0.1541	0.1252	0.0865	0.1062	0.0006	0.1507	0.0943
DB04058	0.0455	0.0006	0.0102	0.0008	0.0724	0.0115	0.0131	0.0336	0.0423	0.0873	0.0884	0.0935	0.0011	0.0846	0.0304	0.0155	0.0712	0.0786	0.0046	0.0340	0.0164	0.0012	0.0868	0.0170	0.0836	0.0559	0.0846	0.0945	0.0168	0.0421	0.0850	0.0357	0.0666	0.0025	0.0016	0.0729	0.0061	0.0031	0.0963	0.0826	0.0677	0.0666	0.0957	0.0730	0.0398	0.0654	0.0017	0.0837	0.0349
DB01793	0.0645	-0.0026	0.0066	-0.0002	0.1385	0.0001	0.0246	0.0560	0.1464	0.2355	0.2217	0.2881	0.0087	0.1486	0.0349	0.0365	0.1010	0.1446	0.0043	0.1129	0.0442	-0.0041	0.1793	0.0527	0.2144	0.1292	0.1478	0.2686	0.0103	0.1103	0.1777	0.1552	0.1671	0.0031	-0.0036	0.1611	0.0106	0.0158	0.2541	0.0991	0.1206	0.1252	0.2542	0.1615	0.0391	0.1113	0.0028	0.2338	0.1541
DB03987	0.0224	0.0013	0.0094	0.0010	0.1160	0.0062	0.0045	0.0335	0.0212	0.1773	0.1686	0.2005	-0.0044	0.1095	0.0114	0.0218	0.0163	0.0451	0.0100	0.0569	0.0209	0.0068	0.1224	0.0242	0.1811	0.0530	0.0557	0.1716	0.0055	0.0526	0.1169	0.0364	0.1063	0.0035	-0.0020	0.1165	-0.0004	0.0212	0.1939	0.0495	0.0547	0.0356	0.1990	0.1167	0.0176	0.1254	-0.0011	0.1591	0.0384
DB04829	0.1719	0.0057	0.0140	0.0009	0.2128	0.0847	0.1068	0.1124	0.0834	0.3488	0.3461	0.4083	0.0113	0.3114	0.1972	0.0620	0.2576	0.2251	0.0094	0.0708	0.0353	0.0374	0.2957	0.0399	0.2810	0.0952	0.2889	0.3883	0.0587	0.1182	0.3186	0.1202	0.2002	0.0037	0.0186	0.0766	0.0178	0.0136	0.3528	0.2379	0.2428	0.2846	0.3522	0.0748	0.2511	0.1435	0.0114	0.2613	0.1180
DB01901	0.0686	0.0045	0.0033	0.0058	0.1729	0.0286	0.0449	0.0424	0.0747	0.1787	0.1733	0.1720	0.0186	0.1023	0.0373	0.0710	0.1245	0.0909	0.0009	0.0504	0.0744	0.0128	0.1183	0.0120	0.1317	0.0733	0.1362	0.1577	0.0247	0.0953	0.1114	0.1169	0.1570	0.0169	0.0079	0.1113	0.0253	0.0059	0.1683	0.1158	0.0956	0.0645	0.1706	0.1113	0.0179	0.0928	0.0039	0.1447	0.1153
DB07687	0.0152	0.0010	0.0047	0.0061	0.0784	0.0103	0.0221	0.0240	0.0275	0.0839	0.0897	0.0807	0.0082	0.0478	0.0301	0.0252	0.0419	0.0299	0.0071	0.0417	0.0181	0.0100	0.0755	0.0232	0.0766	0.0125	0.0703	0.0770	0.0404	0.0581	0.0751	0.0689	0.0658	0.0276	0.0090	0.0815	0.0376	0.0154	0.0757	0.0587	0.0675	0.0601	0.0750	0.0819	0.0326	0.0697	-0.0005	0.0439	0.0688
DB02681	-0.0022	-0.0011	0.0043	0.0011	0.0071	-0.0009	0.0071	0.0030	0.0011	0.0321	0.0301	0.0333	0.0035	0.0127	0.0054	0.0084	0.0138	0.0043	-0.0016	0.0055	0.0021	-0.0015	0.0144	0.0009	0.0203	0.0092	0.0176	0.0277	0.0040	0.0060	0.0146	0.0147	0.0075	-0.0004	-0.0012	0.0094	0.0059	0.0009	0.0305	0.0086	0.0095	0.0104	0.0302	0.0093	0.0056	0.0053	0.0010	0.0293	0.0145
DB14490	0.0147	0.0028	-0.0070	-0.0043	-0.0269	0.0115	-0.0109	-0.0224	-0.0160	0.0561	0.0500	0.0174	-0.0116	0.0162	-0.0239	-0.0052	0.0154	0.0373	-0.0026	0.0383	-0.0116	-0.0031	0.1374	0.0649	0.0171	0.0003	0.0409	0.0318	-0.0087	0.0631	0.1339	0.0474	0.0236	0.0027	0.0017	-0.0025	0.0019	-0.0022	0.0124	0.0087	-0.0037	0.0267	0.0305	-0.0032	-0.0016	-0.0066	0.0030	0.0410	0.0479
DB12163	0.2073	0.0053	0.0355	0.0102	0.2090	0.0344	0.0588	0.0653	0.0964	0.3050	0.2988	0.3992	0.0294	0.2769	0.0457	0.0982	0.2072	0.2529	0.0009	0.0437	0.0134	0.0438	0.2508	0.0489	0.3144	0.0810	0.2821	0.4006	0.0517	0.1527	0.2515	0.1067	0.1272	0.0048	0.0486	0.1722	0.0374	0.0341	0.3887	0.2284	0.2608	0.2000	0.3837	0.1685	0.0899	0.2095	0.0075	0.3175	0.0997
DB04957	0.1349	0.0009	0.0259	0.0027	0.0560	0.0136	0.0070	0.0362	0.0587	0.2351	0.2326	0.2736	0.0069	0.1847	0.0533	0.0239	0.0990	0.1812	-0.0015	0.0402	0.0484	0.0199	0.1707	0.0429	0.1848	0.0607	0.2093	0.2723	0.0310	0.0529	0.1660	0.0828	0.1002	0.0177	-0.0017	0.1249	-0.0002	-0.0040	0.2653	0.1544	0.1557	0.0637	0.2658	0.1251	0.1280	0.0923	0.0008	0.2160	0.0806
DB06850	0.0399	0.0094	0.0103	0.0072	0.1067	0.0106	0.0157	0.0170	0.0655	0.1268	0.1311	0.1493	0.0153	0.1006	0.0246	0.0338	0.0969	0.0867	0.0237	0.0370	0.0558	0.0244	0.1165	0.0325	0.1348	0.0333	0.1036	0.1435	0.0181	0.0942	0.1148	0.1035	0.0925	0.0200	0.0091	0.1212	0.0550	0.0174	0.1523	0.1050	0.1024	0.0663	0.1456	0.1221	0.0348	0.1201	0.0092	0.1521	0.1034
DB04010	0.0434	-0.0004	0.0001	0.0017	0.1922	0.0162	0.0744	0.0360	0.0649	0.2129	0.2144	0.2243	0.0050	0.1775	0.0477	0.0312	0.1584	0.1179	0.0165	0.0708	0.0557	0.0233	0.1523	0.0123	0.2242	0.0277	0.1850	0.2420	0.0006	0.1432	0.1505	0.1829	0.1741	0.0073	0.0069	0.1958	0.0394	0.0269	0.2312	0.1937	0.1826	0.1496	0.2316	0.1956	0.0518	0.1934	0.0017	0.1875	0.1828
DB01054	0.0744	0.0066	0.0076	0.0037	0.3521	0.0319	0.1567	0.1990	0.1697	0.3753	0.3664	0.5200	0.0250	0.3823	0.1027	0.0794	0.3856	0.4310	0.0136	0.0380	0.1409	0.0030	0.4766	0.0645	0.3822	0.1388	0.2869	0.4993	0.0005	0.2502	0.4807	0.2174	0.2334	0.0070	0.0031	0.3393	0.1116	0.0160	0.4793	0.3568	0.3858	0.3663	0.4694	0.3374	0.2597	0.2992	0.0577	0.3907	0.2086
DB08350	0.0998	0.0090	0.0081	0.0065	0.1805	0.0404	0.0743	0.0398	0.0549	0.1905	0.1910	0.2093	0.0115	0.1743	0.0365	0.0838	0.1388	0.1183	0.0137	0.1005	0.0560	0.0448	0.1564	0.0771	0.2182	0.0374	0.1883	0.2137	0.0232	0.1639	0.1498	0.1377	0.1431	0.0086	0.0172	0.2013	0.0368	0.0173	0.2055	0.2024	0.2020	0.1400	0.2062	0.1999	0.0809	0.2001	0.0110	0.1672	0.1372
DB07019	0.0503	-0.0010	0.0181	0.0017	0.1565	0.0495	0.0239	0.0142	0.0584	0.1977	0.1991	0.2292	-0.0028	0.1331	0.0426	0.0176	0.1247	0.0725	0.0028	0.0312	0.0115	0.0038	0.1195	-0.0093	0.2069	0.0230	0.1406	0.2479	0.0166	0.0660	0.1100	0.0804	0.1168	-0.0026	-0.0011	0.1156	0.0180	0.0093	0.2358	0.1753	0.1305	0.0987	0.2349	0.1163	0.0210	0.1286	-0.0028	0.2133	0.0811
DB08124	0.0224	-0.0018	-0.0029	0.0039	0.0659	0.0082	0.0057	0.0163	0.0305	0.1178	0.1180	0.1307	0.0151	0.0811	0.0176	0.0118	0.0388	0.0643	0.0050	0.0241	0.0186	0.0057	0.0548	0.0161	0.1187	0.0104	0.0851	0.1205	0.0060	0.0462	0.0552	0.0702	0.0497	0.0035	0.0032	0.0596	0.0158	0.0061	0.1081	0.0824	0.0618	0.0342	0.1119	0.0597	0.0295	0.0745	-0.0019	0.0998	0.0695
DB08182	0.1198	-0.0011	0.0154	0.0013	0.2043	0.0336	0.0673	0.1183	0.1239	0.1991	0.2050	0.1970	0.0025	0.1923	0.0503	0.0372	0.1707	0.1521	0.0051	0.1030	0.0355	0.0123	0.1813	0.1110	0.1869	0.0427	0.1783	0.2012	0.0380	0.1340	0.1805	0.1039	0.1804	0.0077	0.0095	0.2073	0.0440	0.0152	0.1922	0.2026	0.1623	0.1625	0.1930	0.2066	0.0749	0.1602	0.0073	0.1828	0.1028
DB03559	0.0188	-0.0004	0.0062	0.0009	0.0295	0.0126	0.0077	0.0213	0.0207	0.0629	0.0605	0.0871	0.0042	0.0430	0.0179	0.0111	0.0221	0.0275	0.0034	0.0305	0.0194	0.0057	0.0332	0.0163	0.0576	0.0146	0.0525	0.0676	0.0102	0.0183	0.0308	0.0702	0.0342	0.0011	0.0024	0.0356	0.0147	0.0040	0.0633	0.0368	0.0212	0.0254	0.0632	0.0345	0.0040	0.0313	0.0011	0.0475	0.0701
DB07049	0.0446	0.0000	0.0006	0.0013	0.0387	0.0044	0.0062	0.0239	0.0230	0.0821	0.0742	0.1199	0.0080	0.0671	0.0049	0.0102	0.0293	0.0505	0.0037	0.0131	0.0072	0.0020	0.0765	0.0106	0.1101	0.0126	0.0573	0.1251	0.0039	0.0660	0.0754	0.0268	0.0345	0.0026	0.0013	0.0559	0.0053	0.0059	0.1156	0.0406	0.0807	0.0391	0.1145	0.0567	0.0269	0.0839	-0.0003	0.0865	0.0267
DB01890	0.0724	0.0070	0.0250	0.0114	0.1270	0.0322	0.0287	0.0446	0.1221	0.2447	0.2416	0.2792	0.0050	0.1416	0.0927	0.0523	0.1237	0.1750	0.0010	0.0558	0.0404	0.0167	0.1860	0.0787	0.2281	0.0440	0.2129	0.2708	0.0365	0.1130	0.1809	0.1325	0.1217	0.0085	-0.0022	0.1465	0.0164	0.0100	0.3276	0.1796	0.1739	0.1139	0.3236	0.1451	0.0170	0.1980	0.0002	0.2742	0.1313
DB07071	0.0922	0.0042	0.0159	0.0044	0.0462	0.0085	0.0181	0.0211	0.0310	0.0990	0.0870	0.1706	0.0025	0.1364	0.0220	0.0240	0.0925	0.1165	0.0070	0.0240	0.0102	0.0099	0.0723	0.0210	0.1118	0.0131	0.1072	0.1674	0.0230	0.0165	0.0737	0.0444	0.0497	0.0093	0.0041	0.0542	0.0361	0.0191	0.1573	0.0711	0.0863	0.0482	0.1564	0.0542	0.0405	0.0726	0.0021	0.0785	0.0425
DB02116	0.0391	0.0114	0.0123	0.0186	0.1410	0.0269	0.0563	0.0599	0.0903	0.2239	0.2248	0.2119	0.0137	0.1668	0.0779	0.0528	0.1379	0.1265	0.0225	0.0819	0.0413	0.0253	0.1882	0.0725	0.1722	0.0602	0.1699	0.2293	0.0406	0.1048	0.1881	0.1502	0.1118	0.0136	0.0167	0.1316	0.0605	0.0543	0.2419	0.1790	0.1234	0.1555	0.2440	0.1304	0.1015	0.1233	0.0079	0.1768	0.1511
DB01631	0.0030	-0.0007	-0.0001	-0.0007	0.0112	0.0118	0.0016	0.0124	0.0114	0.0192	0.0186	0.0157	0.0037	0.0151	0.0131	0.0010	0.0059	0.0214	-0.0008	0.0141	0.0062	-0.0003	0.0155	0.0150	0.0211	0.0072	0.0266	0.0225	0.0051	0.0079	0.0137	0.0158	0.0131	0.0010	0.0044	0.0117	-0.0015	-0.0033	0.0246	0.0210	0.0026	0.0013	0.0237	0.0115	0.0022	0.0142	0.0006	0.0189	0.0154
DB07906	0.0635	0.0039	0.0039	0.0028	0.0883	0.0151	0.0295	0.0441	0.0274	0.1592	0.1535	0.2133	-0.0010	0.1538	0.0115	0.0172	0.1270	0.1309	0.0067	0.0297	0.0270	0.0088	0.1529	0.0384	0.1364	0.0333	0.1759	0.2180	0.0063	0.0479	0.1531	0.0892	0.0682	0.0067	0.0037	0.0627	0.0291	0.0062	0.2003	0.1012	0.0840	0.1101	0.1990	0.0620	0.0908	0.0515	0.0093	0.1522	0.0871
DB02347	0.0245	0.0023	0.0231	0.0011	0.0382	0.0119	0.0053	0.0158	0.0293	0.0900	0.0921	0.1367	0.0017	0.0789	0.0194	0.0158	0.0339	0.0688	-0.0014	0.0246	0.0176	-0.0025	0.0964	0.0187	0.0772	0.0379	0.0515	0.1200	0.0246	0.0203	0.0922	0.0393	0.0666	0.0017	0.0042	0.0393	0.0047	0.0054	0.1380	0.0386	0.0260	0.0339	0.1355	0.0397	0.0128	0.0465	-0.0003	0.0962	0.0395
DB07932	0.0083	0.0041	0.0014	0.0032	0.0363	-0.0008	0.0006	-0.0015	0.0298	0.0832	0.0714	0.1416	0.0163	0.0743	0.0119	0.0166	0.0253	0.0639	-0.0012	0.0008	0.0144	0.0050	0.0142	0.0228	0.0891	0.0020	0.1122	0.1393	0.0015	0.0159	0.0171	0.0510	0.0432	-0.0007	0.0018	0.0324	0.0025	0.0013	0.1389	0.0423	0.0374	0.0623	0.1327	0.0333	0.0044	0.0539	-0.0009	0.1137	0.0504
DB08032	0.0516	0.0012	0.0051	0.0045	0.0550	0.0043	0.0081	0.0122	0.0235	0.0804	0.0784	0.1172	0.0062	0.0536	0.0139	0.0157	0.0255	0.0662	0.0100	0.0204	0.0050	0.0083	0.0693	0.0209	0.0560	0.0144	0.0761	0.1086	0.0120	0.0111	0.0662	0.0340	0.0458	0.0058	0.0085	0.0459	0.0128	0.0144	0.1130	0.0391	0.0379	0.0269	0.1104	0.0456	0.0135	0.0316	0.0019	0.0899	0.0332
DB07589	0.0344	0.0064	0.0186	0.0082	0.0606	0.0108	0.0101	0.0150	0.0258	0.1157	0.1046	0.1357	0.0095	0.0849	0.0254	0.0240	0.0429	0.0675	0.0120	0.0197	0.0164	0.0145	0.0870	0.0247	0.1329	0.0473	0.0821	0.1291	0.0200	0.0553	0.0868	0.0345	0.0542	0.0067	0.0092	0.0905	0.0146	0.0166	0.1122	0.0570	0.1091	0.0624	0.1161	0.0898	0.0442	0.0792	0.0060	0.0946	0.0346
DB14059	0.0664	0.0044	0.0166	0.0030	0.1370	0.0191	0.0770	0.0465	0.1214	0.1384	0.1413	0.1456	0.0085	0.1318	0.0384	0.1002	0.1346	0.1007	0.0140	0.0889	0.0792	0.0132	0.1171	0.0329	0.1387	0.0507	0.0986	0.1423	0.0250	0.1217	0.1126	0.1320	0.1473	0.0092	0.0163	0.1420	0.0762	0.0286	0.1494	0.1292	0.1304	0.1247	0.1492	0.1413	0.0287	0.1291	0.0014	0.1398	0.1328
DB04903	0.0764	-0.0003	0.0094	-0.0006	0.1299	0.0246	0.0318	0.0187	0.0319	0.1443	0.1590	0.2201	0.0027	0.1866	0.0209	0.0376	0.0610	0.1560	0.0047	0.0222	0.0205	0.0092	0.1273	0.0311	0.1597	0.0462	0.1472	0.2359	0.0146	0.0840	0.1326	0.0411	0.0898	0.0003	0.0117	0.0910	0.0086	0.0119	0.2296	0.1739	0.1161	0.0639	0.2200	0.0905	0.0513	0.1280	-0.0009	0.1393	0.0400
DB01426	0.0783	-0.0022	0.0123	0.0060	0.0838	0.0161	0.0109	0.0662	0.0489	0.2017	0.1994	0.2740	0.0072	0.1772	0.0287	0.0244	0.0988	0.1408	0.0052	0.0117	0.0271	-0.0022	0.2077	0.0297	0.2293	0.0452	0.1574	0.2720	0.0199	0.1292	0.2002	0.0893	0.0675	0.0091	-0.0043	0.1037	0.0197	0.0048	0.2534	0.1441	0.1841	0.0574	0.2537	0.1048	0.1142	0.1678	0.0014	0.1794	0.0887
DB02636	0.0677	0.0019	0.0157	0.0013	0.1083	0.0248	0.0540	0.0348	0.0558	0.1301	0.1307	0.1563	0.0049	0.1000	0.0363	0.0275	0.0957	0.0915	0.0058	0.0527	0.0472	0.0099	0.0943	0.0148	0.1410	0.0523	0.1168	0.1454	0.0277	0.0350	0.0942	0.1183	0.1112	0.0018	0.0051	0.0991	0.0295	0.0135	0.1502	0.0859	0.0671	0.0891	0.1490	0.0990	0.0404	0.0577	0.0039	0.1351	0.1176
DB08555	0.0900	0.0006	0.0347	0.0289	0.0930	0.0477	0.0573	0.0541	0.0606	0.1589	0.1532	0.2154	0.0144	0.1585	0.0337	0.0634	0.1224	0.1604	0.0034	0.0418	0.0216	0.0118	0.1372	0.0202	0.1566	0.0540	0.1698	0.2069	0.0403	0.0819	0.1347	0.0839	0.0746	0.0023	0.0100	0.0842	0.0141	0.0003	0.2022	0.1558	0.1147	0.1337	0.1999	0.0839	0.0532	0.0977	0.0051	0.1727	0.0839
DB04487	0.0126	0.0002	0.0164	0.0001	0.0240	0.0235	0.0185	0.0165	0.0107	0.0373	0.0387	0.0599	0.0037	0.0329	0.0147	0.0090	0.0216	0.0385	0.0007	0.0172	0.0264	0.0032	0.0258	0.0226	0.0369	0.0186	0.0558	0.0628	0.0188	0.0213	0.0260	0.0322	0.0348	0.0019	0.0110	0.0262	0.0147	0.0062	0.0648	0.0322	0.0322	0.0178	0.0656	0.0262	0.0205	0.0270	0.0084	0.0493	0.0310
DB08536	0.0120	-0.0011	-0.0008	0.0033	0.0564	0.0107	0.0106	0.0126	0.0124	0.0568	0.0637	0.0702	-0.0019	0.0617	0.0194	0.0062	0.0299	0.0391	0.0002	0.0267	0.0101	0.0069	0.0584	0.0215	0.0649	0.0125	0.0710	0.0743	0.0141	0.0387	0.0621	0.0380	0.0237	0.0026	0.0040	0.0456	0.0135	0.0084	0.0693	0.0537	0.0518	0.0217	0.0682	0.0448	0.0331	0.0408	-0.0004	0.0451	0.0349
DB08010	0.0103	0.0013	0.0004	0.0015	0.0198	0.0040	0.0063	0.0087	0.0118	0.0338	0.0340	0.0393	0.0015	0.0204	0.0102	0.0080	0.0182	0.0159	0.0008	0.0072	0.0042	0.0007	0.0182	0.0062	0.0398	0.0062	0.0258	0.0396	0.0026	0.0143	0.0182	0.0158	0.0186	0.0021	0.0021	0.0226	0.0062	0.0034	0.0416	0.0318	0.0303	0.0214	0.0416	0.0225	0.0079	0.0294	0.0009	0.0371	0.0157
DB07794	0.0395	0.0002	0.0109	0.0012	0.0395	0.0129	0.0231	0.0178	0.0231	0.0819	0.0785	0.0969	0.0017	0.0636	0.0491	0.0143	0.0628	0.0402	0.0030	0.0313	0.0130	-0.0016	0.0674	0.0262	0.0641	0.0224	0.0570	0.1027	0.0203	0.0274	0.0668	0.0445	0.0515	0.0007	0.0020	0.0371	0.0112	0.0133	0.1000	0.0515	0.0352	0.0547	0.1024	0.0377	0.0200	0.0442	0.0002	0.0735	0.0451
DB08569	0.0140	-0.0005	0.0009	0.0007	0.0083	0.0024	0.0040	0.0034	0.0015	0.0255	0.0268	0.0313	0.0014	0.0218	0.0033	0.0033	0.0147	0.0261	-0.0008	0.0125	-0.0002	0.0093	0.0325	-0.0002	0.0293	0.0056	0.0261	0.0319	0.0011	0.0119	0.0331	0.0104	0.0367	0.0185	0.0009	0.0164	0.0085	0.0027	0.0318	0.0288	0.0239	0.0134	0.0310	0.0164	0.0229	0.0097	0.0065	0.0248	0.0103
DB07943	0.0388	0.0007	0.0052	0.0002	0.0666	0.0338	0.0459	0.0465	0.0523	0.0676	0.0676	0.0642	0.0147	0.0666	0.0346	0.0266	0.0669	0.0497	0.0130	0.0379	0.0203	0.0042	0.0639	0.0052	0.0611	0.0366	0.0633	0.0659	0.0118	0.0556	0.0629	0.0380	0.0518	0.0039	-0.0030	0.0424	0.0107	0.0032	0.0709	0.0652	0.0375	0.0438	0.0731	0.0432	0.0477	0.0329	0.0019	0.0613	0.0377
DB07647	0.0062	0.0004	-0.0013	0.0062	0.0367	0.0026	0.0059	0.0083	0.0056	0.0528	0.0547	0.0558	-0.0008	0.0384	0.0126	0.0092	0.0351	0.0338	0.0042	0.0307	-0.0032	0.0034	0.0244	0.0145	0.0576	0.0094	0.0502	0.0638	0.0069	0.0206	0.0250	0.0459	0.0171	0.0009	-0.0027	0.0264	0.0049	0.0034	0.0646	0.0466	0.0295	0.0269	0.0644	0.0261	0.0159	0.0415	-0.0004	0.0278	0.0459
DB04147	0.0426	-0.0029	-0.0027	0.0035	0.0133	0.0176	0.0148	-0.0054	0.0090	0.0503	0.0435	0.0766	0.0027	0.0465	0.0124	0.0196	0.0464	0.0193	-0.0056	-0.0041	0.0068	0.0032	0.0357	-0.0237	0.0678	-0.0078	0.0076	0.0713	0.0077	-0.0041	0.0329	0.0220	0.0077	-0.0004	-0.0052	0.0359	0.0195	-0.0034	0.0497	0.0071	0.0375	0.0285	0.0524	0.0357	0.0047	0.0231	-0.0044	0.0545	0.0230
DB14068	0.0587	0.0011	0.0144	0.0044	0.1984	0.0247	0.0771	0.1045	0.1114	0.2369	0.2374	0.2737	0.0065	0.2191	0.0636	0.0312	0.1992	0.2218	0.0151	0.0531	0.0445	0.0026	0.2446	0.0359	0.2021	0.0905	0.1972	0.2747	0.0145	0.1519	0.2400	0.1021	0.1528	0.0040	0.0088	0.1648	0.0471	0.0148	0.2653	0.1873	0.1696	0.2023	0.2637	0.1642	0.1085	0.1549	0.0217	0.2239	0.0994
DB02259	0.0070	-0.0018	0.0101	0.0041	0.0381	0.0034	0.0103	0.0075	0.0261	0.1156	0.1118	0.1482	0.0105	0.0327	0.0389	0.0181	0.0455	0.0262	0.0012	0.0209	0.0159	0.0029	0.0444	0.0123	0.1218	0.0152	0.0725	0.1136	0.0155	0.0264	0.0454	0.0626	0.0532	0.0031	0.0045	0.0535	0.0133	0.0146	0.1254	0.0483	0.0729	0.0271	0.1253	0.0538	0.0207	0.0620	0.0025	0.1057	0.0614
DB08218	0.0955	0.0027	-0.0085	0.0064	0.2097	0.0302	0.0379	0.0429	0.0832	0.2601	0.2736	0.2763	0.0113	0.2680	0.0870	0.0261	0.2048	0.2411	0.0070	0.0641	0.0425	0.0129	0.1805	0.0601	0.2244	0.0565	0.2662	0.2791	0.0093	0.1027	0.1865	0.1687	0.1294	0.0073	0.0107	0.1525	0.0291	0.0016	0.2661	0.2625	0.1503	0.2128	0.2635	0.1528	0.0798	0.1355	0.0003	0.2546	0.1675
DB04324	0.0391	0.0001	0.0050	-0.0034	0.1633	0.0060	0.0136	0.0668	0.1019	0.1560	0.1601	0.2142	0.0058	0.1348	0.0045	0.0207	0.0548	0.0878	0.0042	0.0344	0.0347	-0.0041	0.1404	0.0279	0.1561	0.0215	0.2451	0.2514	0.0083	0.0931	0.1419	0.1265	0.0846	-0.0013	-0.0014	0.0782	0.0040	-0.0009	0.2802	0.1820	0.1000	0.0752	0.2598	0.0770	0.0155	0.1248	-0.0008	0.1971	0.1247
DB08660	0.0278	-0.0005	0.0069	0.0021	0.0429	0.0006	0.0133	0.0253	0.0355	0.0530	0.0527	0.0689	0.0082	0.0416	0.0159	0.0183	0.0331	0.0451	0.0018	0.0170	0.0098	-0.0005	0.0387	0.0052	0.0535	0.0168	0.0541	0.0740	0.0092	0.0171	0.0391	0.0345	0.0399	0.0001	-0.0010	0.0287	0.0129	0.0085	0.0683	0.0363	0.0334	0.0313	0.0670	0.0286	0.0112	0.0364	0.0005	0.0616	0.0342
DB03214	0.0313	-0.0017	0.0062	0.0019	0.0557	0.0171	0.0066	0.0269	0.0152	0.0721	0.0768	0.0842	0.0037	0.0733	0.0081	0.0128	0.0168	0.0696	-0.0045	0.0154	0.0189	0.0066	0.0385	0.0220	0.0786	0.0164	0.0815	0.0839	0.0061	0.0475	0.0340	0.0195	0.0336	-0.0015	0.0016	0.0390	0.0031	0.0028	0.0842	0.0724	0.0437	0.0163	0.0865	0.0395	0.0068	0.0681	0.0022	0.0816	0.0177
DB02181	0.0015	-0.0024	-0.0017	0.0004	0.0140	0.0062	-0.0007	0.0015	-0.0012	0.0424	0.0430	0.0441	0.0029	0.0150	0.0073	-0.0024	0.0088	0.0125	-0.0011	0.0077	0.0088	-0.0025	0.0088	0.0007	0.0272	0.0054	0.0310	0.0405	0.0005	-0.0022	0.0083	0.0140	0.0128	0.0002	0.0026	0.0150	-0.0027	-0.0002	0.0418	0.0178	0.0072	0.0029	0.0414	0.0149	0.0049	0.0118	0.0008	0.0250	0.0135
DB07279	0.0221	0.0086	0.0104	0.0083	0.0998	0.0153	0.0251	0.0220	0.0475	0.1337	0.1363	0.1622	0.0203	0.0774	0.0520	0.0631	0.0911	0.0747	0.0201	0.0397	0.0498	0.0161	0.0850	0.0328	0.1713	0.0211	0.0982	0.1657	0.0112	0.0988	0.0830	0.1072	0.1101	0.0204	0.0094	0.1255	0.0450	0.0258	0.1589	0.1190	0.1380	0.0863	0.1565	0.1265	0.0217	0.1498	0.0061	0.1497	0.1071
DB01615	0.2128	0.0011	-0.0046	-0.0020	0.0420	0.0092	0.0062	0.0226	0.0233	0.0739	0.0635	0.1976	0.0033	0.0955	0.0021	0.0037	-0.0031	0.1555	-0.0003	0.0198	0.0059	0.0605	0.1126	0.0259	0.0817	0.0126	0.1122	0.2421	0.0006	0.0292	0.1071	0.0151	0.0283	-0.0025	0.0030	0.0468	-0.0057	0.0000	0.2078	0.0351	0.0639	0.0122	0.2089	0.0466	0.0406	0.0512	0.0099	0.1977	0.0153
DB08675	0.0627	0.0030	0.0118	0.0032	0.1175	0.0169	0.0205	0.0273	0.0357	0.1262	0.1213	0.1711	0.0057	0.0876	0.0415	0.0368	0.0464	0.0624	0.0106	0.0604	0.0136	0.0181	0.1631	0.0573	0.0917	0.0200	0.1610	0.1683	0.0410	0.0183	0.1616	0.0915	0.1073	0.0103	0.0081	0.0549	0.0600	0.0176	0.1669	0.1580	0.0812	0.0944	0.1633	0.0432	0.0253	0.0819	0.0037	0.0825	0.0918
DB03661	0.0256	-0.0015	0.0148	0.0009	0.0450	0.0168	0.0136	0.0130	0.0346	0.0692	0.0686	0.0797	-0.0004	0.0471	0.0256	0.0029	0.0392	0.0601	0.0005	0.0278	0.0081	0.0060	0.0583	0.0123	0.0575	0.0259	0.0437	0.0687	0.0248	0.0252	0.0578	0.0413	0.0634	0.0001	0.0093	0.0389	0.0022	0.0070	0.0695	0.0518	0.0332	0.0389	0.0704	0.0385	0.0131	0.0357	0.0017	0.0678	0.0412
DB01966	0.0054	0.0002	0.0000	0.0007	0.0052	0.0011	0.0020	0.0005	0.0030	0.0052	0.0056	0.0075	0.0006	0.0041	0.0037	0.0016	0.0018	0.0041	0.0013	0.0017	0.0024	0.0005	0.0099	0.0014	0.0057	0.0011	0.0124	0.0104	0.0002	0.0013	0.0077	0.0042	0.0028	0.0010	0.0010	0.0046	0.0010	0.0008	0.0090	0.0070	0.0039	0.0024	0.0077	0.0045	0.0016	0.0046	0.0004	0.0078	0.0041
DB01422	0.0396	0.0019	0.0051	0.0057	0.0556	0.0029	0.0089	0.0651	0.0729	0.1560	0.1526	0.1640	0.0069	0.1393	0.0191	0.0130	0.1009	0.1290	0.0052	0.0165	0.0605	0.0070	0.1371	0.0241	0.1293	0.0658	0.1073	0.1604	0.0039	0.0846	0.1346	0.0957	0.0591	0.0044	0.0006	0.0941	0.0103	0.0081	0.1575	0.0701	0.1008	0.0518	0.1557	0.0935	0.0643	0.0678	0.0005	0.1352	0.0954
DB14542	-0.0117	0.0100	0.0053	0.0113	0.0489	0.0024	0.0087	0.2740	0.2708	0.1672	0.1769	0.2525	0.0784	0.1891	-0.0154	0.0196	0.0030	-0.0128	0.0146	0.0375	0.0499	0.0090	0.2128	-0.0131	0.1648	0.0019	0.3253	0.3324	-0.0002	0.0409	0.2140	0.2964	0.0048	0.0018	-0.0033	-0.0347	-0.0050	-0.0038	0.3993	0.0603	0.0361	0.2295	0.3585	-0.0344	0.0054	0.1303	-0.0004	0.2895	0.2942
DB08151	0.0816	-0.0005	0.0111	0.0037	0.1177	0.0235	0.0391	0.0367	0.0700	0.1242	0.1274	0.1356	0.0057	0.1144	0.0258	0.0373	0.1237	0.1102	-0.0011	0.0621	0.0173	0.0072	0.0952	0.0143	0.1618	0.0507	0.1532	0.1766	0.0205	0.0670	0.0958	0.0896	0.0907	0.0003	-0.0002	0.1063	0.0147	0.0067	0.1631	0.1543	0.1359	0.0853	0.1645	0.1055	0.0605	0.1322	0.0039	0.1124	0.0862
DB04365	0.1491	0.0049	0.0104	0.0030	0.0760	-0.0004	0.0334	0.0209	0.0100	0.1382	0.1187	0.1923	-0.0012	0.0781	0.0239	0.0298	0.0209	0.0945	0.0043	0.0478	-0.0069	0.0362	0.0940	0.0109	0.1215	0.0186	0.0997	0.2147	-0.0015	0.0686	0.0887	0.0212	0.0463	-0.0008	0.0098	0.0667	0.0263	0.0144	0.1693	0.0841	0.1028	0.0392	0.1690	0.0619	0.0304	0.0855	0.0048	0.1379	0.0215
DB07608	0.0250	0.0017	0.0009	0.0074	0.0376	0.0060	0.0028	0.0063	0.0076	0.0754	0.0736	0.0753	0.0020	0.0663	0.0063	0.0158	0.0187	0.0522	-0.0004	0.0128	0.0021	0.0013	0.0254	0.0108	0.0765	0.0005	0.0396	0.0760	0.0106	0.0308	0.0258	0.0230	0.0211	0.0013	0.0043	0.0451	0.0080	0.0016	0.0719	0.0450	0.0465	0.0162	0.0726	0.0452	0.0075	0.0655	-0.0009	0.0419	0.0231
DB08441	0.0109	0.0009	0.0043	0.0056	0.0739	0.0099	0.0176	0.0218	0.0228	0.0828	0.0885	0.0806	0.0070	0.0433	0.0284	0.0213	0.0374	0.0255	0.0065	0.0377	0.0147	0.0085	0.0716	0.0213	0.0762	0.0103	0.0705	0.0776	0.0396	0.0526	0.0707	0.0644	0.0603	0.0270	0.0087	0.0770	0.0347	0.0149	0.0760	0.0537	0.0645	0.0560	0.0757	0.0774	0.0323	0.0664	-0.0005	0.0432	0.0642
DB07531	0.0153	-0.0004	0.0025	0.0014	0.0335	0.0069	0.0031	0.0139	0.0117	0.0537	0.0586	0.0656	0.0006	0.0476	0.0167	0.0009	0.0194	0.0384	0.0013	0.0174	0.0167	0.0059	0.0500	0.0147	0.0484	0.0127	0.0349	0.0573	0.0144	0.0268	0.0508	0.0232	0.0233	0.0021	0.0054	0.0374	0.0153	0.0067	0.0579	0.0306	0.0278	0.0184	0.0577	0.0375	0.0342	0.0232	-0.0008	0.0504	0.0232
DB08060	0.0252	0.0010	0.0053	0.0015	0.1092	0.0061	0.0234	0.0219	0.0454	0.1153	0.1177	0.1544	-0.0017	0.0859	0.0166	0.0140	0.0578	0.0978	0.0026	0.0667	0.0201	0.0071	0.0716	0.0271	0.1330	0.0480	0.1104	0.1867	0.0062	0.0515	0.0693	0.0961	0.0746	0.0021	0.0022	0.0705	0.0056	0.0196	0.1253	0.0582	0.0693	0.0562	0.1266	0.0705	0.0115	0.0639	0.0013	0.1093	0.0901
DB02893	0.0043	-0.0001	0.0031	0.0001	0.0071	0.0016	0.0040	0.0030	0.0072	0.0140	0.0127	0.0257	-0.0003	0.0085	0.0024	0.0035	0.0101	0.0116	0.0013	0.0048	0.0020	0.0033	0.0156	0.0083	0.0191	0.0063	0.0135	0.0173	0.0027	0.0125	0.0161	0.0086	0.0104	0.0001	0.0003	0.0094	0.0017	0.0032	0.0228	0.0103	0.0113	0.0098	0.0221	0.0089	0.0041	0.0055	0.0009	0.0196	0.0083
DB06851	0.0993	0.0006	0.0063	0.0028	0.1534	0.0326	0.0263	0.0189	0.0706	0.2595	0.2473	0.3486	0.0133	0.2358	0.0197	0.0357	0.1267	0.1981	0.0039	0.0250	0.0295	0.0088	0.2021	0.0436	0.3008	0.0411	0.2168	0.3493	0.0113	0.1164	0.1986	0.1180	0.0983	0.0038	0.0061	0.1456	0.0181	0.0162	0.3296	0.1976	0.1942	0.0941	0.3378	0.1468	0.0495	0.1887	0.0022	0.2924	0.1165
DB02311	0.0113	-0.0003	0.0068	-0.0002	0.0249	-0.0023	0.0052	0.0029	0.0110	0.0498	0.0451	0.0556	-0.0018	0.0353	0.0076	-0.0006	0.0124	0.0286	-0.0005	0.0141	0.0067	0.0008	0.0199	0.0043	0.0321	0.0092	0.0434	0.0507	0.0061	0.0163	0.0193	0.0141	0.0192	0.0003	-0.0011	0.0151	0.0064	-0.0000	0.0406	0.0262	0.0162	0.0100	0.0402	0.0149	0.0020	0.0176	-0.0009	0.0307	0.0136
DB08389	0.0844	-0.0004	0.0127	0.0017	0.2401	0.0172	0.0491	0.0366	0.0639	0.2888	0.2885	0.3094	0.0033	0.2182	0.0781	0.0316	0.1993	0.1551	0.0099	0.1262	0.0341	0.0105	0.2446	0.0194	0.2303	0.0645	0.2715	0.2930	0.0195	0.1080	0.2274	0.1739	0.1922	0.0069	0.0008	0.2048	0.0315	0.0153	0.3160	0.2260	0.1916	0.1481	0.3140	0.2040	0.0828	0.1664	0.0012	0.2221	0.1719
DB00926	0.1035	-0.0079	0.0050	0.0043	0.1971	0.0513	0.0355	0.0547	0.1074	0.2850	0.2924	0.3227	0.0024	0.2611	0.0712	0.0644	0.1232	0.2729	-0.0034	0.1184	0.0753	-0.0074	0.2052	0.0075	0.2745	0.0656	0.3439	0.3410	0.0046	0.1051	0.2072	0.2587	0.1923	0.0027	0.0181	0.1567	0.0036	0.0086	0.3740	0.2299	0.1265	0.1428	0.3652	0.1552	0.0115	0.1802	-0.0022	0.3065	0.2584
DB08224	0.0645	0.0021	0.0007	0.0014	0.1538	0.1687	0.0151	0.0364	0.0624	0.3286	0.3169	0.3407	0.0029	0.2767	0.0261	0.0458	0.1560	0.1587	0.0171	0.0576	0.0190	0.0123	0.1571	0.0586	0.1706	0.0354	0.3367	0.3443	0.0215	0.0383	0.1492	0.0940	0.1481	0.0013	0.0030	0.0546	0.0442	-0.0011	0.3435	0.2801	0.0982	0.1590	0.3411	0.0365	0.0297	0.0835	0.0023	0.2918	0.0940
DB06190	0.0244	-0.0005	0.0021	-0.0002	0.0783	-0.0065	0.0176	0.0167	0.0469	0.1433	0.1356	0.2031	-0.0059	0.0989	0.0157	0.0061	0.0838	0.0921	-0.0002	0.0352	0.0231	-0.0099	0.1302	0.0299	0.1562	0.0447	0.1146	0.1866	0.0026	0.0429	0.1303	0.0746	0.0738	0.0019	-0.0010	0.0905	0.0096	0.0051	0.1521	0.0635	0.1089	0.0860	0.1536	0.0906	0.0356	0.0958	0.0033	0.1315	0.0741
DB08694	0.0323	0.0001	0.0012	0.0021	0.0506	0.0109	0.0078	0.0247	0.0287	0.0598	0.0638	0.0605	0.0003	0.0576	0.0244	0.0049	0.0262	0.0368	0.0014	0.0371	0.0132	0.0104	0.0445	0.0233	0.0539	0.0116	0.0456	0.0557	0.0127	0.0294	0.0460	0.0392	0.0381	0.0018	0.0045	0.0593	0.0203	0.0073	0.0519	0.0526	0.0404	0.0386	0.0520	0.0591	0.0293	0.0392	0.0003	0.0504	0.0390
DB07792	0.0208	0.0020	0.0005	-0.0001	0.0399	0.0041	0.0200	0.0108	0.0203	0.0496	0.0508	0.0472	0.0019	0.0270	0.0119	0.0220	0.0280	0.0301	0.0064	0.0282	0.0103	0.0057	0.0379	0.0099	0.0529	0.0077	0.0443	0.0526	0.0022	0.0150	0.0352	0.0336	0.0373	0.0061	0.0016	0.0356	0.0194	0.0156	0.0535	0.0406	0.0377	0.0168	0.0538	0.0351	0.0114	0.0414	0.0003	0.0359	0.0333
DB01940	0.0685	0.0008	0.0119	-0.0001	0.1003	0.0379	0.0132	0.0195	0.0263	0.1529	0.1539	0.1635	0.0036	0.1132	0.0538	0.0259	0.0972	0.1025	0.0022	0.0601	0.0141	0.0102	0.1292	0.0275	0.1294	0.0376	0.1409	0.1636	0.0406	0.0741	0.1270	0.0727	0.1093	0.0232	0.0331	0.0904	0.0201	0.0114	0.1573	0.1235	0.1124	0.0971	0.1580	0.0903	0.0723	0.0935	0.0072	0.1451	0.0729
DB04050	0.0128	-0.0022	-0.0015	0.0004	0.0004	-0.0018	-0.0045	-0.0040	-0.0030	0.0416	0.0410	0.0518	0.0008	0.0105	0.0041	-0.0027	0.0098	0.0239	-0.0019	-0.0018	0.0040	-0.0034	0.0240	0.0118	0.0227	-0.0107	0.0775	0.0659	-0.0025	0.0033	0.0209	0.0121	0.0032	-0.0009	-0.0036	0.0028	-0.0004	-0.0035	0.0529	0.0081	-0.0006	0.0042	0.0593	0.0035	-0.0012	0.0098	-0.0029	0.0571	0.0121
DB04237	0.0205	-0.0014	0.0098	0.0015	0.0234	0.0089	0.0135	0.0315	0.0337	0.0391	0.0370	0.0723	0.0036	0.0383	0.0142	0.0053	0.0149	0.0276	0.0038	0.0131	0.0127	0.0019	0.0569	0.0129	0.0298	0.0300	0.0456	0.0765	0.0120	0.0030	0.0538	0.0246	0.0224	0.0015	-0.0005	0.0154	0.0096	0.0031	0.0736	0.0213	0.0157	0.0177	0.0701	0.0151	0.0088	0.0135	0.0024	0.0551	0.0236
DB09031	0.0446	-0.0040	0.0099	0.0068	0.0786	0.0233	0.0467	0.0390	0.0719	0.1293	0.1298	0.1312	0.0039	0.0876	0.0433	0.0268	0.0459	0.0406	0.0127	0.0406	0.0333	0.0052	0.0669	0.0425	0.1179	0.0301	0.1617	0.1289	0.0082	0.1062	0.0612	0.0859	0.0554	0.0008	0.0010	0.0978	0.0132	0.0044	0.1263	0.1076	0.0952	0.0433	0.1275	0.0977	0.0318	0.1112	0.0090	0.1223	0.0836
DB03048	0.0186	-0.0015	0.0085	0.0003	0.0514	0.0143	0.0070	0.0236	0.0306	0.0900	0.0892	0.1336	0.0042	0.0493	0.0320	0.0187	0.0517	0.0150	0.0096	0.0535	0.0159	-0.0019	0.0513	0.0059	0.0852	0.0227	0.0704	0.1155	0.0134	0.0178	0.0508	0.0833	0.0381	0.0016	-0.0003	0.0412	0.0154	0.0104	0.1314	0.0476	0.0352	0.0506	0.1321	0.0413	0.0120	0.0382	-0.0010	0.1058	0.0836
DB12093	0.1432	0.0030	0.0149	0.0036	0.0924	0.0226	0.0212	0.1128	0.1524	0.1604	0.1463	0.3181	0.0054	0.2016	0.0374	0.0419	0.1426	0.1787	0.0052	0.0212	0.0164	0.0282	0.2042	0.0485	0.1830	0.0351	0.1638	0.3116	0.0257	0.1608	0.2057	0.0474	0.0556	0.0030	0.0179	0.1431	0.0316	0.0123	0.2868	0.1400	0.2085	0.1157	0.2835	0.1429	0.0824	0.1555	0.0137	0.2489	0.0483
DB04200	0.0664	0.0006	0.0055	-0.0003	0.1360	0.0062	0.0241	0.0434	0.0740	0.2541	0.2495	0.2990	0.0074	0.1718	0.0372	0.0267	0.1176	0.1306	0.0127	0.1021	0.0272	0.0059	0.1335	0.0399	0.2473	0.0653	0.2286	0.3137	0.0115	0.0818	0.1172	0.1767	0.1577	0.0049	0.0027	0.1627	0.0199	0.0230	0.3124	0.1585	0.1520	0.1291	0.3110	0.1621	0.0193	0.1477	-0.0028	0.2462	0.1727
DB01282	0.0442	0.0102	0.0263	0.0143	0.1000	0.0092	0.0117	0.0222	0.0393	0.2074	0.1941	0.2721	0.0261	0.1253	0.0361	0.0350	0.0644	0.0913	0.0210	0.0315	0.0261	0.0163	0.1120	0.0436	0.2499	0.0646	0.1378	0.2565	0.0282	0.0837	0.1134	0.0674	0.0967	0.0138	0.0152	0.1463	0.0215	0.0309	0.2266	0.0910	0.1991	0.1008	0.2291	0.1465	0.0689	0.1492	0.0089	0.1837	0.0676
DB07379	0.0161	0.0008	0.0015	0.0030	0.0333	0.0034	0.0101	0.0145	0.0202	0.0479	0.0474	0.0505	0.0025	0.0370	0.0155	0.0106	0.0287	0.0343	0.0038	0.0179	0.0074	0.0037	0.0375	0.0110	0.0382	0.0110	0.0374	0.0530	0.0060	0.0188	0.0378	0.0282	0.0259	0.0020	0.0020	0.0319	0.0097	0.0082	0.0546	0.0391	0.0316	0.0299	0.0553	0.0317	0.0222	0.0294	0.0018	0.0430	0.0279
DB07842	0.0603	0.0025	0.0016	-0.0000	0.1510	0.0170	0.0344	0.0218	0.0986	0.2935	0.2945	0.3320	0.0138	0.2144	0.0348	0.0386	0.1537	0.1837	-0.0020	0.0576	0.0192	0.0071	0.1371	0.0192	0.2928	0.0465	0.2847	0.3666	0.0045	0.0998	0.1413	0.1381	0.1225	0.0003	-0.0015	0.1363	0.0269	0.0108	0.3177	0.2374	0.1646	0.1026	0.3187	0.1370	0.0135	0.2012	-0.0006	0.2334	0.1294
DB03024	0.1316	0.0060	0.0294	0.0012	0.2092	0.0492	0.0592	0.0773	0.1223	0.3771	0.3622	0.4089	0.0057	0.2789	0.0591	0.0779	0.1864	0.2598	0.0121	0.1037	0.0984	0.0131	0.2699	0.0481	0.2416	0.1246	0.3033	0.4007	0.0674	0.0757	0.2521	0.1954	0.2238	-0.0047	0.0123	0.1301	0.0392	0.0140	0.4018	0.2318	0.1323	0.1832	0.4015	0.1268	0.1275	0.1123	0.0151	0.3667	0.1930
DB05389	0.0038	-0.0013	0.0015	0.0004	0.0098	-0.0053	-0.0001	-0.0039	-0.0002	0.0652	0.0580	0.0720	-0.0016	0.0145	0.0054	-0.0012	0.0091	-0.0024	-0.0014	0.0100	-0.0011	0.0007	0.0049	0.0017	0.0500	0.0399	0.0375	0.0518	-0.0010	0.0175	0.0037	0.0120	0.0124	0.0004	-0.0019	0.0407	0.0010	0.0012	0.0746	0.0129	0.0247	0.0112	0.0732	0.0410	0.0013	0.0381	-0.0016	0.0648	0.0121
DB06857	0.0187	0.0014	0.0003	-0.0006	0.0304	0.0107	0.0034	0.0211	0.0369	0.0979	0.0995	0.0920	0.0015	0.0586	0.0062	0.0045	0.0392	0.0552	-0.0014	0.0346	0.0101	-0.0046	0.0528	0.0213	0.0791	0.0302	0.0577	0.0823	0.0076	0.0221	0.0525	0.0756	0.0438	-0.0006	0.0104	0.0369	0.0119	0.0005	0.0745	0.0386	0.0284	0.0383	0.0746	0.0376	0.0128	0.0399	0.0015	0.0783	0.0743
DB02264	-0.0079	-0.0011	-0.0043	-0.0007	0.0312	-0.0001	0.0014	0.0141	0.0109	0.0297	0.0288	0.0338	0.0036	0.0134	0.0112	0.0066	0.0098	0.0062	0.0005	0.0079	0.0182	0.0004	0.0320	-0.0038	0.0192	0.0102	0.0360	0.0309	0.0078	0.0086	0.0296	0.0216	0.0153	0.0067	0.0028	0.0091	0.0097	0.0072	0.0320	0.0130	0.0049	0.0075	0.0347	0.0092	0.0004	0.0004	-0.0004	0.0212	0.0218
DB07680	0.1060	0.0059	0.0127	0.0048	0.1243	0.0127	0.0285	0.0309	0.1101	0.1441	0.1408	0.1476	0.0079	0.1306	0.0911	0.0310	0.1141	0.1151	0.0088	0.1007	0.0243	0.0100	0.1288	0.0283	0.1384	0.0281	0.1311	0.1416	0.0203	0.0436	0.1235	0.1158	0.1271	0.0062	0.0051	0.1407	0.0321	0.0116	0.1485	0.1389	0.1293	0.1128	0.1471	0.1392	0.0312	0.0845	0.0049	0.1376	0.1152
DB14061	0.0190	-0.0051	0.0031	0.0053	0.0918	0.0084	0.0317	0.0631	0.0821	0.1323	0.1345	0.1397	0.0061	0.0878	0.0289	0.0242	0.0510	0.0485	0.0178	0.0734	0.0187	0.0042	0.0734	0.0112	0.1007	0.0297	0.1273	0.1417	0.0017	0.0627	0.0655	0.0813	0.0861	0.0003	0.0011	0.0648	0.0342	0.0111	0.1310	0.0975	0.0640	0.0826	0.1338	0.0652	0.0339	0.0686	0.0098	0.1184	0.0800
DB03958	0.0025	-0.0002	0.0016	-0.0003	0.0051	0.0023	0.0022	0.0033	0.0019	0.0128	0.0118	0.0127	0.0003	0.0077	0.0012	0.0006	0.0037	0.0020	-0.0004	0.0026	-0.0015	-0.0002	0.0040	0.0002	0.0101	0.0036	0.0099	0.0121	0.0003	0.0023	0.0045	0.0039	0.0027	0.0004	-0.0004	0.0049	0.0020	0.0010	0.0137	0.0056	0.0060	0.0060	0.0134	0.0049	0.0014	0.0066	0.0011	0.0082	0.0037
DB04805	0.0455	0.0019	0.0082	0.0060	0.0615	0.0137	0.0051	0.0294	0.0266	0.1445	0.1418	0.1712	0.0026	0.0982	0.0275	0.0451	0.0562	0.0734	0.0067	0.0565	0.0551	0.0066	0.0565	0.0588	0.1202	0.0192	0.1519	0.1577	0.0094	0.0303	0.0540	0.0611	0.0732	0.0029	0.0038	0.0775	0.0073	0.0088	0.1288	0.1132	0.0813	0.0758	0.1382	0.0765	0.0225	0.0737	0.0012	0.1022	0.0608
DB03405	0.0004	-0.0000	0.0003	0.0003	0.0154	0.0001	0.0014	0.0031	0.0068	0.0191	0.0191	0.0209	0.0005	0.0109	0.0027	0.0031	0.0080	0.0112	0.0017	0.0024	0.0022	0.0005	0.0173	-0.0009	0.0137	0.0105	0.0151	0.0186	0.0003	0.0053	0.0182	0.0074	0.0093	0.0015	-0.0001	0.0073	0.0025	0.0017	0.0198	0.0156	0.0084	0.0062	0.0200	0.0071	0.0007	0.0086	0.0005	0.0123	0.0073
DB07449	0.0648	0.0018	0.0183	0.0051	0.1195	0.0278	0.0226	0.0836	0.0675	0.1523	0.1501	0.1697	0.0109	0.1341	0.0955	0.0300	0.1059	0.1182	0.0185	0.0859	0.0442	0.0147	0.1338	0.0285	0.1095	0.0724	0.1154	0.1513	0.0318	0.0754	0.1295	0.0950	0.1235	0.0090	0.0038	0.0864	0.0310	0.0133	0.1628	0.0998	0.0899	0.0816	0.1613	0.0863	0.0655	0.0728	0.0062	0.1568	0.0957
DB04426	0.0297	0.0006	0.0136	0.0004	0.0359	0.0109	0.0092	0.0238	0.0186	0.0854	0.0816	0.1537	0.0011	0.0458	0.0251	0.0188	0.0129	0.0264	0.0119	0.0322	0.0288	0.0049	0.0423	0.0664	0.0608	0.0406	0.1029	0.1094	0.0137	0.0174	0.0345	0.0458	0.0555	0.0042	0.0018	0.0258	0.0138	0.0114	0.1272	0.0330	0.0234	0.0245	0.1297	0.0250	0.0182	0.0326	-0.0037	0.1097	0.0469
DB02287	0.0108	0.0069	0.0047	0.0047	0.0161	0.0146	0.0089	0.0159	0.0197	0.0430	0.0466	0.0500	0.0122	0.0316	0.0096	0.0146	0.0433	0.0443	0.0113	0.0233	0.0257	0.0137	0.0391	0.0264	0.0419	0.0085	0.0420	0.0494	0.0207	0.0137	0.0398	0.0632	0.0422	0.0131	0.0146	0.0298	0.0457	0.0095	0.0537	0.0333	0.0137	0.0148	0.0499	0.0305	0.0196	0.0356	0.0076	0.0510	0.0627
DB07204	0.0196	-0.0008	0.0010	0.0012	0.0190	0.0026	0.0044	0.0086	0.0081	0.0601	0.0583	0.0710	0.0023	0.0417	0.0046	0.0039	0.0288	0.0460	-0.0002	0.0131	0.0081	0.0099	0.0476	0.0019	0.0537	0.0098	0.0463	0.0629	0.0008	0.0209	0.0477	0.0206	0.0478	0.0185	0.0008	0.0289	0.0090	0.0026	0.0590	0.0405	0.0355	0.0193	0.0597	0.0290	0.0303	0.0208	0.0060	0.0485	0.0205
DB12007	0.0567	0.0083	0.0223	0.0055	0.1068	0.0210	0.0276	0.0429	0.1407	0.1837	0.1849	0.2045	0.0431	0.1317	0.0656	0.0391	0.1234	0.1202	0.0080	0.0563	0.0384	0.0144	0.1432	0.0277	0.1836	0.0540	0.1650	0.2090	0.0314	0.0467	0.1462	0.1562	0.1103	0.0074	-0.0003	0.1149	0.0316	0.0169	0.2047	0.1099	0.0906	0.0575	0.2002	0.1153	0.0266	0.1046	0.0031	0.1867	0.1546
DB11345	0.0377	0.0100	0.0030	0.0007	0.0200	0.0014	0.0072	-0.0018	-0.0037	0.0538	0.0476	0.0811	-0.0005	0.0777	-0.0012	0.0116	0.0330	0.0616	-0.0002	-0.0157	0.0341	0.0089	0.0463	0.0316	0.0810	-0.0054	0.0413	0.0769	-0.0011	0.0460	0.0389	0.0454	0.0101	-0.0003	-0.0035	0.0581	-0.0071	0.0024	0.0562	0.0692	0.0929	0.0120	0.0602	0.0581	0.0087	0.1000	-0.0029	0.0470	0.0456
DB08482	0.0411	0.0055	0.0147	0.0024	0.0901	0.0193	0.0191	0.0253	0.0536	0.1551	0.1552	0.1571	-0.0035	0.1197	0.0223	0.0299	0.0735	0.0672	0.0055	0.0359	0.0460	0.0146	0.0915	0.0570	0.1528	0.0202	0.1297	0.1584	0.0138	0.0849	0.0885	0.0783	0.0673	0.0007	0.0048	0.1280	0.0264	0.0122	0.1429	0.1238	0.1050	0.0667	0.1446	0.1278	0.0230	0.1223	0.0052	0.1593	0.0762
DB02898	0.0311	-0.0029	0.0095	0.0022	0.0955	0.0188	0.0113	0.0445	0.0195	0.1807	0.1827	0.1890	-0.0044	0.1134	0.0464	0.0088	0.0489	0.0603	0.0033	0.0712	0.0148	0.0081	0.0910	0.0311	0.1361	0.0180	0.1515	0.1874	0.0345	0.0546	0.0788	0.0648	0.0556	0.0060	0.0038	0.0975	0.0463	0.0160	0.1683	0.1369	0.0879	0.0460	0.1668	0.0966	0.0373	0.0907	0.0037	0.1209	0.0647
DB08771	0.0269	0.0004	0.0076	-0.0010	0.0213	0.0034	0.0021	0.0185	0.0208	0.0569	0.0548	0.0903	0.0005	0.0448	0.0072	0.0091	0.0192	0.0336	0.0031	0.0388	0.0019	0.0023	0.0653	0.0153	0.0624	0.0140	0.0440	0.0884	0.0126	0.0137	0.0641	0.0281	0.0301	0.0039	0.0034	0.0304	0.0102	0.0095	0.0739	0.0287	0.0369	0.0476	0.0722	0.0296	0.0112	0.0315	-0.0009	0.0587	0.0277
DB01134	0.1581	0.0694	0.0024	0.0058	0.1247	0.0683	0.0257	0.0381	0.0706	0.2693	0.2647	0.3740	0.0144	0.2614	0.0425	0.0552	0.1057	0.1867	0.0037	0.0695	0.1840	0.0360	0.2002	0.1719	0.3047	0.0166	0.2330	0.3468	0.0045	0.0986	0.2065	0.2920	0.2537	0.0047	0.0094	0.2539	0.0078	0.0017	0.3716	0.1553	0.1722	0.1582	0.3690	0.2538	0.0281	0.2801	0.0007	0.3565	0.2908
DB02180	0.0001	0.0005	-0.0002	-0.0005	-0.0004	0.0013	-0.0000	-0.0017	-0.0010	0.0029	0.0028	0.0032	0.0006	0.0041	0.0002	0.0001	-0.0007	0.0007	0.0001	-0.0035	0.0018	0.0004	0.0012	0.0012	0.0021	-0.0017	0.0021	0.0007	-0.0003	-0.0007	0.0018	0.0068	0.0001	0.0002	-0.0004	0.0020	0.0003	0.0005	0.0013	0.0020	0.0008	0.0001	0.0011	0.0020	-0.0004	0.0022	-0.0002	0.0081	0.0069
DB04926	0.2380	-0.0014	0.0964	0.0074	0.1323	0.0350	0.0434	0.0382	0.0689	0.2302	0.2246	0.3207	0.0045	0.2619	0.0733	0.0903	0.1369	0.2631	0.0002	0.1366	0.1390	0.0829	0.2685	0.0196	0.2429	0.0626	0.1810	0.2875	0.1198	0.0971	0.2575	0.1404	0.1533	0.0050	0.0159	0.2104	0.0939	0.0207	0.2755	0.1672	0.1909	0.1434	0.2783	0.2052	0.0704	0.1608	0.0054	0.2326	0.1389
DB02633	0.0208	-0.0019	0.0064	-0.0021	0.0285	0.0226	0.0109	0.0458	0.0400	0.0647	0.0722	0.0790	-0.0002	0.0515	0.0465	0.0168	0.0456	0.0307	0.0083	0.0360	-0.0048	-0.0010	0.0388	0.0342	0.0903	0.0382	0.0581	0.0778	0.0126	0.0503	0.0378	0.0427	0.0496	0.0015	0.0012	0.0592	0.0125	0.0200	0.0864	0.0532	0.0642	0.0386	0.0835	0.0598	0.0249	0.0680	-0.0019	0.0745	0.0427
DB01854	0.0668	-0.0018	-0.0067	0.0042	0.1002	0.0132	0.0225	0.0357	0.0398	0.2339	0.2249	0.2845	0.0018	0.1105	0.0117	0.0132	0.1152	0.1310	0.0004	0.0300	0.0191	0.0090	0.1284	0.0109	0.2452	0.0166	0.1965	0.2668	-0.0004	0.0594	0.1246	0.0997	0.0861	0.0044	-0.0014	0.0811	0.0138	0.0070	0.2447	0.1274	0.0949	0.0745	0.2502	0.0821	0.0321	0.1254	-0.0044	0.1711	0.0989
DB01296	0.0238	-0.0076	0.0382	-0.0039	0.0485	0.0029	0.0106	0.0190	0.0237	0.1199	0.1185	0.1767	-0.0117	0.0813	0.0120	0.0100	0.0465	0.0547	0.0041	0.0388	0.0688	-0.0130	0.0364	0.0368	0.1050	0.0354	0.1230	0.1355	0.0277	0.0151	0.0332	0.0801	0.0690	-0.0047	0.0005	0.0482	0.0304	0.0260	0.1441	0.0524	0.0515	0.0069	0.1482	0.0484	0.0176	0.0492	-0.0030	0.1076	0.0807
DB05327	0.0301	0.0015	0.0159	0.0252	0.0704	0.0216	0.0209	0.0290	0.0384	0.0788	0.0807	0.0956	0.0037	0.0447	0.0539	0.0516	0.0377	0.0344	0.0146	0.0489	0.0176	0.0035	0.0605	0.0254	0.0732	0.0201	0.0719	0.0964	0.0499	0.0405	0.0554	0.0582	0.0608	0.0085	0.0121	0.0695	0.0268	0.0117	0.0812	0.0622	0.0686	0.0556	0.0807	0.0695	0.0227	0.0589	0.0022	0.0645	0.0581
DB02046	0.0436	0.0006	0.0025	0.0025	0.0591	0.0140	0.0088	0.0107	0.0278	0.1346	0.1304	0.1567	0.0063	0.1140	0.0066	0.0289	0.0575	0.0977	-0.0021	0.0185	0.0270	0.0033	0.0741	0.0243	0.1496	0.0115	0.1028	0.1469	0.0031	0.0661	0.0731	0.0527	0.0719	0.0035	0.0089	0.0900	0.0085	0.0037	0.1107	0.1086	0.1002	0.0362	0.1126	0.0905	0.0115	0.1144	-0.0002	0.0827	0.0517
DB06157	0.0213	0.0058	-0.0047	-0.0005	0.0247	0.0003	0.0040	0.0165	0.0177	0.0680	0.0669	0.0885	-0.0009	0.0605	0.0117	0.0034	0.0368	0.0467	0.0011	-0.0003	0.0170	0.0037	0.0375	0.0143	0.0622	-0.0037	0.0627	0.0809	-0.0041	0.0326	0.0385	0.0462	0.0450	0.0017	0.0007	0.0431	0.0004	0.0004	0.0902	0.0408	0.0449	0.0230	0.0899	0.0435	0.0231	0.0399	0.0006	0.0613	0.0462
DB13978	0.0277	0.0011	0.0024	0.0081	0.0868	0.0157	0.0338	0.0243	0.0599	0.0997	0.1017	0.1097	0.0033	0.0925	0.0202	0.0260	0.0625	0.0900	0.0035	0.0286	0.0239	0.0081	0.0730	0.0183	0.1025	0.0238	0.0999	0.1116	0.0136	0.0717	0.0769	0.0707	0.0622	0.0044	0.0022	0.0839	0.0142	0.0091	0.0938	0.1070	0.0929	0.0827	0.0937	0.0840	0.0501	0.0984	0.0025	0.0830	0.0702
DB04369	0.0132	-0.0006	0.0010	-0.0005	-0.0005	-0.0023	0.0004	-0.0054	-0.0046	0.0246	0.0218	0.0478	-0.0014	0.0251	-0.0013	0.0051	0.0037	0.0132	-0.0004	0.0046	0.0029	0.0065	0.0463	0.0136	0.0223	-0.0032	0.0439	0.0435	0.0043	0.0062	0.0483	0.0174	0.0095	0.0016	-0.0015	0.0048	0.0126	0.0002	0.0403	0.0112	0.0150	0.0034	0.0379	0.0047	0.0141	0.0064	-0.0001	0.0551	0.0172
DB12731	0.0989	0.0005	0.0223	0.0046	0.1200	0.0245	0.0440	0.0530	0.0552	0.2207	0.2115	0.2972	0.0041	0.1561	0.0412	0.0446	0.1285	0.1306	0.0235	0.0512	0.0469	0.0096	0.1350	0.0474	0.2418	0.0379	0.1991	0.2962	0.0276	0.0931	0.1318	0.1059	0.1069	0.0073	0.0041	0.1087	0.0432	0.0197	0.2542	0.1615	0.1317	0.0915	0.2579	0.1094	0.0722	0.1594	-0.0020	0.1795	0.1045
DB07295	0.0419	-0.0014	0.0114	-0.0004	0.0805	0.0101	0.0121	0.0416	0.0751	0.1704	0.1713	0.1775	0.0020	0.1080	0.0426	0.0268	0.0796	0.0768	0.0101	0.0794	0.0259	-0.0000	0.0911	0.0287	0.1366	0.0434	0.1246	0.1698	0.0166	0.0494	0.0905	0.0994	0.1169	0.0034	0.0077	0.0903	0.0279	0.0177	0.1592	0.1211	0.0898	0.0985	0.1598	0.0901	0.0233	0.0961	0.0022	0.1508	0.0992
DB02376	0.0330	-0.0009	0.0056	0.0006	0.0357	0.0095	0.0043	0.0111	0.0132	0.1083	0.1030	0.1078	0.0039	0.0487	0.0070	0.0169	0.0139	0.0550	0.0012	0.0193	0.0379	0.0031	0.0422	0.0076	0.0993	0.0038	0.0733	0.0957	0.0093	0.0253	0.0377	0.0647	0.0316	0.0018	-0.0007	0.0434	0.0121	0.0068	0.0831	0.0668	0.0408	0.0132	0.0856	0.0418	0.0095	0.0649	-0.0011	0.0626	0.0641
DB04462	0.0202	-0.0004	0.0017	0.0018	0.0380	0.0033	0.0134	0.0124	0.0176	0.0416	0.0409	0.0706	0.0019	0.0505	0.0090	0.0194	0.0305	0.0403	-0.0020	0.0104	0.0011	0.0010	0.0525	0.0098	0.0720	0.0096	0.0696	0.0871	0.0067	0.0249	0.0583	0.0214	0.0137	-0.0007	0.0001	0.0294	0.0093	0.0125	0.0731	0.0424	0.0657	0.0211	0.0722	0.0280	0.0113	0.0496	0.0000	0.0465	0.0161
DB11582	0.0431	-0.0041	0.0160	-0.0034	0.0431	0.0047	0.0062	0.0047	0.0223	0.1217	0.1263	0.1799	-0.0052	0.0784	0.0155	0.0076	0.0185	0.0725	-0.0033	0.0172	0.0543	-0.0083	0.0944	0.0142	0.1346	0.0665	0.0700	0.1619	0.0211	0.0432	0.0925	0.0606	0.0756	0.0040	0.0098	0.0750	0.0151	0.0113	0.1732	0.0581	0.0923	0.0222	0.1654	0.0747	0.0108	0.0673	-0.0023	0.1178	0.0614
DB04652	0.0164	0.0178	0.0009	0.0031	0.0596	0.0063	0.0052	0.1652	0.1681	0.1360	0.1411	0.2218	0.0478	0.1445	-0.0096	0.0176	0.0297	0.0299	0.0061	0.0305	0.0441	0.0072	0.1625	0.0265	0.1212	0.0029	0.2545	0.2723	-0.0066	0.0538	0.1651	0.2043	0.0308	-0.0007	-0.0030	0.0240	-0.0067	-0.0036	0.2841	0.0658	0.0641	0.1630	0.2618	0.0230	0.0007	0.1253	0.0003	0.2318	0.1995
DB01666	0.0075	0.0079	-0.0006	0.0007	0.0094	0.0012	0.0039	0.0014	0.0019	0.0093	0.0086	0.0158	0.0008	0.0045	0.0058	0.0036	0.0090	0.0028	0.0004	0.0013	0.0079	0.0079	0.0122	0.0046	0.0113	0.0036	0.0108	0.0136	0.0016	0.0071	0.0118	0.0112	0.0122	0.0009	0.0002	0.0067	0.0066	0.0015	0.0145	0.0162	0.0125	0.0085	0.0142	0.0061	0.0006	0.0129	0.0001	0.0096	0.0112
DB01031	0.1337	0.0028	0.0496	0.0048	0.1941	0.1026	0.1073	0.1425	0.1870	0.2246	0.2050	0.3140	0.0313	0.2004	0.1006	0.0858	0.1415	0.1959	0.0136	0.0988	0.1365	0.0176	0.2394	0.1064	0.1917	0.1275	0.2075	0.3032	0.0678	0.1376	0.2384	0.1693	0.1966	0.0060	0.0128	0.1615	0.0925	0.0233	0.2790	0.1963	0.1263	0.1151	0.2739	0.1606	0.0667	0.1413	0.0356	0.2673	0.1587
DB03760	0.0126	0.0000	0.0008	0.0003	0.0172	0.0091	0.0089	0.0193	0.0194	0.0230	0.0221	0.0271	0.0072	0.0125	0.0077	0.0072	0.0005	0.0145	-0.0010	0.0003	0.0015	-0.0012	0.0151	-0.0004	0.0174	0.0056	0.0512	0.0251	0.0022	0.0107	0.0158	0.0140	0.0075	0.0014	-0.0009	0.0085	-0.0022	-0.0021	0.0521	0.0165	0.0054	-0.0005	0.0502	0.0085	-0.0033	0.0164	0.0000	0.0310	0.0132
DB03516	0.0500	-0.0017	0.0246	-0.0007	0.1632	0.0300	0.0095	0.0689	0.0983	0.1781	0.1714	0.2340	0.0137	0.0980	0.0486	0.0319	0.1324	0.0399	0.0111	0.1448	0.0427	0.0016	0.0749	0.0364	0.1759	0.0724	0.1954	0.2376	0.0369	0.0284	0.0693	0.1990	0.1026	-0.0020	0.0032	0.0949	0.0454	0.0237	0.2343	0.0581	0.0782	0.1063	0.2374	0.0935	0.0189	0.0670	0.0018	0.2190	0.1987
DB03609	0.0218	0.0000	0.0059	0.0006	0.0514	0.0103	0.0077	0.0147	0.0165	0.1390	0.1378	0.1488	0.0026	0.0739	0.0154	0.0102	0.0645	0.0414	0.0044	0.0266	0.0061	0.0033	0.0642	0.0295	0.1190	0.0150	0.1134	0.1473	0.0048	0.0338	0.0603	0.0544	0.0385	0.0034	0.0006	0.0474	0.0274	0.0213	0.1454	0.0702	0.0760	0.0756	0.1454	0.0469	0.0368	0.0724	0.0093	0.1044	0.0530
DB03419	0.0782	0.0009	0.0129	-0.0001	0.1418	0.0238	0.0121	0.0555	0.0656	0.1467	0.1418	0.2149	0.0242	0.1107	0.0404	0.0328	0.1209	0.0711	0.0112	0.1129	0.0255	0.0064	0.0962	0.0254	0.1494	0.0446	0.1643	0.2111	0.0201	0.0202	0.0933	0.1794	0.0672	-0.0033	-0.0010	0.0448	0.0291	0.0171	0.2153	0.0791	0.0441	0.1324	0.2171	0.0442	0.0179	0.0486	0.0008	0.1922	0.1794
DB07443	0.1509	0.0068	0.0237	0.0033	0.1718	0.0355	0.0456	0.0418	0.1381	0.2204	0.2154	0.2957	0.0072	0.2231	0.1210	0.0563	0.1642	0.1645	0.0064	0.1507	0.0341	0.0043	0.1642	0.0561	0.2703	0.0527	0.2168	0.2870	0.0441	0.0839	0.1623	0.1719	0.1789	0.0123	0.0163	0.2278	0.0416	0.0164	0.2724	0.1914	0.2403	0.1751	0.2716	0.2269	0.0674	0.1744	0.0074	0.2212	0.1713
DB07268	0.0284	0.0010	0.0021	-0.0009	0.0797	0.0137	0.0178	0.0094	0.0216	0.1074	0.1104	0.1059	0.0033	0.0602	0.0277	0.0157	0.0479	0.0379	0.0028	0.0302	0.0085	0.0068	0.0589	0.0288	0.1080	0.0178	0.0732	0.1165	0.0066	0.0606	0.0519	0.0540	0.0695	0.0033	0.0086	0.0669	0.0149	0.0068	0.1103	0.0843	0.0754	0.0477	0.1093	0.0674	0.0180	0.0815	0.0004	0.0898	0.0536
DB04534	-0.0151	0.0018	0.0174	0.0085	0.0202	0.0115	0.0086	0.0017	0.0190	0.0517	0.0354	0.0703	-0.0035	0.0192	-0.0005	0.0226	0.0121	0.0544	-0.0009	-0.0157	0.0193	0.0077	0.0427	0.0336	0.0600	0.0178	0.0155	0.0614	0.0280	-0.0068	0.0509	0.0009	0.0079	0.0004	0.0063	-0.0011	0.0065	0.0363	0.0615	0.0074	0.0404	0.0367	0.0680	-0.0037	-0.0037	0.0331	-0.0036	0.0506	-0.0035
DB01375	0.0089	-0.0004	0.0004	0.0003	0.0149	0.0045	0.0018	0.0114	0.0142	0.0267	0.0255	0.0403	0.0067	0.0172	0.0073	0.0059	0.0111	0.0283	-0.0008	0.0016	0.0022	0.0000	0.0210	0.0014	0.0260	0.0051	0.0539	0.0470	0.0016	0.0075	0.0203	0.0146	0.0047	0.0009	-0.0017	0.0061	0.0004	-0.0032	0.0620	0.0191	0.0139	0.0027	0.0599	0.0059	0.0095	0.0132	0.0007	0.0384	0.0136
DB08837	0.0229	-0.0049	-0.0005	-0.0019	0.0123	-0.0034	-0.0060	0.0013	-0.0061	0.0403	0.0370	0.0782	-0.0002	0.0259	-0.0023	-0.0039	0.0014	0.0306	-0.0011	-0.0043	0.0117	-0.0081	0.0382	0.0062	0.0428	0.0016	0.0641	0.0847	-0.0036	-0.0032	0.0371	0.0202	0.0122	0.0079	-0.0057	0.0036	-0.0005	-0.0005	0.0583	0.0179	0.0278	0.0049	0.0663	0.0041	0.0213	0.0106	-0.0039	0.0577	0.0207
DB01412	0.0690	-0.0029	-0.0093	-0.0027	0.1251	-0.0028	0.0077	0.0294	0.0230	0.2890	0.2837	0.3230	-0.0009	0.2098	-0.0068	-0.0070	0.1599	0.2381	0.0036	0.1005	0.0359	-0.0078	0.0876	0.0111	0.2337	0.0068	0.1261	0.3196	-0.0095	0.0775	0.0837	0.2280	0.1780	0.0014	-0.0024	0.0709	0.0421	0.0136	0.3444	0.1447	0.1172	0.0850	0.3434	0.0717	0.0197	0.1088	0.0046	0.2442	0.2256
DB07194	0.0848	0.0034	0.0172	0.0032	0.1745	0.0537	0.0864	0.0951	0.1167	0.2323	0.2283	0.2412	0.0112	0.1528	0.0919	0.0731	0.1185	0.0841	0.0219	0.1106	0.0770	0.0136	0.1455	0.0403	0.2020	0.0598	0.1895	0.2323	0.0319	0.1030	0.1377	0.1696	0.1901	0.0126	0.0080	0.1698	0.0756	0.0311	0.2414	0.1617	0.1532	0.1256	0.2389	0.1698	0.0724	0.1654	0.0057	0.2047	0.1692
DB08136	0.0273	0.0002	-0.0006	0.0015	0.0769	0.0067	0.0067	0.0150	0.0208	0.0719	0.0785	0.0929	-0.0019	0.0747	0.0193	0.0114	0.0249	0.0405	0.0024	0.0323	0.0188	0.0068	0.0453	0.0219	0.0914	0.0152	0.0448	0.0909	0.0108	0.0706	0.0440	0.0391	0.0595	0.0006	0.0030	0.0893	0.0182	0.0086	0.0864	0.0735	0.0704	0.0136	0.0866	0.0902	0.0210	0.0672	-0.0002	0.0610	0.0393
DB03996	0.0897	0.0024	0.0199	0.0027	0.0783	0.0214	0.0324	0.0258	0.0436	0.1029	0.1017	0.1204	0.0105	0.1072	0.0445	0.0536	0.0783	0.0963	0.0065	0.0501	0.0435	0.0131	0.0921	0.0216	0.1033	0.0485	0.0894	0.1202	0.0308	0.0678	0.0916	0.0676	0.0796	0.0024	0.0124	0.0963	0.0333	0.0183	0.1126	0.0910	0.0909	0.0747	0.1104	0.0952	0.0360	0.0898	0.0026	0.1065	0.0669
DB07011	0.0320	0.0027	0.0093	0.0050	0.1409	0.0023	0.0090	0.0247	0.0327	0.1930	0.1893	0.1967	-0.0001	0.1118	0.0187	0.0116	0.0484	0.1414	-0.0024	0.0140	0.0221	0.0068	0.1013	0.0386	0.2007	0.0244	0.1641	0.1959	0.0064	0.0729	0.1059	0.0607	0.0812	-0.0011	0.0053	0.1037	-0.0009	0.0172	0.1980	0.1002	0.1194	0.0384	0.2041	0.1052	0.0283	0.1754	-0.0052	0.1859	0.0577
DB07177	0.0871	0.0077	0.0192	0.0104	0.1724	0.0320	0.0384	0.0396	0.0797	0.2168	0.1993	0.2596	0.0089	0.1538	0.0456	0.0834	0.0889	0.1162	0.0184	0.0978	0.0299	0.0369	0.2324	0.0946	0.1260	0.0431	0.2370	0.2572	0.0726	0.0194	0.2310	0.1443	0.1652	0.0168	0.0139	0.0928	0.1127	0.0417	0.2465	0.2464	0.1099	0.1916	0.2419	0.0646	0.0386	0.0960	0.0050	0.1287	0.1446
DB05075	0.0224	-0.0015	0.0074	0.0086	0.1856	0.0116	0.0403	0.0295	0.0503	0.2560	0.2585	0.2231	0.0221	0.1536	0.0647	0.0553	0.1424	0.0941	0.0247	0.1040	0.0371	0.0081	0.1550	0.0025	0.2136	0.0235	0.2016	0.2338	0.0104	0.1574	0.1415	0.1529	0.1784	0.0185	-0.0051	0.2173	0.0379	0.0236	0.2440	0.2112	0.2167	0.1654	0.2426	0.2171	0.0343	0.2284	-0.0046	0.1665	0.1545
DB08595	0.0032	0.0048	0.0009	0.0039	-0.0002	0.0014	0.0027	-0.0055	-0.0035	0.0582	0.0437	0.0888	0.0243	0.0643	0.0042	0.0222	0.0131	0.0521	-0.0022	-0.0114	0.0154	0.0042	0.0005	0.0221	0.0752	-0.0120	0.0701	0.0843	0.0008	0.0153	0.0040	0.0299	0.0264	-0.0004	0.0023	0.0328	0.0001	-0.0027	0.0816	0.0421	0.0415	0.0683	0.0736	0.0337	0.0061	0.0552	-0.0004	0.0602	0.0296
DB13994	0.0156	0.0084	0.0209	0.0089	0.0728	0.0116	0.0495	0.0443	0.0694	0.0599	0.0706	0.1363	0.0146	0.0923	0.0174	0.0653	0.0209	0.0764	0.0189	0.0143	0.0196	0.0222	0.1209	0.0295	0.1086	0.0353	0.0522	0.1373	0.0276	0.0394	0.1251	0.0584	0.0825	0.0211	0.0147	0.0764	0.0539	0.0462	0.1470	0.0587	0.0715	0.0258	0.1399	0.0764	0.0217	0.0866	0.0052	0.0675	0.0588
DB03988	0.0070	0.0005	0.0036	0.0016	0.0246	0.0071	0.0091	0.0217	0.0176	0.0618	0.0604	0.0777	0.0050	0.0375	0.0121	0.0063	0.0284	0.0419	0.0021	0.0101	0.0275	0.0047	0.0564	0.0215	0.0430	0.0057	0.0677	0.0761	0.0071	0.0165	0.0558	0.0274	0.0253	0.0011	0.0005	0.0264	0.0232	0.0027	0.0768	0.0297	0.0310	0.0354	0.0769	0.0264	0.0106	0.0355	0.0118	0.0533	0.0262
DB04238	0.0301	0.0063	0.0131	0.0085	0.0390	0.0104	0.0264	0.0111	0.0321	0.0874	0.0845	0.0993	0.0109	0.0602	0.0360	0.0361	0.0707	0.0315	0.0162	0.0463	0.0259	0.0259	0.0571	0.0190	0.0819	0.0209	0.0750	0.0974	0.0232	0.0235	0.0547	0.0769	0.0660	0.0106	0.0087	0.0437	0.0586	0.0243	0.0994	0.0714	0.0467	0.0699	0.0979	0.0430	0.0475	0.0400	0.0064	0.0690	0.0766
DB07497	0.0159	0.0002	0.0040	0.0004	0.0200	0.0047	0.0061	0.0074	0.0120	0.0303	0.0296	0.0338	0.0006	0.0230	0.0055	0.0066	0.0123	0.0223	0.0011	0.0091	0.0060	0.0040	0.0209	0.0079	0.0318	0.0104	0.0262	0.0406	0.0052	0.0191	0.0181	0.0127	0.0177	0.0001	0.0010	0.0208	0.0045	0.0026	0.0327	0.0238	0.0183	0.0089	0.0324	0.0201	0.0048	0.0255	0.0023	0.0309	0.0120
DB14507	-0.0056	-0.0036	-0.0037	-0.0025	0.0113	-0.0007	-0.0044	-0.0008	0.0006	0.0381	0.0366	0.0820	0.0169	0.0060	0.0060	0.0014	-0.0119	-0.0036	0.0006	-0.0027	0.0022	-0.0071	0.0432	-0.0134	0.0072	0.0498	0.0125	0.0412	-0.0004	0.0192	0.0439	-0.0047	-0.0012	-0.0034	-0.0067	0.0015	-0.0091	-0.0050	0.0207	-0.0066	-0.0213	-0.0234	0.0195	0.0016	-0.0041	0.0037	-0.0030	-0.0223	-0.0042
DB04701	0.0253	-0.0015	0.0072	0.0008	0.0408	0.0068	0.0002	0.0127	0.0273	0.1213	0.1182	0.1313	0.0034	0.0640	0.0208	0.0083	0.0925	0.1036	0.0112	0.0153	0.0108	0.0011	0.1077	0.0159	0.0651	0.0915	0.0484	0.1231	0.0095	0.0161	0.1053	0.0332	0.0397	-0.0009	-0.0020	0.0266	-0.0072	0.0015	0.1236	0.0417	0.0177	0.0290	0.1264	0.0260	0.0176	0.0211	-0.0020	0.0797	0.0325
DB05421	0.1662	0.0021	0.0564	0.0092	0.1488	0.0387	0.0793	0.0795	0.1004	0.2012	0.2059	0.2219	0.0175	0.1914	0.0802	0.0978	0.1517	0.1773	0.0021	0.0866	0.0501	0.0213	0.1908	0.0320	0.1949	0.1231	0.1905	0.2228	0.0772	0.1141	0.1904	0.1071	0.1551	0.0043	0.0118	0.1464	0.0366	0.0114	0.2147	0.1897	0.1624	0.1286	0.2137	0.1444	0.0991	0.1482	0.0070	0.1956	0.1053
DB03495	0.0100	-0.0003	0.0046	0.0005	0.0188	0.0011	0.0063	0.0058	0.0060	0.0419	0.0410	0.0366	-0.0002	0.0235	0.0067	0.0051	0.0085	0.0090	0.0011	0.0093	0.0051	0.0028	0.0269	0.0029	0.0286	0.0061	0.0284	0.0324	0.0049	0.0079	0.0227	0.0158	0.0162	0.0016	-0.0003	0.0143	0.0073	0.0035	0.0430	0.0211	0.0134	0.0052	0.0434	0.0139	0.0065	0.0145	-0.0012	0.0310	0.0156
DB04760	0.0147	-0.0014	0.0063	0.0014	0.0382	0.0025	0.0155	0.0240	0.0318	0.0561	0.0557	0.0732	0.0159	0.0528	0.0141	0.0254	0.0340	0.0266	0.0098	0.0213	0.0113	0.0025	0.0290	0.0006	0.0572	0.0106	0.0615	0.0757	0.0078	0.0308	0.0298	0.0506	0.0406	0.0021	0.0003	0.0315	0.0159	0.0110	0.0706	0.0463	0.0372	0.0411	0.0720	0.0314	0.0098	0.0418	0.0010	0.0631	0.0507
DB07152	0.0366	-0.0001	0.0041	0.0010	0.0347	0.0123	0.0094	0.0079	0.0197	0.0610	0.0572	0.0791	0.0033	0.0499	0.0138	0.0179	0.0317	0.0453	0.0025	0.0194	0.0081	0.0080	0.0669	0.0123	0.0697	0.0157	0.0414	0.0828	0.0101	0.0266	0.0652	0.0266	0.0329	0.0031	0.0079	0.0466	0.0148	0.0073	0.0847	0.0454	0.0597	0.0318	0.0856	0.0424	0.0440	0.0576	0.0023	0.0713	0.0273
DB02020	0.0922	0.0000	0.0221	0.0039	0.1394	0.0277	0.0238	0.0635	0.0668	0.1696	0.1717	0.1891	0.0018	0.1388	0.0770	0.0407	0.1092	0.1123	0.0141	0.0757	0.0310	0.0066	0.1412	0.0514	0.1681	0.0641	0.1367	0.1916	0.0430	0.1184	0.1382	0.0679	0.1198	0.0098	0.0137	0.1520	0.0304	0.0139	0.1690	0.1306	0.1649	0.1038	0.1691	0.1520	0.0549	0.1351	0.0062	0.1504	0.0679
DB04020	0.0406	0.0088	0.0169	0.0072	0.0650	0.0146	0.0081	0.0160	0.0261	0.1224	0.1140	0.1464	0.0189	0.1160	0.0177	0.0330	0.0442	0.1002	0.0071	0.0134	0.0236	0.0106	0.0855	0.0392	0.1398	0.0304	0.1170	0.1501	0.0135	0.0723	0.0830	0.0468	0.0444	0.0065	0.0107	0.0983	0.0121	0.0140	0.1428	0.0869	0.1197	0.0837	0.1396	0.0986	0.0235	0.1013	0.0045	0.1163	0.0469
DB04972	0.0340	0.0000	0.0062	-0.0004	0.0287	0.0150	0.0056	0.0391	0.0467	0.0997	0.1021	0.1135	-0.0034	0.0809	0.0254	0.0100	0.0535	0.0721	0.0096	0.0293	0.0379	0.0024	0.0762	0.0498	0.0643	0.0588	0.0703	0.0963	0.0116	0.0270	0.0724	0.0622	0.0750	0.0003	0.0010	0.0373	0.0045	0.0101	0.1185	0.0352	0.0229	0.0617	0.1165	0.0366	0.0456	0.0173	-0.0023	0.0981	0.0622
DB07790	0.0076	-0.0010	-0.0030	0.0018	0.0491	0.0051	0.0069	0.0096	0.0045	0.0621	0.0662	0.0679	0.0011	0.0433	0.0141	0.0025	0.0239	0.0295	0.0010	0.0216	0.0108	0.0068	0.0417	0.0178	0.0602	0.0063	0.0649	0.0761	0.0120	0.0354	0.0416	0.0313	0.0246	0.0038	0.0039	0.0485	0.0162	0.0083	0.0757	0.0449	0.0472	0.0247	0.0758	0.0480	0.0316	0.0397	0.0003	0.0523	0.0300
DB04387	0.1921	0.0024	0.0939	0.0044	0.1947	0.0871	0.1096	0.0978	0.1470	0.2471	0.2400	0.2923	0.0041	0.2594	0.0962	0.0779	0.2117	0.2723	0.0086	0.1504	0.1473	0.0407	0.2520	0.0840	0.2297	0.1271	0.2174	0.2977	0.1195	0.1399	0.2446	0.1718	0.1829	0.0022	0.0147	0.2054	0.1089	0.0192	0.2794	0.2063	0.2162	0.1980	0.2798	0.2004	0.1265	0.1776	0.0422	0.2403	0.1605
DB07065	0.0490	-0.0008	0.0066	0.0022	0.0869	0.0216	0.0218	0.0467	0.0488	0.0804	0.0870	0.0719	0.0059	0.0747	0.0288	0.0073	0.0591	0.0632	0.0002	0.0416	0.0258	0.0098	0.0721	0.0200	0.0687	0.0340	0.0669	0.0683	0.0240	0.0601	0.0718	0.0690	0.0698	0.0015	0.0022	0.0518	0.0181	0.0045	0.0720	0.0771	0.0379	0.0524	0.0719	0.0518	0.0387	0.0584	0.0032	0.0680	0.0683
DB03130	0.0108	0.0007	-0.0021	0.0024	0.0232	0.0020	0.0090	0.0191	0.0143	0.0602	0.0599	0.0883	-0.0003	0.0301	0.0054	0.0046	0.0222	0.0292	0.0047	0.0061	0.0184	0.0029	0.0439	0.0167	0.0572	0.0274	0.0585	0.0799	0.0063	0.0146	0.0422	0.0283	0.0260	0.0021	-0.0007	0.0234	0.0046	0.0102	0.0790	0.0140	0.0170	0.0007	0.0802	0.0234	0.0209	0.0153	0.0027	0.0750	0.0281
DB07613	0.1352	0.0054	0.0263	0.0066	0.1462	0.0560	0.0401	0.0785	0.1308	0.2087	0.2074	0.2659	0.0144	0.2124	0.0863	0.0700	0.1317	0.1930	0.0123	0.0851	0.0771	0.0097	0.2286	0.0618	0.1699	0.0828	0.1483	0.2564	0.0387	0.0782	0.2246	0.1284	0.1923	0.0053	0.0143	0.1413	0.0359	0.0179	0.2459	0.1783	0.1086	0.1550	0.2438	0.1407	0.0515	0.1196	0.0029	0.2319	0.1300
DB03589	0.0058	0.0007	-0.0007	-0.0007	0.0087	0.0016	0.0004	0.0018	0.0052	0.0087	0.0087	0.0105	0.0013	0.0088	0.0029	0.0002	0.0012	0.0072	-0.0000	-0.0001	0.0033	0.0006	0.0086	0.0014	0.0084	0.0014	0.0077	0.0103	-0.0005	0.0050	0.0087	0.0035	0.0079	-0.0001	0.0010	0.0067	0.0003	0.0013	0.0060	0.0061	0.0069	0.0026	0.0075	0.0067	0.0004	0.0062	0.0001	0.0066	0.0035
DB08019	0.0753	0.0063	0.0158	0.0091	0.0998	0.0207	0.0111	0.0206	0.0457	0.1645	0.1539	0.2049	0.0058	0.1332	0.0058	0.0347	0.0454	0.1731	0.0002	0.0021	0.0241	0.0115	0.1539	0.0436	0.1482	0.0582	0.1105	0.2021	0.0348	0.0572	0.1609	0.0305	0.0838	-0.0009	0.0029	0.0826	0.0041	0.0260	0.1907	0.0920	0.1168	0.0754	0.1884	0.0778	0.0257	0.1025	0.0023	0.1718	0.0256
DB04783	0.1163	0.0035	0.0784	0.0022	0.2207	0.0560	0.0744	0.0746	0.1359	0.2415	0.2453	0.2466	0.0019	0.2134	0.1309	0.0485	0.1245	0.1527	0.0123	0.1462	0.0750	0.0092	0.1414	0.0340	0.2223	0.1020	0.2542	0.2693	0.0879	0.1356	0.1371	0.1360	0.1870	0.0040	0.0055	0.1848	0.0526	0.0071	0.2573	0.2494	0.2100	0.1187	0.2548	0.1816	0.0427	0.1968	0.0096	0.1964	0.1356
DB01353	0.0616	0.0033	0.1184	0.0042	0.0301	0.0075	-0.0092	0.0079	0.0248	0.1082	0.1271	0.4660	-0.0051	0.3980	0.0001	0.0188	-0.0101	0.4082	0.0069	-0.0315	0.0117	0.0017	0.4105	0.0438	0.1483	0.0790	0.0724	0.4621	0.1225	-0.0086	0.4151	-0.0266	0.0263	0.0041	0.0115	0.0365	-0.0039	0.0153	0.4848	0.0196	0.0538	0.0026	0.4614	0.0374	0.0168	0.0819	0.0024	0.1618	-0.0257
DB04803	0.0159	-0.0021	0.0019	-0.0016	0.0314	0.0080	0.0206	0.0374	0.0308	0.0628	0.0591	0.0784	0.0010	0.0625	-0.0036	0.0048	0.0453	0.0462	0.0097	0.0220	0.0072	-0.0035	0.0633	0.0116	0.0504	0.0225	0.0614	0.0720	0.0003	0.0301	0.0634	0.0443	0.0459	0.0017	-0.0035	0.0235	0.0143	-0.0007	0.0787	0.0364	0.0425	0.0446	0.0839	0.0241	0.0100	0.0243	0.0038	0.0732	0.0449
DB06902	0.0053	-0.0012	0.0012	0.0032	0.0137	0.0019	-0.0009	-0.0022	0.0086	0.0460	0.0432	0.0568	0.0103	0.0362	-0.0051	0.0199	0.0095	0.0292	-0.0017	0.0027	0.0022	-0.0022	0.0257	0.0053	0.0387	-0.0016	0.0485	0.0542	0.0005	0.0120	0.0265	0.0233	0.0067	0.0004	-0.0021	0.0150	-0.0016	0.0013	0.0535	0.0260	0.0190	0.0255	0.0494	0.0155	0.0022	0.0298	-0.0001	0.0368	0.0229
DB03909	0.0198	-0.0007	-0.0042	0.0038	0.0227	0.0005	-0.0003	0.0087	0.0085	0.0321	0.0341	0.0297	-0.0005	0.0285	0.0241	0.0030	0.0213	0.0215	-0.0007	0.0204	-0.0026	-0.0035	0.0245	-0.0037	0.0346	-0.0027	0.0294	0.0344	0.0036	0.0108	0.0205	0.0228	0.0136	0.0020	0.0031	0.0173	0.0022	0.0007	0.0327	0.0401	0.0382	0.0151	0.0336	0.0175	0.0077	0.0263	0.0025	0.0302	0.0217
DB05295	0.0256	0.0002	0.0004	-0.0033	0.0733	0.0067	0.0038	0.0025	0.0308	0.1210	0.1184	0.1386	0.0009	0.1074	0.0240	0.0147	0.0233	0.0804	-0.0041	0.0494	0.0129	-0.0028	0.0762	0.0520	0.1024	0.0124	0.1697	0.1327	0.0031	0.0712	0.0746	0.1001	0.0472	0.0004	0.0054	0.0788	-0.0023	-0.0034	0.1711	0.0891	0.0692	0.0200	0.1691	0.0804	0.0097	0.0905	-0.0004	0.1300	0.0996
DB07480	0.0146	0.0001	0.0109	0.0046	0.0223	0.0015	0.0028	-0.0033	0.0084	0.0593	0.0576	0.0897	0.0048	0.0262	0.0244	0.0147	0.0194	0.0266	0.0019	0.0080	0.0051	0.0000	0.0343	0.0163	0.0702	0.0072	0.0634	0.0840	0.0144	0.0164	0.0351	0.0225	0.0267	0.0039	0.0045	0.0301	0.0029	0.0131	0.0617	0.0351	0.0468	0.0211	0.0614	0.0299	0.0228	0.0469	0.0021	0.0490	0.0218
DB01303	0.0747	-0.0011	-0.0067	-0.0042	0.0898	-0.0081	0.0026	0.0227	0.0207	0.2541	0.2478	0.2911	0.0038	0.2155	-0.0099	-0.0123	0.1410	0.2446	0.0042	0.0772	0.0198	-0.0006	0.0741	0.0179	0.1691	0.0008	0.0758	0.3027	-0.0089	0.0594	0.0728	0.1699	0.1862	0.0050	0.0014	0.0334	0.0505	0.0169	0.2946	0.1178	0.1058	0.0779	0.2931	0.0330	0.0504	0.0670	0.0078	0.2234	0.1684
DB09073	0.0201	0.0003	0.0045	0.0042	0.0945	0.0177	0.0412	0.0199	0.0345	0.1103	0.1103	0.1343	0.0116	0.0626	0.0363	0.0383	0.0382	0.0388	0.0090	0.0483	0.0126	0.0091	0.0443	0.0103	0.1449	0.0158	0.0784	0.1593	0.0100	0.0580	0.0430	0.0798	0.0888	0.0058	0.0110	0.0934	0.0464	0.0215	0.1672	0.1239	0.0904	0.0502	0.1675	0.0925	0.0004	0.1144	0.0014	0.1298	0.0793
DB02471	0.0848	0.0080	0.0936	0.0042	0.2012	0.0678	0.0773	0.1193	0.1268	0.2585	0.2577	0.2431	0.0134	0.1972	0.1106	0.1385	0.1096	0.1401	0.0139	0.1728	0.0687	0.0141	0.1683	0.1101	0.2579	0.0362	0.2304	0.2494	0.1069	0.1459	0.1591	0.2112	0.1464	0.0137	0.0246	0.2059	0.1046	0.0979	0.2373	0.2294	0.2048	0.1234	0.2392	0.2017	0.0350	0.2258	0.0056	0.2076	0.2111
DB02449	0.0118	-0.0008	0.0013	0.0002	0.0299	0.0137	0.0056	0.0038	0.0158	0.0370	0.0385	0.0363	0.0029	0.0367	0.0049	0.0072	0.0374	0.0305	-0.0007	0.0077	0.0108	0.0017	0.0271	0.0064	0.0331	0.0100	0.0391	0.0429	0.0008	0.0166	0.0285	0.0160	0.0278	0.0004	-0.0017	0.0204	-0.0011	0.0026	0.0434	0.0395	0.0232	0.0201	0.0427	0.0203	0.0120	0.0291	0.0006	0.0347	0.0156
DB08464	0.0161	0.0025	0.0039	-0.0009	0.0161	0.0029	0.0096	0.0071	0.0068	0.0348	0.0375	0.0345	-0.0000	0.0171	0.0049	0.0057	0.0101	0.0251	-0.0011	0.0276	0.0021	-0.0012	0.0180	0.0054	0.0473	0.0045	0.0221	0.0355	0.0054	0.0201	0.0139	0.0241	0.0184	0.0005	0.0035	0.0283	0.0072	0.0034	0.0469	0.0222	0.0374	0.0132	0.0476	0.0281	0.0074	0.0269	-0.0006	0.0245	0.0242
DB02258	0.0750	-0.0000	0.0160	0.0016	0.1252	0.0232	0.0250	0.0687	0.0823	0.1306	0.1329	0.1292	0.0005	0.1304	0.0592	0.0241	0.0812	0.1328	0.0027	0.1059	0.0616	0.0039	0.1056	0.0192	0.1164	0.0454	0.1271	0.1361	0.0269	0.0622	0.1068	0.1144	0.1220	0.0030	0.0060	0.0840	0.0104	0.0067	0.1536	0.1025	0.0638	0.0784	0.1494	0.0836	0.0119	0.0713	0.0022	0.1189	0.1135
DB03435	0.0116	0.0003	0.0004	-0.0008	0.0093	0.0018	0.0021	0.0154	0.0059	0.0094	0.0098	0.0140	-0.0001	0.0080	0.0097	0.0056	0.0076	0.0027	-0.0002	0.0212	0.0017	0.0001	0.0250	0.0088	0.0148	0.0010	0.0292	0.0264	0.0016	0.0140	0.0136	0.0180	0.0140	0.0008	0.0004	0.0163	0.0016	0.0009	0.0140	0.0202	0.0126	0.0137	0.0133	0.0167	0.0023	0.0176	0.0003	0.0100	0.0178
DB08257	0.0178	-0.0009	0.0047	0.0013	0.0383	0.0189	0.0091	0.0143	0.0253	0.1387	0.1352	0.1640	0.0023	0.0664	0.0195	0.0141	0.0303	0.0342	0.0039	0.0366	0.0175	0.0119	0.0545	0.0507	0.1432	0.0108	0.0977	0.1434	0.0072	0.0707	0.0512	0.0870	0.0408	0.0025	0.0014	0.0874	0.0190	0.0054	0.1359	0.0624	0.0850	0.0361	0.1330	0.0871	0.0072	0.0992	0.0030	0.1001	0.0846
DB07385	0.1052	0.0013	0.0151	0.0056	0.1776	0.0454	0.0510	0.0835	0.1356	0.1879	0.1937	0.1872	0.0031	0.1400	0.0515	0.0431	0.0992	0.1274	0.0114	0.0861	0.0193	0.0113	0.1606	0.0564	0.1147	0.1036	0.1560	0.1943	0.0268	0.0745	0.1586	0.1138	0.1905	0.0074	0.0044	0.0734	0.0163	0.0433	0.1789	0.1042	0.0519	0.1031	0.1790	0.0741	0.0209	0.0703	0.0048	0.1911	0.1131
DB04493	0.0006	-0.0001	-0.0015	-0.0006	0.0041	-0.0007	-0.0008	0.0031	0.0001	0.0217	0.0174	0.0074	-0.0013	0.0025	0.0062	0.0051	-0.0071	-0.0033	-0.0012	0.0096	-0.0036	-0.0006	0.0138	0.0026	0.0008	0.0036	0.0131	0.0051	0.0036	0.0032	0.0146	0.0116	0.0003	0.0000	-0.0007	0.0036	0.0038	0.0035	0.0059	0.0054	0.0031	-0.0002	0.0066	0.0030	-0.0054	0.0045	0.0002	0.0032	0.0116
DB06909	0.0171	-0.0001	0.0013	0.0029	0.0767	0.0054	0.0283	0.0104	0.0174	0.0865	0.0860	0.0994	0.0054	0.0517	0.0110	0.0185	0.0513	0.0439	0.0053	0.0240	0.0155	0.0053	0.0425	0.0012	0.0938	0.0035	0.0545	0.1010	0.0034	0.0431	0.0415	0.0776	0.0634	0.0048	0.0011	0.0486	0.0220	0.0126	0.0880	0.0736	0.0734	0.0240	0.0887	0.0486	0.0100	0.0687	0.0017	0.0622	0.0770
DB11132	-0.0036	0.0005	-0.0015	-0.0004	0.0021	0.0010	0.0035	0.0016	0.0008	0.0123	0.0119	0.0133	0.0006	0.0074	0.0024	0.0004	0.0042	0.0035	-0.0016	0.0023	0.0016	-0.0001	0.0131	0.0016	0.0053	0.0014	0.0088	0.0129	-0.0009	0.0012	0.0130	0.0032	-0.0007	-0.0004	-0.0001	0.0034	0.0093	0.0014	0.0137	0.0032	0.0042	0.0085	0.0135	0.0034	0.0050	0.0011	0.0056	0.0108	0.0031
DB02611	0.0483	0.0004	0.0064	-0.0007	0.0484	0.0081	0.0065	0.0066	0.0115	0.0920	0.0908	0.1069	0.0018	0.0683	0.0124	0.0107	0.0589	0.0653	0.0009	0.0179	0.0064	0.0096	0.0849	0.0141	0.0711	0.0209	0.0877	0.1052	0.0105	0.0271	0.0838	0.0284	0.0595	0.0175	0.0048	0.0377	0.0138	0.0056	0.0992	0.0622	0.0554	0.0392	0.0994	0.0376	0.0361	0.0415	0.0056	0.0906	0.0285
DB12637	0.0323	0.0050	-0.0018	0.0016	0.0814	0.0134	0.0007	0.0294	0.0584	0.1423	0.1437	0.2039	0.0188	0.1443	0.0178	0.0265	0.0463	0.0856	0.0061	0.0260	0.0342	0.0106	0.0961	0.0092	0.1469	0.0151	0.1788	0.2414	-0.0062	0.0307	0.0937	0.1692	0.0910	-0.0001	0.0018	0.0456	0.0001	0.0013	0.2668	0.1490	0.0731	0.0900	0.2485	0.0464	0.0224	0.1322	-0.0029	0.2109	0.1694
DB07354	0.0195	-0.0007	-0.0071	0.0002	0.0806	-0.0027	0.0166	0.0189	0.0328	0.1434	0.1458	0.1475	0.0040	0.0882	0.0033	0.0115	0.1034	0.0695	0.0028	0.0349	0.0142	0.0022	0.0992	0.0146	0.1287	0.0170	0.1201	0.1546	-0.0034	0.0856	0.0937	0.0804	0.1013	0.0052	0.0013	0.1043	0.0095	0.0038	0.1507	0.1213	0.1019	0.0570	0.1523	0.1047	0.0239	0.1020	0.0004	0.1122	0.0800
DB13800	0.0199	-0.0012	-0.0038	-0.0012	0.0103	-0.0019	0.0028	0.0026	-0.0005	0.0213	0.0209	0.0408	0.0014	0.0110	-0.0067	-0.0021	0.0133	0.0238	-0.0016	-0.0008	-0.0046	0.0025	0.0404	0.0029	0.0170	0.0064	0.0291	0.0368	-0.0046	0.0070	0.0358	0.0043	0.0131	0.0012	-0.0014	0.0119	0.0011	-0.0036	0.0383	0.0101	0.0121	-0.0039	0.0385	0.0120	0.0100	0.0109	0.0002	0.0255	0.0045
DB07038	0.0473	-0.0007	0.0046	0.0052	0.1234	0.0073	0.0214	0.0339	0.0774	0.1761	0.1782	0.2135	-0.0048	0.1332	0.0231	0.0223	0.0945	0.1237	0.0020	0.0978	0.0189	0.0028	0.1159	0.0588	0.1798	0.0817	0.1581	0.2218	0.0122	0.0762	0.1149	0.1431	0.1153	0.0010	-0.0019	0.1007	0.0096	0.0116	0.1919	0.1020	0.0924	0.0974	0.1928	0.1012	0.0172	0.0923	0.0014	0.1619	0.1399
DB14071	0.1530	-0.0057	0.0315	0.0504	0.2051	0.0501	0.1102	0.0840	0.0964	0.2275	0.2312	0.2911	0.0203	0.2355	0.0392	0.0879	0.0956	0.1721	0.0100	0.0756	0.0648	0.0214	0.1906	0.0305	0.2934	0.1053	0.2288	0.2958	0.0437	0.1846	0.1800	0.1424	0.1860	0.0030	0.0044	0.2272	0.0301	0.0200	0.2818	0.2149	0.1982	0.1329	0.2850	0.2265	0.0927	0.2506	0.0112	0.2313	0.1410
DB08221	0.0488	0.0034	0.0127	0.0038	0.1706	0.0297	0.0814	0.1137	0.1227	0.1839	0.1821	0.1913	0.0423	0.1318	0.1106	0.0981	0.1377	0.0573	0.0383	0.1309	0.0341	0.0148	0.1326	0.0170	0.1870	0.0292	0.1666	0.1904	0.0355	0.1287	0.1275	0.1633	0.1501	0.0149	0.0145	0.1652	0.0816	0.0547	0.1953	0.1738	0.1736	0.1394	0.1950	0.1642	0.0385	0.1742	0.0032	0.1332	0.1628
DB02966	0.0257	-0.0007	0.0179	0.0003	0.1097	0.0140	0.0049	0.0329	0.0350	0.1334	0.1337	0.2139	0.0080	0.0908	0.0225	0.0163	0.1029	0.0673	0.0054	0.0934	0.0234	0.0007	0.0805	0.0100	0.1158	0.0455	0.1228	0.2089	0.0202	-0.0023	0.0729	0.1471	0.0586	-0.0039	-0.0021	0.0204	0.0179	0.0103	0.2170	0.0482	0.0064	0.0804	0.2170	0.0196	0.0071	0.0299	0.0002	0.1541	0.1468
DB06841	0.0462	0.0070	0.0170	0.0062	0.1339	0.0217	0.0137	0.0283	0.0678	0.1444	0.1473	0.1750	0.0108	0.1163	0.0535	0.0378	0.1460	0.1558	0.0236	0.0415	0.0530	0.0144	0.1435	0.0379	0.1085	0.1008	0.1066	0.1641	0.0224	0.0549	0.1428	0.0785	0.1154	0.0162	0.0090	0.0795	0.0275	0.0162	0.1702	0.1287	0.0725	0.1261	0.1659	0.0799	0.0645	0.0710	0.0063	0.1609	0.0780
DB04530	-0.0048	-0.0009	-0.0067	0.0041	0.0444	0.0005	-0.0013	0.0035	-0.0138	0.0592	0.0584	0.1047	-0.0023	0.0210	-0.0067	0.0048	0.0392	0.0384	0.0004	0.0451	-0.0038	0.0090	0.0317	-0.0047	0.0587	-0.0003	0.0595	0.0802	-0.0015	-0.0055	0.0359	0.0533	0.0552	0.0141	-0.0005	0.0069	0.0257	0.0052	0.1066	0.0461	0.0307	0.0156	0.1070	0.0066	0.0151	0.0204	0.0100	0.0482	0.0531
DB07800	0.0208	0.0045	0.0051	0.0051	0.0718	0.0114	0.0391	0.0166	0.0406	0.1135	0.1114	0.1177	0.0098	0.0536	0.0266	0.0474	0.0476	0.0233	0.0156	0.0326	0.0228	0.0218	0.0606	0.0205	0.1109	0.0215	0.0982	0.1018	0.0068	0.0398	0.0532	0.0641	0.0705	0.0146	0.0057	0.0688	0.0447	0.0323	0.1166	0.0946	0.0604	0.0361	0.1163	0.0689	0.0234	0.0928	0.0027	0.0719	0.0641
DB06090	0.0398	0.0012	0.0072	0.0004	0.0426	0.0037	0.0080	0.0101	0.0274	0.0716	0.0671	0.0985	0.0053	0.0615	0.0061	0.0199	0.0389	0.0632	0.0013	0.0131	0.0167	0.0067	0.0497	0.0106	0.0923	0.0126	0.0552	0.0865	0.0069	0.0468	0.0489	0.0328	0.0409	0.0016	0.0086	0.0579	0.0128	0.0025	0.0776	0.0532	0.0726	0.0367	0.0791	0.0582	0.0107	0.0791	-0.0006	0.0683	0.0321
DB04563	0.0114	0.0022	0.0009	0.0015	0.0122	0.0032	0.0034	0.0013	0.0052	0.0370	0.0359	0.0443	0.0036	0.0324	0.0028	0.0043	0.0182	0.0208	0.0024	0.0115	0.0027	0.0061	0.0216	0.0084	0.0363	0.0028	0.0330	0.0463	0.0091	0.0134	0.0218	0.0287	0.0224	0.0029	0.0028	0.0218	0.0242	0.0031	0.0453	0.0251	0.0177	0.0134	0.0450	0.0219	0.0090	0.0266	0.0028	0.0444	0.0284
DB08755	0.0121	-0.0006	0.0056	0.0013	0.0285	0.0003	0.0064	0.0085	0.0113	0.0516	0.0465	0.0758	0.0000	0.0321	0.0160	0.0113	0.0202	0.0120	0.0048	0.0412	0.0070	0.0108	0.0328	0.0064	0.0455	0.0182	0.0443	0.0702	0.0073	0.0104	0.0304	0.0213	0.0347	0.0030	0.0009	0.0265	0.0249	0.0058	0.0536	0.0526	0.0354	0.0337	0.0565	0.0253	0.0093	0.0268	0.0015	0.0263	0.0214
DB07165	0.0277	0.0099	0.0152	0.0133	0.0973	0.0396	0.0632	0.0631	0.0842	0.0914	0.0957	0.1122	0.0192	0.0684	0.0634	0.0729	0.0913	0.0489	0.0296	0.0625	0.0765	0.0268	0.0882	0.0344	0.0996	0.0345	0.0899	0.1066	0.0205	0.0665	0.0873	0.1087	0.1151	0.0245	0.0096	0.0886	0.0757	0.0385	0.1151	0.0675	0.0761	0.0701	0.1102	0.0897	0.0541	0.0890	0.0096	0.1064	0.1084
DB02482	0.0314	-0.0006	0.0005	0.0089	0.0444	0.0121	0.0129	0.0029	0.0072	0.1434	0.1438	0.1626	-0.0049	0.0851	0.0572	0.0080	0.0661	0.0569	-0.0041	0.0571	0.0130	0.0033	0.0979	0.0313	0.1119	0.0355	0.1388	0.1623	0.0317	0.0181	0.0939	0.1090	0.0671	0.0347	0.0058	0.0604	0.0195	0.0042	0.1595	0.1362	0.0720	0.0660	0.1597	0.0602	0.0480	0.0606	0.0138	0.0822	0.1097
DB02243	0.0817	0.0047	0.0083	0.0031	0.0928	0.0246	0.0316	0.0220	0.0726	0.0971	0.1017	0.1014	0.0118	0.0871	0.0173	0.0297	0.0702	0.0801	0.0039	0.0364	0.0245	0.0189	0.0955	0.0212	0.0917	0.0407	0.0828	0.0997	0.0147	0.0734	0.0936	0.0727	0.0708	0.0032	0.0094	0.0925	0.0181	0.0055	0.1035	0.0891	0.0843	0.0430	0.1044	0.0932	0.0386	0.0872	0.0278	0.0825	0.0725
DB03702	0.0304	0.0009	0.0069	0.0016	0.0571	0.0109	0.0068	0.0232	0.0296	0.0802	0.0772	0.1004	0.0028	0.0651	0.0266	0.0139	0.0575	0.0665	0.0072	0.0299	0.0150	0.0090	0.0735	0.0173	0.0673	0.0377	0.0510	0.0917	0.0106	0.0397	0.0722	0.0332	0.0543	0.0047	0.0038	0.0468	0.0116	0.0067	0.0950	0.0632	0.0465	0.0517	0.0935	0.0469	0.0223	0.0462	0.0023	0.0837	0.0330
DB01733	0.0047	0.0001	0.0027	-0.0007	0.0026	-0.0024	0.0003	-0.0013	0.0013	0.0070	0.0060	0.0145	-0.0011	0.0004	0.0060	-0.0022	-0.0041	0.0007	-0.0011	-0.0015	-0.0018	-0.0003	0.0034	-0.0013	0.0124	0.0037	0.0060	0.0183	0.0023	-0.0001	0.0012	0.0001	0.0014	-0.0006	-0.0009	0.0043	-0.0003	-0.0011	0.0077	0.0058	0.0154	-0.0012	0.0083	0.0044	-0.0011	0.0155	0.0002	0.0050	0.0000
DB04695	0.0041	-0.0005	-0.0022	-0.0001	-0.0006	0.0033	0.0014	-0.0055	0.0095	0.0129	0.0146	0.0169	-0.0009	0.0189	0.0105	-0.0011	0.0042	0.0017	-0.0022	-0.0042	0.0079	-0.0012	0.0125	0.0022	0.0128	-0.0048	0.0098	0.0099	-0.0025	0.0162	0.0143	0.0102	0.0060	-0.0011	0.0020	0.0189	-0.0012	-0.0016	0.0106	0.0130	0.0157	-0.0048	0.0104	0.0190	-0.0055	0.0154	-0.0012	0.0160	0.0102
DB07421	0.0344	0.0099	0.0005	0.0023	0.0493	0.0221	0.0085	0.0031	0.0252	0.1321	0.1301	0.1871	-0.0027	0.1389	0.0195	0.0330	0.1000	0.0932	0.0028	0.0335	0.0384	0.0117	0.0858	0.0591	0.1312	0.0105	0.1389	0.1815	0.0064	0.0193	0.0870	0.0836	0.0953	0.0041	0.0118	0.0988	0.0189	0.0061	0.1731	0.1156	0.0941	0.1141	0.1722	0.0994	0.0562	0.1042	0.0094	0.1346	0.0833
DB07860	0.2285	0.0008	0.0412	0.0349	0.2166	0.0626	0.1078	0.1060	0.1275	0.3099	0.3073	0.3902	0.0169	0.3273	0.0613	0.0870	0.1614	0.2573	0.0066	0.1195	0.0759	0.0318	0.2924	0.0544	0.3355	0.1233	0.3055	0.3913	0.0687	0.1494	0.2860	0.2410	0.2564	0.0254	0.0062	0.2357	0.0816	0.0224	0.3723	0.2635	0.2018	0.1726	0.3716	0.2329	0.1192	0.2466	0.0122	0.3150	0.2406
DB07102	0.0712	0.0014	0.0161	-0.0010	0.1313	0.0252	0.0435	0.0446	0.0785	0.2630	0.2547	0.2952	0.0089	0.1898	0.0355	0.0292	0.1850	0.1778	0.0051	0.0438	0.0238	0.0060	0.1866	0.0810	0.2234	0.0627	0.2224	0.2975	0.0195	0.0664	0.1863	0.0860	0.1264	0.0047	0.0051	0.1465	0.0276	0.0116	0.2874	0.1961	0.1752	0.1668	0.2884	0.1459	0.0956	0.1477	0.0174	0.2457	0.0843
DB01055	0.0807	-0.0011	0.0207	-0.0017	0.1013	0.0208	0.0173	0.0033	0.0159	0.1944	0.1875	0.2236	-0.0047	0.1271	0.0055	-0.0014	0.0940	0.1345	-0.0050	0.0580	0.0076	-0.0024	0.1540	0.0124	0.1056	0.0123	0.1609	0.2069	0.0283	0.0177	0.1432	0.0936	0.0629	0.0045	0.0007	0.0272	0.0219	-0.0006	0.1979	0.1309	0.0268	0.0511	0.1988	0.0274	0.0301	0.0306	0.0015	0.1561	0.0935
DB07678	0.0047	0.0050	-0.0043	0.0120	0.0485	0.0117	0.0070	0.0026	0.0007	0.2250	0.1788	0.3028	0.0552	0.1679	0.0095	0.0708	0.0594	0.1804	-0.0050	0.0023	0.0460	0.0155	0.0412	0.0606	0.2531	-0.0161	0.2709	0.2593	-0.0026	0.0527	0.0420	0.1069	0.0610	0.0035	0.0004	0.0925	0.0034	-0.0022	0.2602	0.1605	0.1357	0.2688	0.2541	0.0948	0.0230	0.1644	0.0041	0.2330	0.1058
DB00824	0.0738	-0.0029	-0.0109	-0.0023	0.1387	-0.0073	0.0070	0.0230	0.0194	0.3169	0.3088	0.3659	-0.0011	0.2407	-0.0050	-0.0075	0.1733	0.2713	0.0038	0.1042	0.0327	-0.0076	0.0981	0.0184	0.2522	0.0019	0.1324	0.3623	-0.0065	0.0802	0.0946	0.2457	0.2059	0.0035	-0.0023	0.0680	0.0547	0.0210	0.3779	0.1667	0.1367	0.1033	0.3771	0.0682	0.0318	0.1179	0.0118	0.2737	0.2437
DB02161	0.2386	0.0079	0.0067	0.0039	0.1573	0.0087	0.0198	0.0386	0.0505	0.2171	0.1998	0.3112	-0.0053	0.1717	0.0117	0.0232	0.0781	0.2421	0.0080	0.0237	0.0091	0.0079	0.1581	0.0420	0.1981	0.0192	0.2034	0.3129	0.0080	0.1057	0.1451	0.0518	0.0867	0.0061	0.0101	0.1481	0.0214	0.0007	0.2644	0.1514	0.1690	0.0527	0.2646	0.1467	0.0595	0.1579	0.0080	0.2630	0.0495
DB02889	0.0137	-0.0000	0.0067	0.0006	0.0267	0.0018	0.0085	0.0083	0.0098	0.0518	0.0510	0.0465	-0.0002	0.0322	0.0105	0.0064	0.0126	0.0139	0.0014	0.0140	0.0069	0.0030	0.0337	0.0044	0.0375	0.0091	0.0370	0.0428	0.0071	0.0120	0.0291	0.0221	0.0220	0.0017	-0.0001	0.0205	0.0093	0.0041	0.0530	0.0291	0.0204	0.0087	0.0534	0.0201	0.0081	0.0208	-0.0012	0.0393	0.0219
DB09223	0.1957	0.0078	0.0188	0.0058	0.1567	0.0390	0.0402	0.1584	0.0993	0.1842	0.1794	0.2077	0.0053	0.1845	0.0504	0.0300	0.1572	0.1901	-0.0071	0.0505	0.0987	0.0326	0.1900	0.0112	0.1700	0.0662	0.1544	0.2047	0.1069	0.0926	0.1954	0.0574	0.1536	-0.0032	0.0186	0.1483	0.0224	0.0118	0.2117	0.1550	0.1642	0.1754	0.2110	0.1472	0.0979	0.0919	0.0087	0.1934	0.0568
DB06942	0.0413	0.0088	0.0138	0.0075	0.1107	0.0129	0.0177	0.0253	0.0708	0.1210	0.1258	0.1442	0.0147	0.0940	0.0286	0.0364	0.0963	0.0895	0.0233	0.0385	0.0598	0.0225	0.1140	0.0358	0.1307	0.0399	0.0989	0.1369	0.0179	0.0914	0.1125	0.0975	0.0926	0.0202	0.0090	0.1172	0.0448	0.0184	0.1466	0.1050	0.1033	0.0663	0.1397	0.1179	0.0350	0.1167	0.0092	0.1414	0.0976
DB03598	0.0401	0.0015	-0.0021	0.0020	0.0354	0.0183	0.0057	0.0085	0.0225	0.0879	0.0693	0.1172	0.0030	0.0562	0.0212	0.0161	0.0570	0.0543	0.0064	0.0048	0.0158	0.0080	0.0685	0.0137	0.0627	0.0100	0.0781	0.1052	0.0046	0.0286	0.0715	0.0340	0.0391	0.0031	0.0047	0.0346	0.0245	0.0141	0.1127	0.0626	0.0389	0.0409	0.1107	0.0345	0.0301	0.0281	0.0024	0.0917	0.0329
DB02035	0.0115	-0.0001	0.0033	0.0006	0.0143	0.0042	0.0062	0.0050	0.0118	0.0252	0.0230	0.0291	0.0004	0.0208	0.0064	0.0045	0.0137	0.0191	0.0004	0.0066	0.0059	0.0023	0.0199	0.0028	0.0200	0.0051	0.0195	0.0256	0.0049	0.0057	0.0192	0.0152	0.0149	-0.0002	-0.0002	0.0143	0.0055	0.0001	0.0250	0.0156	0.0113	0.0128	0.0250	0.0140	0.0026	0.0108	-0.0005	0.0252	0.0151
DB08148	0.0278	-0.0005	-0.0003	0.0002	0.0308	0.0203	0.0160	0.0128	0.0091	0.0598	0.0620	0.0846	0.0023	0.0423	0.0151	0.0117	0.0220	0.0349	-0.0000	0.0179	0.0021	0.0116	0.0390	0.0068	0.0803	0.0087	0.0561	0.0849	0.0047	0.0269	0.0392	0.0277	0.0489	0.0171	0.0009	0.0362	0.0135	0.0042	0.0854	0.0703	0.0570	0.0279	0.0838	0.0367	0.0267	0.0530	0.0061	0.0622	0.0277
DB03026	0.0198	-0.0008	0.0001	-0.0013	0.0317	-0.0002	0.0004	0.0214	0.0241	0.0905	0.0857	0.1424	0.0006	0.0741	0.0322	0.0062	0.0300	0.0628	0.0044	0.0388	0.0165	0.0019	0.0358	0.0150	0.1068	0.0145	0.0987	0.1299	0.0018	0.0218	0.0320	0.0777	0.0470	0.0005	0.0006	0.0462	0.0077	0.0006	0.1295	0.0459	0.0470	0.0298	0.1317	0.0460	0.0068	0.0480	-0.0002	0.0850	0.0769
DB04018	0.0125	0.0020	0.0181	0.0068	0.0461	0.0047	0.0112	0.0389	0.0576	0.1315	0.1043	0.1694	0.0001	0.0544	0.0024	0.0164	0.0390	0.1288	0.0025	0.0022	0.0232	0.0017	0.0817	0.0277	0.1195	0.0345	0.0595	0.1418	0.0279	0.0245	0.0846	0.0199	0.0407	0.0005	0.0024	0.0571	0.0114	0.0286	0.1619	0.0246	0.0787	0.0520	0.1663	0.0538	0.0019	0.0744	0.0005	0.1127	0.0167
DB07187	0.0462	0.0085	0.0255	0.0020	0.1010	0.0565	0.0291	0.0652	0.0744	0.1324	0.1327	0.1758	0.0101	0.0773	0.0694	0.0725	0.0892	0.0895	0.0148	0.0509	0.0500	0.0109	0.0952	0.0554	0.1569	0.0504	0.0968	0.1675	0.0633	0.1031	0.0895	0.0883	0.1152	0.0118	0.0484	0.1189	0.0353	0.0485	0.1514	0.0710	0.1247	0.1031	0.1538	0.1188	0.0602	0.0995	0.0010	0.1600	0.0877
DB07761	0.0108	-0.0010	0.0000	0.0102	0.0810	0.0091	0.0134	0.0174	0.0218	0.0784	0.0842	0.0749	0.0013	0.0519	0.0434	0.0145	0.0343	0.0249	0.0042	0.0490	0.0152	0.0061	0.0543	0.0138	0.0662	0.0201	0.0664	0.0658	0.0193	0.0387	0.0526	0.0619	0.0570	0.0050	0.0028	0.0768	0.0194	0.0093	0.0766	0.0591	0.0567	0.0356	0.0758	0.0765	0.0326	0.0442	0.0008	0.0602	0.0621
DB04791	0.0571	-0.0003	0.0169	0.0021	0.0738	0.0154	0.0176	0.0298	0.0412	0.1324	0.1320	0.1468	0.0082	0.1295	0.0359	0.0248	0.0702	0.1051	0.0061	0.0789	0.0177	0.0118	0.1169	0.0292	0.0829	0.0312	0.1312	0.1485	0.0542	0.0351	0.1192	0.0673	0.0981	0.0040	0.0042	0.0500	0.0393	0.0020	0.1426	0.0888	0.0527	0.0611	0.1453	0.0493	0.0675	0.0488	0.0010	0.1419	0.0663
DB08058	0.0463	0.0011	-0.0042	0.0004	0.0905	-0.0010	0.0078	0.0143	0.0140	0.0886	0.0883	0.0981	-0.0003	0.0878	0.0116	0.0174	0.0326	0.0645	0.0050	0.0286	0.0140	0.0056	0.0330	0.0019	0.0709	0.0058	0.0793	0.1123	-0.0001	0.0281	0.0336	0.0392	0.0612	-0.0004	0.0021	0.0340	0.0116	0.0115	0.0892	0.0830	0.0371	0.0205	0.0902	0.0335	0.0122	0.0355	-0.0024	0.0695	0.0376
DB01790	0.0039	0.0011	0.0018	0.0015	0.0237	0.0050	0.0073	0.0119	0.0131	0.0359	0.0367	0.0345	-0.0001	0.0289	0.0103	0.0080	0.0265	0.0252	0.0015	0.0152	0.0069	-0.0001	0.0266	0.0054	0.0331	0.0003	0.0348	0.0373	0.0059	0.0151	0.0251	0.0234	0.0229	0.0021	0.0022	0.0222	0.0144	0.0042	0.0342	0.0350	0.0345	0.0216	0.0347	0.0216	0.0056	0.0277	0.0049	0.0270	0.0232
DB05045	0.0891	0.0237	0.0541	0.0296	0.1596	0.0427	0.0585	0.0919	0.1207	0.2575	0.2520	0.3000	0.0394	0.1832	0.0719	0.0956	0.1186	0.1421	0.0445	0.0833	0.0715	0.0401	0.1652	0.0892	0.3091	0.0963	0.2014	0.2989	0.0589	0.1397	0.1659	0.1696	0.1481	0.0304	0.0278	0.2224	0.0814	0.0737	0.2749	0.1597	0.2501	0.1574	0.2760	0.2217	0.0949	0.2162	0.0254	0.2394	0.1696
DB08532	0.0556	-0.0006	0.0071	0.0030	0.0973	0.0176	0.0229	0.0286	0.0314	0.1309	0.1336	0.1454	0.0044	0.1072	0.0312	0.0239	0.0628	0.0792	0.0066	0.0431	0.0346	0.0147	0.0917	0.0296	0.1199	0.0370	0.1024	0.1397	0.0240	0.0685	0.0928	0.0700	0.0726	0.0036	0.0074	0.0956	0.0219	0.0176	0.1375	0.1035	0.0849	0.0683	0.1370	0.0950	0.0617	0.0813	0.0023	0.1133	0.0698
DB02515	0.0149	-0.0002	0.0042	0.0005	0.0163	0.0001	0.0049	0.0043	0.0064	0.0469	0.0452	0.0462	-0.0033	0.0256	0.0086	0.0060	0.0297	0.0166	0.0027	0.0024	0.0033	0.0014	0.0556	0.0152	0.0374	0.0110	0.0593	0.0506	0.0046	0.0151	0.0565	0.0210	0.0111	0.0000	-0.0009	0.0253	0.0065	0.0017	0.0542	0.0191	0.0420	0.0105	0.0522	0.0253	0.0150	0.0234	0.0006	0.0669	0.0204
DB03039	-0.0013	0.0001	-0.0054	0.0003	0.0153	0.0079	0.0043	0.0040	0.0146	0.0345	0.0181	0.0521	0.0018	0.0145	0.0115	0.0129	0.0141	0.0173	0.0045	0.0008	0.0120	-0.0030	0.0141	0.0078	0.0283	0.0009	0.0307	0.0385	-0.0006	0.0138	0.0156	0.0181	0.0293	0.0006	0.0046	0.0123	0.0206	0.0099	0.0502	0.0160	0.0021	0.0005	0.0499	0.0124	-0.0057	0.0024	0.0008	0.0518	0.0180
DB04752	0.0040	0.0003	-0.0004	0.0031	0.0057	0.0004	0.0018	-0.0003	0.0044	0.0176	0.0172	0.0119	0.0059	0.0094	0.0026	0.0125	0.0030	0.0093	0.0000	0.0047	0.0054	0.0004	0.0142	0.0052	0.0114	0.0040	0.0137	0.0159	0.0014	0.0071	0.0151	0.0117	0.0050	0.0005	0.0001	0.0099	0.0030	0.0006	0.0075	0.0162	0.0094	0.0045	0.0092	0.0089	-0.0038	0.0083	-0.0001	0.0067	0.0116
DB07075	0.0011	-0.0004	-0.0013	0.0048	0.0269	0.0035	0.0040	0.0021	-0.0025	0.0290	0.0300	0.0342	-0.0015	0.0208	0.0080	0.0059	0.0201	0.0196	0.0020	0.0230	-0.0058	0.0013	0.0065	0.0074	0.0421	0.0034	0.0330	0.0401	0.0055	0.0102	0.0066	0.0330	0.0086	-0.0003	-0.0032	0.0125	0.0005	-0.0013	0.0389	0.0269	0.0177	0.0122	0.0389	0.0124	0.0064	0.0286	-0.0014	0.0098	0.0329
DB08705	0.0085	0.0017	-0.0029	0.0040	0.0496	0.0016	0.0056	0.0086	0.0078	0.0853	0.0830	0.1136	0.0002	0.0547	0.0084	0.0164	0.0489	0.0294	0.0005	0.0200	0.0019	0.0030	0.0344	0.0167	0.1111	0.0051	0.0642	0.1236	0.0020	0.0524	0.0347	0.0266	0.0289	0.0020	0.0041	0.0465	0.0204	0.0085	0.1195	0.0844	0.0836	0.0327	0.1197	0.0470	0.0174	0.1016	0.0056	0.0720	0.0260
DB08733	0.0522	0.0013	0.0059	0.0029	0.0991	0.0121	0.0154	0.0285	0.0530	0.2392	0.2340	0.2702	0.0007	0.1167	0.0378	0.0296	0.0634	0.1056	0.0117	0.0559	0.0784	0.0136	0.1571	0.0265	0.1885	0.0531	0.1703	0.2465	0.0092	0.0195	0.1373	0.1481	0.1430	-0.0000	0.0058	0.0995	0.0229	0.0145	0.2664	0.1116	0.0590	0.0872	0.2658	0.0994	0.0517	0.0570	0.0045	0.2407	0.1468
DB12565	0.0434	-0.0003	0.0101	0.0003	0.0518	0.0060	0.0115	0.0225	0.0332	0.1357	0.1295	0.1675	0.0128	0.0814	0.0358	0.0205	0.0696	0.0597	0.0037	0.0322	0.0181	0.0100	0.0787	0.0203	0.1253	0.0270	0.1036	0.1587	0.0099	0.0437	0.0777	0.0437	0.0585	0.0020	0.0006	0.0550	0.0135	0.0061	0.1603	0.0629	0.0849	0.0500	0.1596	0.0557	0.0372	0.0677	0.0007	0.1240	0.0428
DB08784	0.0565	0.0002	0.0031	0.0009	0.0641	0.0083	0.0195	0.0292	0.0459	0.0984	0.1021	0.1007	0.0002	0.0607	0.0209	0.0139	0.0723	0.0732	0.0029	0.0381	0.0149	0.0044	0.0770	0.0171	0.0841	0.0376	0.0990	0.1017	0.0084	0.0351	0.0768	0.0802	0.0638	0.0014	-0.0007	0.0472	0.0048	0.0042	0.1066	0.0643	0.0420	0.0523	0.1053	0.0477	0.0219	0.0402	0.0001	0.0985	0.0800
DB02716	0.0065	-0.0008	0.0132	-0.0005	0.0223	-0.0005	0.0043	0.0116	0.0155	0.0268	0.0281	0.0232	0.0034	0.0200	0.0088	0.0069	0.0044	0.0085	0.0000	0.0177	-0.0044	-0.0027	0.0110	-0.0051	0.0171	0.0182	0.0223	0.0276	0.0098	0.0018	0.0128	0.0201	0.0132	0.0001	-0.0019	0.0189	0.0018	0.0032	0.0295	0.0079	0.0099	0.0134	0.0295	0.0189	-0.0033	0.0087	0.0007	0.0184	0.0198
DB08526	0.0136	0.0008	0.0050	0.0018	0.0354	0.0027	0.0098	0.0105	0.0156	0.0436	0.0438	0.0632	-0.0017	0.0491	0.0097	0.0072	0.0300	0.0455	0.0014	0.0131	0.0045	0.0037	0.0316	0.0064	0.0605	0.0179	0.0625	0.0740	0.0056	0.0218	0.0314	0.0216	0.0219	0.0023	0.0014	0.0296	0.0057	0.0035	0.0679	0.0432	0.0365	0.0194	0.0673	0.0290	0.0074	0.0486	0.0005	0.0339	0.0191
DB07007	0.0644	0.0093	0.0231	0.0165	0.1411	0.0297	0.0620	0.0478	0.1173	0.1518	0.1476	0.1882	0.0422	0.1217	0.0292	0.0758	0.0825	0.1021	0.0132	0.0289	0.0394	0.0384	0.1247	0.0424	0.1833	0.0561	0.1129	0.1827	0.0317	0.0975	0.1299	0.1340	0.1028	0.0132	0.0193	0.1379	0.0620	0.0575	0.1825	0.1396	0.1357	0.0941	0.1860	0.1367	0.0291	0.1492	0.0068	0.1515	0.1312
DB04017	0.0645	0.0009	0.0015	0.0322	0.0920	0.0608	0.0475	0.0319	0.0338	0.1624	0.1560	0.2419	0.0228	0.1789	0.0375	0.0813	0.1356	0.1315	0.0087	0.0572	0.0279	0.0257	0.1296	0.0487	0.1991	0.0200	0.1965	0.2515	0.0170	0.0858	0.1270	0.1160	0.0484	0.0031	0.0085	0.0797	0.0350	0.0090	0.2296	0.1657	0.0972	0.1601	0.2324	0.0800	0.0362	0.1379	0.0015	0.1946	0.1158
DB07009	0.0140	0.0020	0.0049	-0.0002	0.0418	0.0032	0.0078	0.0214	0.0516	0.1212	0.1148	0.1343	0.0166	0.0862	0.0157	0.0268	0.0502	0.0697	0.0004	0.0396	0.0142	0.0047	0.0692	0.0219	0.1117	0.0318	0.0832	0.1305	0.0034	0.0475	0.0680	0.0719	0.0656	0.0041	0.0038	0.0564	0.0104	0.0133	0.1345	0.0732	0.0672	0.0964	0.1306	0.0571	0.0024	0.0508	0.0007	0.1115	0.0716
DB01689	0.1173	0.0080	0.0265	0.0087	0.1530	0.0269	0.0417	0.0483	0.1321	0.2003	0.2002	0.2154	0.0130	0.1624	0.1222	0.0597	0.1694	0.1416	0.0253	0.1240	0.0498	0.0187	0.1714	0.0441	0.1737	0.0596	0.1768	0.2117	0.0434	0.0548	0.1673	0.1536	0.1754	0.0123	0.0188	0.1525	0.0624	0.0301	0.2009	0.1729	0.1559	0.1675	0.1987	0.1508	0.0738	0.0859	0.0069	0.1773	0.1528
DB03374	0.1073	0.0032	0.0008	0.0033	0.0598	0.0267	0.0045	0.0152	0.0326	0.2519	0.2440	0.3010	0.0155	0.2398	0.0215	0.0156	0.1994	0.2063	0.0071	0.0373	0.0123	0.0242	0.1550	0.0186	0.1419	0.0270	0.1349	0.2962	0.0087	0.0205	0.1558	0.0803	0.1154	0.0170	0.0070	0.0588	0.0377	0.0110	0.2616	0.1166	0.0792	0.1989	0.2639	0.0585	0.0464	0.0671	0.0062	0.2638	0.0814
DB03346	0.0159	-0.0012	0.0094	0.0030	0.0154	-0.0007	-0.0009	-0.0003	0.0133	0.0391	0.0369	0.0630	0.0077	0.0310	-0.0023	0.0122	0.0077	0.0359	-0.0026	0.0044	-0.0007	-0.0021	0.0137	0.0059	0.0502	0.0100	0.0542	0.0632	0.0079	0.0054	0.0124	0.0207	0.0177	-0.0001	-0.0023	0.0123	-0.0026	-0.0011	0.0678	0.0114	0.0133	0.0394	0.0656	0.0129	-0.0005	0.0216	0.0002	0.0551	0.0205
DB06901	0.0987	0.0306	0.0202	0.0104	0.1469	0.0261	0.0410	0.0292	0.0679	0.1973	0.1805	0.2397	0.0098	0.1474	0.0396	0.0814	0.1011	0.1106	0.0174	0.0837	0.0465	0.0539	0.2113	0.1089	0.1311	0.0289	0.2165	0.2347	0.0597	0.0467	0.2105	0.1513	0.1618	0.0153	0.0128	0.1054	0.0968	0.0312	0.2248	0.2353	0.1189	0.1810	0.2203	0.0809	0.0376	0.1171	0.0049	0.1258	0.1512
DB08302	0.0260	0.0058	0.0129	0.0054	0.0853	0.0081	0.0257	0.0286	0.0920	0.1369	0.1363	0.1596	0.0228	0.0692	0.0331	0.0310	0.0792	0.0569	0.0069	0.0435	0.0397	0.0141	0.0988	0.0163	0.1473	0.0283	0.1215	0.1514	0.0204	0.0266	0.0995	0.1566	0.1079	0.0106	0.0014	0.0919	0.0332	0.0185	0.1565	0.0681	0.0589	0.0414	0.1536	0.0921	0.0058	0.0611	0.0014	0.1434	0.1558
DB05624	0.1328	0.0153	0.0022	0.0401	0.1487	0.0268	0.0148	0.0254	0.0353	0.2505	0.2442	0.3584	0.0159	0.1927	0.0629	0.1186	0.0943	0.1577	0.0128	0.0373	0.0542	0.0367	0.0869	0.1321	0.2639	0.0205	0.2857	0.3546	-0.0054	0.0714	0.0897	0.0989	0.1326	0.0036	0.0056	0.1874	0.0077	0.0166	0.2779	0.2639	0.1941	0.1974	0.2800	0.1857	0.0113	0.1669	-0.0013	0.2282	0.0989
DB04771	0.0836	0.0091	0.0280	0.0115	0.1378	0.0301	0.0349	0.0725	0.0873	0.1631	0.1636	0.1945	0.0224	0.1420	0.0868	0.0860	0.1064	0.1144	0.0280	0.1036	0.0850	0.0218	0.1176	0.0465	0.1675	0.0588	0.1396	0.1951	0.0408	0.0980	0.1160	0.1240	0.1480	0.0194	0.0211	0.1387	0.0753	0.0517	0.1751	0.1510	0.1380	0.0846	0.1736	0.1387	0.0657	0.1355	0.0075	0.1644	0.1243
DB08960	0.0278	-0.0030	0.0047	0.0017	0.0189	0.0072	-0.0019	-0.0002	0.0039	0.0424	0.0358	0.0696	0.0004	0.0225	0.0026	0.0080	0.0115	0.0286	-0.0018	0.0002	0.0056	-0.0019	0.0386	0.0082	0.0403	-0.0066	0.0549	0.0687	0.0024	0.0100	0.0367	0.0096	0.0002	-0.0013	-0.0054	0.0083	0.0004	-0.0026	0.0790	0.0164	0.0303	0.0044	0.0848	0.0084	0.0068	0.0280	-0.0025	0.0605	0.0099
DB07844	0.0197	0.0078	0.0063	0.0096	0.0635	0.0089	0.0477	0.0208	0.0448	0.0589	0.0578	0.0620	0.0126	0.0325	0.0213	0.0537	0.0455	0.0166	0.0250	0.0176	0.0338	0.0298	0.0619	0.0205	0.0569	0.0147	0.0560	0.0616	0.0050	0.0197	0.0543	0.0542	0.0637	0.0203	0.0071	0.0449	0.0566	0.0426	0.0651	0.0518	0.0314	0.0299	0.0636	0.0447	0.0274	0.0454	0.0071	0.0501	0.0539
DB06421	0.0811	0.0004	0.0110	-0.0016	0.0803	-0.0018	-0.0080	0.0581	0.0482	0.1685	0.1661	0.1626	0.0041	0.1065	0.0627	0.0134	0.0914	0.0990	0.0264	0.1010	0.0378	0.0132	0.0936	0.0476	0.0942	0.0454	0.1256	0.1575	0.0195	0.0414	0.0894	0.1149	0.1144	0.0033	0.0033	0.0675	0.0110	0.0004	0.1647	0.1210	0.0962	0.0878	0.1651	0.0681	0.0641	0.0554	0.0017	0.1462	0.1153
DB02486	0.0125	-0.0009	-0.0003	-0.0013	0.0180	-0.0048	-0.0035	-0.0014	0.0007	0.0680	0.0628	0.0991	0.0009	0.0725	0.0065	0.0003	0.0245	0.0434	0.0039	-0.0043	0.0087	-0.0008	0.0499	0.0186	0.0359	0.0051	0.0779	0.0887	0.0034	0.0100	0.0495	0.0166	0.0090	0.0000	-0.0041	0.0137	-0.0009	-0.0011	0.0694	0.0298	0.0285	0.0040	0.0677	0.0134	0.0240	0.0168	-0.0000	0.0449	0.0158
DB01725	0.0100	0.0069	0.0047	0.0049	0.0197	0.0153	0.0105	0.0190	0.0222	0.0465	0.0500	0.0572	0.0129	0.0343	0.0109	0.0167	0.0466	0.0467	0.0117	0.0234	0.0283	0.0142	0.0441	0.0271	0.0473	0.0088	0.0438	0.0551	0.0198	0.0174	0.0446	0.0652	0.0441	0.0134	0.0146	0.0337	0.0470	0.0098	0.0605	0.0359	0.0191	0.0181	0.0563	0.0345	0.0222	0.0401	0.0086	0.0554	0.0648
DB00241	0.0520	0.0030	0.1177	0.0039	0.0149	0.0038	-0.0122	0.0059	0.0186	0.0724	0.0921	0.4244	-0.0061	0.3806	-0.0020	0.0171	-0.0111	0.3946	0.0075	-0.0321	0.0027	0.0004	0.3982	0.0371	0.1043	0.0773	0.0615	0.4214	0.1203	-0.0273	0.4037	-0.0364	0.0045	0.0039	0.0115	0.0009	-0.0065	0.0133	0.4456	0.0091	0.0294	0.0010	0.4209	0.0016	0.0195	0.0457	0.0024	0.1256	-0.0355
DB04612	0.0330	0.0013	0.0091	0.0028	0.0412	0.0013	0.0106	0.0121	0.0137	0.0575	0.0565	0.0888	0.0024	0.0508	0.0203	0.0183	0.0331	0.0350	0.0087	0.0153	0.0087	0.0045	0.0535	0.0179	0.0830	0.0214	0.0581	0.0895	0.0132	0.0378	0.0538	0.0288	0.0297	0.0030	0.0020	0.0537	0.0109	0.0045	0.0835	0.0415	0.0686	0.0330	0.0826	0.0538	0.0272	0.0561	0.0013	0.0646	0.0286
DB05959	0.1018	-0.0018	0.0756	0.0051	0.2005	0.0360	0.0443	0.0739	0.1509	0.2188	0.2233	0.2406	0.0148	0.1992	0.0683	0.0503	0.1540	0.1632	0.0025	0.1499	0.0304	0.0013	0.1781	0.0249	0.2037	0.0471	0.2072	0.2471	0.0970	0.0614	0.1751	0.1896	0.1973	-0.0005	-0.0001	0.1439	0.0850	0.0156	0.2723	0.1544	0.1020	0.1543	0.2712	0.1425	0.0328	0.0986	0.0045	0.2374	0.1899
DB08760	0.0504	0.0034	0.0058	-0.0026	0.0885	0.0117	0.0244	0.0206	0.1017	0.2015	0.1995	0.2509	0.0071	0.1569	0.0287	0.0372	0.1342	0.1072	0.0004	0.0591	0.0237	0.0028	0.1207	0.0178	0.2299	0.0370	0.1733	0.2589	0.0106	0.0779	0.1206	0.0989	0.1057	0.0010	0.0025	0.1603	0.0260	0.0064	0.2229	0.2043	0.1367	0.1223	0.2272	0.1601	0.0083	0.1791	0.0023	0.1852	0.0981
DB04478	0.1796	0.0029	0.0230	0.0019	0.1598	0.0350	0.0296	0.1209	0.1030	0.2525	0.2508	0.2975	0.0307	0.2262	0.0973	0.0621	0.1019	0.1223	0.0134	0.1622	0.0502	0.0137	0.2390	0.0739	0.2596	0.0430	0.2793	0.2968	0.0428	0.1556	0.2310	0.2226	0.1569	0.0099	0.0038	0.1963	0.0422	0.0156	0.2871	0.2399	0.2149	0.1421	0.2882	0.1960	0.0428	0.2192	0.0029	0.2609	0.2211
DB03509	0.0719	-0.0014	0.0016	-0.0021	0.1079	0.0041	0.0106	0.0284	0.0281	0.1262	0.1270	0.1492	0.0015	0.1115	0.0447	0.0133	0.0481	0.0961	0.0131	0.0482	0.0246	0.0088	0.0651	-0.0036	0.0980	0.0184	0.1257	0.1629	0.0026	0.0465	0.0661	0.0733	0.0827	0.0017	0.0027	0.0617	0.0150	0.0178	0.1401	0.0971	0.0676	0.0411	0.1421	0.0610	0.0425	0.0555	-0.0031	0.1057	0.0723
DB11181	0.3948	0.0158	-0.0000	0.0035	0.1393	0.0027	0.0386	0.0329	0.0192	0.2319	0.1924	0.3765	-0.0161	0.1592	-0.0054	0.0228	0.0281	0.3133	0.0028	0.0092	-0.0251	0.0345	0.1799	0.0387	0.2024	0.0126	0.1967	0.4114	-0.0139	0.1070	0.1712	0.0027	0.0787	0.0021	0.0155	0.1671	0.0299	-0.0010	0.3094	0.1318	0.1783	0.0308	0.3107	0.1629	0.0740	0.1716	0.0170	0.3127	0.0010
DB07596	0.0203	-0.0033	-0.0037	0.0046	0.0772	0.0209	0.0171	0.0925	0.1042	0.1550	0.1264	0.2279	0.0151	0.1289	0.0173	0.0432	0.1299	0.1225	0.0072	0.0020	0.0254	0.0008	0.1240	0.0211	0.1360	0.0107	0.1918	0.2210	-0.0016	0.1132	0.1242	0.0680	0.0641	0.0032	0.0040	0.0538	0.0271	0.0089	0.2254	0.1342	0.0989	0.1672	0.2225	0.0539	0.0312	0.0775	0.0075	0.2135	0.0669
DB07874	0.1531	0.0010	0.0485	0.0008	0.1540	0.0176	0.0459	0.0344	0.1064	0.2121	0.2064	0.2767	0.0077	0.2339	0.0399	0.0553	0.1223	0.2014	-0.0017	0.0667	0.0336	0.0125	0.1887	0.0122	0.2548	0.0557	0.1563	0.2876	0.0517	0.1398	0.1817	0.0905	0.1234	0.0004	0.0043	0.2222	0.0534	0.0096	0.2198	0.1820	0.2021	0.1001	0.2159	0.2218	0.0404	0.1869	0.0026	0.2066	0.0893
DB07713	0.1052	0.0021	0.0629	0.0096	0.1515	0.0599	0.0885	0.0802	0.1111	0.1617	0.1642	0.1764	0.0167	0.1490	0.0624	0.0764	0.1401	0.1390	0.0071	0.0611	0.0290	0.0133	0.1525	0.0196	0.1381	0.1017	0.1647	0.1746	0.0719	0.0671	0.1545	0.1105	0.1214	0.0035	0.0062	0.0839	0.0259	0.0082	0.1725	0.1619	0.1141	0.1166	0.1721	0.0830	0.0849	0.0893	0.0143	0.1616	0.1082
DB07636	0.0707	0.0040	0.0018	0.0018	0.1099	0.0297	0.0265	0.0486	0.0668	0.1396	0.1406	0.1377	0.0000	0.1029	0.0238	0.0374	0.0937	0.0834	0.0016	0.0382	0.0223	0.0104	0.0842	0.0260	0.1208	0.0473	0.0981	0.1446	0.0141	0.0702	0.0807	0.0624	0.1138	0.0062	0.0125	0.1085	0.0104	0.0101	0.1401	0.0968	0.0994	0.0863	0.1387	0.1088	0.0244	0.1051	0.0031	0.1356	0.0624
DB08263	0.0515	0.0006	0.0101	-0.0001	0.1094	0.0178	0.0096	0.0325	0.0562	0.1378	0.1383	0.1445	0.0015	0.1231	0.0370	0.0196	0.1248	0.1327	0.0092	0.0422	0.0197	0.0012	0.1354	0.0265	0.1048	0.0833	0.1038	0.1457	0.0165	0.0613	0.1341	0.0539	0.0907	0.0029	0.0042	0.0800	0.0060	0.0037	0.1415	0.1234	0.0789	0.1180	0.1414	0.0800	0.0532	0.0742	0.0010	0.1332	0.0530
DB03742	0.0709	0.0086	0.0078	0.0139	0.0869	0.0199	0.0755	0.0073	0.0364	0.2264	0.2140	0.2434	0.0195	0.1661	0.0276	0.0957	0.1299	0.1047	-0.0006	0.0471	0.0308	0.0208	0.1128	0.0428	0.2741	0.0059	0.2197	0.2719	0.0106	0.1142	0.1151	0.1418	0.0859	0.0096	0.0192	0.1956	0.0371	0.0137	0.2200	0.2158	0.2016	0.1292	0.2140	0.1950	0.0270	0.1856	0.0045	0.1819	0.1409
DB07144	-0.0034	0.0009	0.0093	-0.0000	0.0449	0.0022	-0.0016	0.0162	0.0104	0.0880	0.0770	0.1000	-0.0047	0.0236	0.0086	0.0196	0.0100	0.0006	0.0073	0.0447	0.0097	0.0022	0.0381	0.0165	0.0846	0.0303	0.0324	0.0706	0.0060	0.0122	0.0363	0.0271	0.0350	-0.0002	0.0005	0.0331	0.0002	0.0165	0.0931	0.0209	0.0165	0.0222	0.0970	0.0334	0.0125	0.0400	-0.0003	0.0628	0.0280
DB07351	0.0047	0.0004	0.0012	0.0007	0.0075	0.0000	0.0015	0.0096	0.0051	0.0056	0.0058	0.0107	0.0006	0.0065	0.0041	0.0021	0.0047	0.0065	0.0007	0.0024	0.0029	0.0002	0.0086	-0.0006	0.0087	0.0038	0.0150	0.0110	0.0016	0.0027	0.0071	0.0021	0.0053	0.0010	0.0001	0.0070	0.0009	0.0009	0.0142	0.0061	0.0064	0.0043	0.0143	0.0070	0.0026	0.0084	0.0009	0.0079	0.0019
DB07058	0.0283	-0.0005	0.0001	0.0022	0.1399	-0.0017	0.0190	0.0276	0.0563	0.1689	0.1721	0.1792	0.0117	0.1299	0.0338	0.0382	0.1109	0.0922	0.0084	0.0508	0.0753	0.0122	0.1224	0.0107	0.1752	0.0296	0.1176	0.1785	0.0016	0.0876	0.1190	0.1147	0.1304	0.0028	-0.0022	0.1531	0.0259	0.0148	0.1911	0.1482	0.1057	0.1077	0.1888	0.1525	0.0381	0.1497	-0.0019	0.1439	0.1153
DB07089	0.0841	0.0006	0.0184	-0.0001	0.0964	-0.0024	0.0247	0.0128	0.0573	0.1864	0.1842	0.1936	0.0239	0.0934	-0.0034	0.0122	0.0602	0.0822	-0.0029	0.0120	-0.0068	-0.0001	0.1892	-0.0156	0.1443	0.0321	0.1046	0.1467	0.0143	0.0627	0.1864	0.0521	0.0637	0.0046	0.0009	0.1116	0.0181	0.0066	0.1275	0.1037	0.0859	0.0692	0.1252	0.1112	0.0192	0.0862	0.0013	0.1137	0.0511
DB03860	0.0165	0.0037	0.0010	0.0112	0.0547	0.0191	-0.0013	0.0108	0.0027	0.2022	0.1571	0.2780	0.0543	0.1558	0.0021	0.0588	0.0608	0.1890	-0.0053	0.0116	0.0386	0.0140	0.0664	0.0367	0.1984	-0.0065	0.2402	0.2421	-0.0006	0.0498	0.0628	0.0773	0.0461	0.0040	0.0024	0.0687	0.0009	-0.0017	0.2538	0.1253	0.1154	0.2806	0.2505	0.0713	0.0205	0.1099	0.0046	0.2146	0.0764
DB07137	0.1039	0.0021	0.0283	0.0257	0.1624	0.0416	0.0441	0.0639	0.0793	0.1960	0.1991	0.1998	0.0126	0.1696	0.0986	0.0897	0.0922	0.1135	0.0108	0.1328	0.0623	0.0192	0.1356	0.0435	0.1885	0.0696	0.1682	0.2029	0.0715	0.1125	0.1328	0.1300	0.1411	0.0175	0.0346	0.1805	0.0565	0.0452	0.1765	0.1850	0.1686	0.1227	0.1781	0.1790	0.0933	0.1595	0.0048	0.1610	0.1301
DB04616	0.0521	-0.0023	0.0185	-0.0005	0.0494	0.0070	0.0088	0.0042	0.0138	0.1356	0.1046	0.1577	0.0036	0.1019	0.0135	0.0140	0.0398	0.0834	0.0015	0.0162	0.0242	0.0118	0.0694	0.0036	0.1088	0.0235	0.1296	0.1402	0.0135	0.0369	0.0512	0.0607	0.0286	-0.0009	-0.0040	0.0548	0.0214	0.0063	0.1400	0.0378	0.0472	0.0397	0.1499	0.0548	0.0336	0.0398	-0.0015	0.1372	0.0612
DB06654	0.1272	0.0006	0.0423	0.0122	0.0987	0.0475	0.0663	0.0622	0.0795	0.1646	0.1654	0.1740	0.0148	0.1693	0.0771	0.0595	0.1209	0.1428	0.0065	0.0598	0.0282	0.0173	0.1560	0.0182	0.1474	0.0673	0.1329	0.1858	0.0747	0.0555	0.1548	0.0864	0.1242	0.0050	0.0009	0.0923	0.0433	0.0079	0.1683	0.1067	0.0884	0.1059	0.1697	0.0917	0.1019	0.0708	0.0032	0.1750	0.0865
DB12458	0.0832	-0.0025	0.0098	0.0006	0.1029	0.0212	0.0058	0.0298	0.0867	0.1753	0.1861	0.2757	-0.0053	0.1867	0.0385	0.0377	0.0675	0.1878	-0.0026	0.0322	0.0466	-0.0078	0.1772	0.0433	0.1758	0.0728	0.1268	0.2856	0.0200	0.0454	0.1769	0.0784	0.1194	-0.0028	-0.0030	0.0981	-0.0046	-0.0033	0.2519	0.1241	0.0887	0.0594	0.2439	0.0991	0.0348	0.0947	-0.0026	0.2085	0.0799
DB02405	0.0006	-0.0018	-0.0009	0.0003	0.0114	0.0071	-0.0003	0.0149	0.0133	0.0243	0.0226	0.0227	0.0083	0.0209	0.0093	0.0063	-0.0022	0.0204	-0.0021	0.0005	0.0074	-0.0028	0.0142	-0.0031	0.0227	-0.0002	0.0534	0.0300	-0.0005	0.0079	0.0137	0.0193	0.0029	0.0012	0.0028	0.0083	-0.0043	-0.0042	0.0521	0.0202	0.0081	0.0070	0.0498	0.0081	-0.0064	0.0194	-0.0001	0.0356	0.0185
DB03633	0.0192	-0.0009	0.0004	0.0001	0.0147	0.0003	0.0062	0.0075	0.0130	0.0294	0.0313	0.0276	0.0013	0.0175	0.0096	0.0028	0.0035	0.0031	0.0041	0.0077	0.0040	-0.0003	0.0189	0.0071	0.0223	0.0057	0.0614	0.0408	0.0008	0.0128	0.0146	0.0228	0.0076	0.0001	-0.0013	0.0170	0.0006	0.0004	0.0657	0.0245	0.0179	0.0090	0.0552	0.0168	0.0077	0.0193	0.0004	0.0334	0.0221
DB08752	0.0411	-0.0001	0.0065	0.0026	0.0668	0.0063	0.0139	0.0150	0.0381	0.1013	0.0964	0.1165	-0.0007	0.0808	0.0147	0.0264	0.0578	0.0660	0.0042	0.0204	0.0158	0.0142	0.0827	0.0117	0.1043	0.0261	0.0685	0.1124	0.0086	0.0475	0.0821	0.0302	0.0625	0.0026	0.0019	0.0819	0.0124	0.0044	0.1095	0.0774	0.0679	0.0515	0.1125	0.0810	0.0205	0.0656	0.0015	0.0993	0.0297
DB07737	0.0447	0.0002	0.0287	0.0012	0.0498	0.0101	0.0086	0.0237	0.0308	0.0598	0.0557	0.0952	0.0002	0.0637	0.0013	0.0069	0.0337	0.0586	0.0023	0.0101	0.0034	-0.0020	0.0857	0.0171	0.0950	0.0204	0.0411	0.0987	0.0293	0.0589	0.0791	0.0185	0.0403	0.0026	-0.0005	0.0613	0.0182	0.0039	0.0901	0.0384	0.0622	0.0329	0.0890	0.0622	0.0198	0.0643	0.0030	0.0943	0.0187
DB00940	0.2651	0.0038	0.0072	0.0324	0.1835	0.0227	0.0653	0.0698	0.0753	0.3292	0.3131	0.4680	0.0367	0.2795	0.0486	0.1112	0.1640	0.2901	0.0139	0.0624	0.0048	0.0609	0.2312	0.0435	0.3343	0.0268	0.3250	0.4991	0.0009	0.1362	0.2315	0.1197	0.1157	0.0062	0.0131	0.1896	0.0492	0.0267	0.4495	0.2992	0.1932	0.1325	0.4457	0.1861	0.0706	0.1931	0.0093	0.3881	0.1127
DB08098	0.0789	0.0019	0.0165	0.0015	0.0739	0.0158	0.0005	0.0441	0.0742	0.1702	0.1622	0.2047	0.0089	0.1185	0.0656	0.0313	0.0947	0.1219	0.0181	0.0602	0.0444	0.0087	0.1068	0.0465	0.0909	0.0637	0.1434	0.1983	0.0232	0.0358	0.1030	0.1138	0.1267	0.0057	0.0092	0.0520	0.0149	0.0125	0.1875	0.0711	0.0537	0.0800	0.1873	0.0524	0.0391	0.0299	-0.0001	0.1956	0.1128
DB02690	0.0211	-0.0023	-0.0005	-0.0039	0.0862	0.0046	0.0088	0.0139	0.0200	0.0946	0.0974	0.1155	-0.0020	0.0724	0.0380	0.0102	0.0551	0.0389	0.0104	0.0462	0.0208	0.0099	0.0403	0.0055	0.1116	0.0131	0.0741	0.1333	-0.0011	0.0485	0.0411	0.0714	0.0603	0.0010	0.0040	0.0676	0.0161	0.0155	0.1186	0.0804	0.0885	0.0404	0.1198	0.0681	0.0193	0.0836	-0.0038	0.0810	0.0716
DB02745	0.0961	0.0010	0.0149	-0.0002	0.0996	0.0216	0.0181	0.0796	0.0561	0.1621	0.1642	0.1912	0.0054	0.1294	0.0694	0.0397	0.0679	0.0368	0.0094	0.1371	0.0309	0.0064	0.1163	0.0406	0.1618	0.0153	0.1643	0.1838	0.0255	0.1025	0.1118	0.1634	0.0971	0.0078	0.0032	0.1351	0.0327	0.0164	0.1811	0.1490	0.1300	0.0817	0.1810	0.1354	0.0153	0.1432	0.0009	0.1346	0.1624
DB07646	0.0203	-0.0011	0.0016	0.0006	0.0197	0.0066	0.0016	-0.0024	0.0083	0.0320	0.0289	0.0490	-0.0008	0.0320	0.0065	0.0113	0.0222	0.0166	-0.0022	0.0168	0.0075	0.0009	0.0184	-0.0009	0.0409	-0.0031	0.0316	0.0464	0.0021	0.0023	0.0187	0.0263	0.0127	-0.0004	-0.0011	0.0240	0.0058	-0.0006	0.0443	0.0166	0.0265	0.0189	0.0452	0.0238	0.0033	0.0205	-0.0010	0.0338	0.0264
DB07121	0.0002	-0.0004	-0.0014	-0.0011	0.0225	-0.0000	-0.0004	0.0018	0.0013	0.0290	0.0285	0.0479	0.0068	0.0076	0.0128	0.0056	0.0030	0.0044	0.0061	-0.0006	0.0094	0.0001	0.0110	-0.0016	0.0285	0.0047	0.0163	0.0389	-0.0042	0.0121	0.0119	0.0082	0.0173	0.0012	-0.0011	0.0135	-0.0008	0.0024	0.0415	0.0184	0.0207	0.0052	0.0428	0.0136	0.0005	0.0192	-0.0001	0.0414	0.0083
DB03017	0.0551	0.0018	0.0447	-0.0016	0.0710	0.0256	0.0208	0.0698	0.1117	0.0719	0.0737	0.0549	0.0236	0.0917	0.0503	0.0419	0.0117	0.0790	-0.0020	0.0373	0.0343	-0.0085	0.0579	0.0410	0.0808	0.0740	0.1069	0.0733	0.0466	0.0552	0.0494	0.0924	0.0317	0.0030	-0.0078	0.0542	0.0213	0.0301	0.1003	0.0517	0.0409	0.0121	0.0930	0.0552	-0.0009	0.0647	0.0042	0.0945	0.0906
DB03376	0.0489	0.0052	0.0424	0.0025	0.1373	0.0424	0.0429	0.0555	0.0523	0.1830	0.1875	0.2129	0.0029	0.1890	0.0549	0.0469	0.1654	0.1487	0.0102	0.0831	0.0344	0.0172	0.1792	0.0743	0.1798	0.0345	0.1997	0.2186	0.0533	0.1073	0.1757	0.1108	0.0946	0.0032	0.0117	0.1120	0.0777	0.0209	0.2115	0.1725	0.1850	0.1714	0.2110	0.1111	0.0941	0.1518	0.0354	0.1930	0.1090
DB04043	0.0122	0.0010	0.0033	0.0021	0.0260	0.0105	0.0025	0.0050	0.0053	0.0486	0.0466	0.0728	0.0004	0.0362	0.0140	0.0037	0.0224	0.0339	0.0032	0.0188	0.0064	0.0032	0.0357	0.0246	0.0715	0.0138	0.0437	0.0752	0.0079	0.0182	0.0342	0.0208	0.0275	0.0037	0.0091	0.0357	0.0035	0.0036	0.0695	0.0336	0.0469	0.0230	0.0695	0.0358	0.0201	0.0381	0.0021	0.0513	0.0209
DB09205	0.1387	0.0012	0.0091	0.0075	0.1314	0.0173	0.0247	0.0669	0.0514	0.2118	0.2047	0.2901	0.0127	0.2203	0.0312	0.0577	0.1773	0.2245	0.0023	0.0456	0.0115	0.0234	0.1760	0.0144	0.1878	0.0340	0.2322	0.3023	0.0107	0.0734	0.1781	0.0865	0.0776	0.0007	0.0079	0.1043	0.0176	0.0065	0.2763	0.1792	0.1387	0.1519	0.2732	0.1027	0.0551	0.1032	0.0006	0.2198	0.0809
DB04931	0.1832	0.0133	0.0089	0.0343	0.2391	0.0429	0.0293	0.0901	0.1312	0.2751	0.2729	0.3599	0.0211	0.2427	0.0833	0.1239	0.1414	0.1982	0.0152	0.1016	0.0658	0.0245	0.1692	0.1299	0.2992	0.0650	0.2954	0.3490	0.0168	0.1310	0.1738	0.1827	0.1934	0.0105	0.0069	0.2427	0.0179	0.0148	0.3049	0.2815	0.2520	0.2172	0.3042	0.2417	0.0224	0.2431	0.0061	0.2851	0.1814
DB03727	0.0010	-0.0001	-0.0020	-0.0004	0.0014	0.0082	0.0081	0.0111	-0.0019	0.0082	0.0034	0.0174	-0.0008	0.0041	-0.0042	-0.0030	0.0037	0.0089	0.0004	0.0038	-0.0034	-0.0018	0.0014	0.0015	0.0197	-0.0072	0.0226	0.0156	0.0006	0.0128	0.0004	0.0091	0.0054	0.0005	0.0039	-0.0028	0.0000	-0.0042	0.0111	0.0037	0.0045	0.0073	0.0159	-0.0021	0.0027	0.0054	0.0003	0.0189	0.0093
DB07247	0.0070	0.0064	0.0131	0.0081	0.0510	0.0202	0.0232	0.0105	0.0273	0.0914	0.0909	0.0893	0.0112	0.0527	0.0085	0.0355	0.0624	0.0257	0.0142	0.0125	0.0208	0.0173	0.0585	0.0375	0.0992	0.0012	0.0768	0.1008	0.0120	0.0433	0.0545	0.0660	0.0502	0.0136	0.0068	0.0577	0.0569	0.0332	0.0872	0.0658	0.0698	0.0445	0.0888	0.0579	0.0158	0.0763	0.0097	0.0672	0.0658
DB04315	0.0017	-0.0056	-0.0046	-0.0055	0.0152	0.0687	0.0209	-0.0109	-0.0198	0.0171	0.0192	-0.0040	-0.0025	0.0310	-0.0003	-0.0166	-0.0187	-0.0362	-0.0164	-0.0422	-0.0088	-0.0130	-0.0232	-0.0367	0.0085	-0.0058	0.0027	-0.0187	-0.0124	-0.0043	-0.0078	-0.0274	-0.0144	0.0001	-0.0015	0.0018	-0.0017	-0.0087	-0.0020	0.0159	0.0190	-0.0459	-0.0057	0.0013	-0.0235	0.0144	0.0068	-0.0001	-0.0280
DB00680	0.1710	0.0040	0.0333	0.0115	0.0824	0.0131	0.0422	0.0709	0.0856	0.1303	0.1270	0.2340	0.0107	0.1245	0.0295	0.0527	0.0642	0.1456	0.0117	0.0299	0.0349	0.0401	0.2037	0.0575	0.1448	0.0505	0.1700	0.2412	0.0405	0.0731	0.1916	0.0926	0.0797	0.0180	0.0038	0.1153	0.0452	0.0312	0.2402	0.0855	0.1290	0.0175	0.2416	0.1136	0.0812	0.1001	0.0088	0.2144	0.0930
DB03292	0.0287	-0.0003	0.0059	0.0021	0.0481	0.0045	0.0107	0.0209	0.0371	0.1201	0.1194	0.1350	0.0016	0.0834	0.0514	0.0156	0.0416	0.0585	0.0031	0.0377	0.0484	0.0051	0.0745	0.0304	0.0945	0.0253	0.1187	0.1291	0.0098	0.0417	0.0719	0.0982	0.0678	0.0017	-0.0001	0.0698	0.0149	0.0069	0.1297	0.0827	0.0659	0.0291	0.1298	0.0694	0.0135	0.0673	0.0014	0.1064	0.0973
DB06713	0.0577	0.0190	-0.0177	0.0230	0.1299	0.0263	-0.0031	-0.0036	0.0602	0.2933	0.2860	0.3702	0.0035	0.2620	0.0155	0.1518	0.0871	0.2607	-0.0015	0.0567	0.0900	0.0565	0.1785	0.0845	0.3032	0.0174	0.2710	0.3667	-0.0221	0.0673	0.1727	0.2796	0.1199	0.0037	0.0116	0.2300	-0.0012	0.0011	0.3798	0.2281	0.1764	0.1894	0.3727	0.2296	0.0032	0.2460	0.0030	0.3398	0.2797
DB08807	0.0522	0.0066	0.0041	-0.0055	0.1640	0.0085	0.0536	0.0366	0.0174	0.2236	0.2114	0.3090	0.0046	0.2238	0.0462	0.0075	0.2561	0.2128	-0.0008	-0.0162	0.0592	0.0009	0.2743	0.0295	0.2078	0.0493	0.2391	0.2873	0.0238	0.0533	0.2866	0.0510	0.0831	-0.0004	0.0156	0.0610	0.0105	0.0022	0.2715	0.1110	0.1905	0.1846	0.2731	0.0600	0.1394	0.1145	0.0042	0.1781	0.0508
DB09371	0.0537	0.0306	-0.0152	0.0382	0.0847	0.0340	0.0103	0.0007	0.0225	0.2895	0.2830	0.3925	0.0180	0.2923	0.0121	0.1878	0.0874	0.2769	0.0039	0.0304	0.1156	0.0729	0.1530	0.1024	0.3507	-0.0013	0.2815	0.4006	-0.0204	0.0676	0.1545	0.3093	0.0995	0.0034	0.0123	0.2269	0.0055	0.0056	0.3747	0.2569	0.1975	0.2255	0.3663	0.2263	0.0052	0.2917	0.0046	0.3278	0.3089
DB08347	0.0521	0.0048	0.0220	0.0006	0.1274	0.0028	0.0319	0.0257	0.0200	0.2122	0.2001	0.2771	0.0017	0.2142	0.0473	0.0071	0.1968	0.1992	0.0044	0.0071	0.0491	0.0032	0.2426	0.0303	0.1959	0.0452	0.2224	0.2716	0.0338	0.0671	0.2478	0.0521	0.0673	-0.0012	0.0038	0.0871	0.0227	0.0010	0.2395	0.1317	0.1654	0.1473	0.2388	0.0868	0.1129	0.1201	0.0025	0.1805	0.0499
DB07630	0.0167	0.0051	0.0031	0.0055	0.0489	0.0062	0.0368	0.0162	0.0307	0.0489	0.0478	0.0483	0.0084	0.0242	0.0175	0.0415	0.0295	0.0101	0.0177	0.0167	0.0213	0.0195	0.0432	0.0134	0.0466	0.0073	0.0462	0.0504	0.0034	0.0119	0.0363	0.0422	0.0493	0.0144	0.0049	0.0351	0.0423	0.0328	0.0512	0.0403	0.0256	0.0235	0.0510	0.0348	0.0195	0.0385	0.0041	0.0359	0.0419
DB07307	0.0343	0.0006	-0.0057	-0.0016	0.0681	0.0062	0.0159	0.0262	0.0179	0.0744	0.0733	0.0758	0.0140	0.0762	0.0127	0.0278	0.0510	0.0550	0.0151	0.0307	0.0172	0.0009	0.0381	-0.0028	0.0411	0.0141	0.0736	0.0842	-0.0047	0.0388	0.0389	0.0324	0.0394	0.0001	-0.0001	0.0272	0.0065	0.0040	0.0800	0.0732	0.0238	0.0333	0.0831	0.0267	0.0231	0.0236	-0.0034	0.0555	0.0309
DB00957	0.0870	0.0330	-0.0109	0.0252	0.1202	0.0600	0.0149	-0.0014	0.0389	0.2898	0.2799	0.3813	0.0118	0.2862	0.0320	0.1593	0.0861	0.2577	0.0041	0.0587	0.1311	0.0610	0.1711	0.1285	0.3316	0.0089	0.2807	0.3694	-0.0086	0.0909	0.1734	0.3028	0.1373	0.0034	0.0149	0.2565	0.0043	0.0046	0.3916	0.2508	0.2075	0.1860	0.3776	0.2563	0.0167	0.2963	0.0048	0.3453	0.3027
DB00511	0.0376	0.0001	0.0026	-0.0043	0.1186	0.0090	0.0110	0.0391	0.0523	0.1910	0.1866	0.2353	0.0012	0.1622	0.0042	0.0100	0.0641	0.0853	0.0059	0.0105	0.0389	-0.0018	0.0708	0.0251	0.1739	0.0105	0.1747	0.2417	0.0015	0.0781	0.0709	0.0881	0.0832	-0.0003	0.0027	0.0768	0.0122	0.0060	0.2625	0.1382	0.1215	0.0221	0.2592	0.0771	0.0862	0.0904	0.0086	0.1636	0.0888
DB07655	0.0092	0.0004	-0.0003	0.0065	0.0416	0.0032	0.0072	0.0095	0.0076	0.0598	0.0615	0.0632	-0.0006	0.0445	0.0142	0.0108	0.0397	0.0381	0.0045	0.0338	-0.0014	0.0042	0.0295	0.0162	0.0654	0.0108	0.0574	0.0718	0.0082	0.0248	0.0302	0.0500	0.0212	0.0011	-0.0023	0.0322	0.0062	0.0046	0.0724	0.0532	0.0368	0.0320	0.0722	0.0319	0.0188	0.0473	-0.0002	0.0336	0.0498
DB01694	0.0382	0.0004	0.0098	-0.0017	0.0439	0.0042	0.0071	0.0091	0.0317	0.0514	0.0534	0.0788	-0.0005	0.0553	0.0061	-0.0032	0.0179	0.0535	-0.0021	0.0178	0.0116	0.0027	0.0757	0.0170	0.0495	0.0190	0.0473	0.0596	0.0140	0.0484	0.0734	0.0231	0.0499	0.0007	-0.0001	0.0463	0.0044	-0.0006	0.0504	0.0518	0.0400	0.0133	0.0515	0.0463	0.0063	0.0390	0.0013	0.0443	0.0231
DB01621	0.2134	0.0001	0.0014	-0.0000	0.0454	0.0283	0.0097	0.0663	0.0532	0.1174	0.1102	0.2430	0.0053	0.1380	0.0207	0.0122	0.0815	0.1554	-0.0025	0.0142	0.0079	0.0560	0.1835	0.0225	0.1178	0.0378	0.1315	0.2333	0.0225	0.0616	0.1864	0.0220	0.0389	-0.0023	0.0181	0.0580	0.0118	0.0124	0.2433	0.0350	0.1267	0.0810	0.2419	0.0566	0.1168	0.0649	0.0154	0.2222	0.0223
DB08005	0.0268	0.0003	0.0018	0.0030	0.0499	0.0109	0.0138	0.0188	0.0192	0.0823	0.0825	0.0913	0.0031	0.0512	0.0243	0.0209	0.0316	0.0335	0.0036	0.0250	0.0106	0.0054	0.0354	0.0072	0.0928	0.0139	0.0565	0.0915	0.0079	0.0298	0.0362	0.0323	0.0399	0.0043	0.0026	0.0454	0.0109	0.0084	0.0928	0.0629	0.0595	0.0349	0.0921	0.0461	0.0181	0.0600	0.0007	0.0643	0.0315
DB01767	0.0272	0.0066	0.0045	0.0074	0.0324	0.0032	0.0085	0.0103	0.0151	0.0669	0.0636	0.0981	0.0120	0.0440	0.0127	0.0171	0.0381	0.0593	0.0125	0.0158	0.0279	0.0210	0.0441	0.0183	0.0611	0.0110	0.0549	0.0939	0.0134	0.0123	0.0447	0.0559	0.0517	0.0134	0.0058	0.0364	0.0410	0.0153	0.1017	0.0378	0.0319	0.0198	0.0982	0.0364	0.0299	0.0354	0.0076	0.0918	0.0553
DB07783	0.0473	0.0029	0.0082	0.0030	0.0982	0.0182	0.0380	0.0572	0.0587	0.1203	0.1199	0.1487	0.0110	0.1420	0.0359	0.0611	0.1010	0.0955	0.0132	0.0645	0.0244	0.0125	0.0941	0.0506	0.1185	0.0204	0.1570	0.1553	0.0173	0.0616	0.0937	0.1129	0.0847	0.0024	0.0074	0.0725	0.0470	0.0261	0.1627	0.1193	0.0950	0.0871	0.1642	0.0716	0.0582	0.0786	0.0081	0.1412	0.1132
DB08420	0.0363	0.0028	0.0094	0.0024	0.0262	0.0075	0.0061	0.0158	0.0176	0.0519	0.0494	0.0748	0.0057	0.0494	0.0105	0.0068	0.0256	0.0453	0.0049	0.0192	0.0117	0.0084	0.0419	0.0175	0.0553	0.0153	0.0397	0.0729	0.0173	0.0211	0.0420	0.0340	0.0395	0.0060	0.0032	0.0348	0.0256	0.0046	0.0727	0.0380	0.0319	0.0251	0.0715	0.0347	0.0155	0.0371	0.0036	0.0716	0.0340
DB04281	0.1108	0.0007	0.0154	0.0019	0.1325	0.0195	0.0294	0.0562	0.0846	0.1454	0.1448	0.1732	0.0031	0.1595	0.0552	0.0266	0.0933	0.1359	0.0013	0.1084	0.0507	0.0093	0.1097	0.0277	0.1674	0.0458	0.1154	0.1760	0.0249	0.0670	0.1085	0.0995	0.1251	0.0048	0.0007	0.1276	0.0127	0.0077	0.1847	0.0897	0.1152	0.0925	0.1822	0.1277	0.0500	0.1071	0.0031	0.1565	0.0995
DB00801	0.2352	-0.0011	0.0165	-0.0105	0.1637	0.0007	-0.0212	0.0236	0.1471	0.3408	0.3870	0.6151	-0.0050	0.5331	0.0632	0.0512	0.0452	0.5778	-0.0049	0.0042	0.1212	0.0005	0.4525	0.1656	0.4217	0.1122	0.3512	0.7065	0.0629	0.1567	0.4770	0.0770	0.1417	-0.0035	-0.0021	0.2361	-0.0010	-0.0003	0.6308	0.3335	0.2871	0.1079	0.6036	0.2366	0.1322	0.2273	-0.0015	0.3955	0.0774
DB03389	0.0253	0.0001	-0.0008	-0.0004	0.0616	0.0047	0.0111	0.0184	0.0343	0.0792	0.0770	0.0899	0.0019	0.0478	0.0080	0.0092	0.0479	0.0455	0.0010	0.0201	0.0185	0.0034	0.0718	0.0021	0.0469	0.0108	0.0870	0.1107	0.0013	0.0060	0.0485	0.0435	0.0568	0.0008	-0.0018	0.0281	0.0114	0.0032	0.1094	0.0441	0.0177	0.0290	0.1092	0.0278	0.0179	0.0184	0.0001	0.0731	0.0430
DB03255	0.0202	-0.0035	0.0087	0.0004	0.0459	-0.0002	-0.0122	-0.0014	0.0365	0.0577	0.0572	0.0729	0.0002	0.0397	-0.0001	-0.0040	0.0230	0.0449	-0.0047	0.0237	-0.0030	-0.0062	0.0417	0.0109	0.0290	0.0137	0.0690	0.0700	0.0042	0.0055	0.0348	0.0293	0.0347	0.0000	-0.0026	0.0214	-0.0045	-0.0015	0.0719	-0.0007	0.0082	0.0194	0.0755	0.0228	-0.0005	0.0003	-0.0032	0.0724	0.0294
DB07251	0.0076	0.0002	0.0027	0.0010	0.0634	0.0026	0.0151	0.0176	0.0174	0.0836	0.0811	0.1021	-0.0001	0.0381	0.0424	0.0177	0.0279	0.0090	0.0026	0.0441	0.0118	0.0033	0.0444	0.0062	0.0779	0.0140	0.0667	0.0783	0.0059	0.0241	0.0397	0.0548	0.0581	0.0034	0.0001	0.0618	0.0166	0.0072	0.1041	0.0408	0.0531	0.0247	0.1045	0.0616	0.0094	0.0468	0.0001	0.0666	0.0549
DB03666	0.0277	0.0004	0.0006	0.0013	0.1030	0.0069	0.0042	0.0107	0.0247	0.1407	0.1444	0.1497	0.0037	0.0865	0.0089	0.0213	0.0382	0.0742	0.0017	0.0628	0.0066	-0.0042	0.0795	0.0146	0.1405	0.0190	0.1356	0.1372	0.0034	0.0370	0.0786	0.0378	0.0802	0.0001	0.0041	0.0905	0.0015	0.0054	0.1341	0.1336	0.0875	0.0219	0.1376	0.0913	0.0071	0.1309	0.0042	0.0975	0.0374
DB07060	0.0331	-0.0004	0.0073	0.0012	0.0689	0.0138	0.0160	0.0335	0.0607	0.0927	0.0929	0.0970	0.0019	0.0827	0.0217	0.0167	0.0552	0.0738	0.0030	0.0476	0.0155	0.0036	0.0772	0.0136	0.0566	0.0552	0.0813	0.0968	0.0084	0.0210	0.0783	0.0656	0.0799	0.0001	0.0009	0.0332	0.0028	0.0092	0.1006	0.0550	0.0301	0.0703	0.0985	0.0329	0.0238	0.0259	0.0016	0.0923	0.0649
DB00587	0.0451	0.0004	-0.0008	0.0030	0.0796	0.0188	0.0211	0.0213	0.0454	0.1338	0.1316	0.1470	0.0034	0.0780	0.0214	0.0252	0.0550	0.0636	0.0012	0.0228	0.0164	0.0082	0.0538	0.0189	0.1353	0.0212	0.1085	0.1496	0.0072	0.0549	0.0516	0.0736	0.0771	0.0059	0.0059	0.0970	0.0077	0.0073	0.1416	0.1130	0.0974	0.0689	0.1444	0.0976	0.0146	0.1015	0.0018	0.1235	0.0730
DB07195	0.0152	0.0049	0.0006	0.0050	0.0296	0.0055	0.0087	0.0011	0.0026	0.0857	0.0716	0.1160	0.0415	0.0906	0.0071	0.0467	0.0261	0.0778	-0.0019	-0.0051	0.0356	0.0057	0.0265	0.0255	0.1029	-0.0100	0.0966	0.1107	0.0016	0.0407	0.0307	0.0512	0.0513	0.0007	0.0044	0.0625	0.0029	-0.0010	0.1081	0.0727	0.0697	0.0911	0.1009	0.0634	0.0112	0.0838	0.0010	0.0865	0.0506
DB02234	0.0099	0.0021	0.0248	0.0077	0.0600	0.0094	0.0090	0.0468	0.0749	0.1753	0.1436	0.2137	0.0010	0.0792	-0.0002	0.0205	0.0583	0.1522	0.0003	-0.0070	0.0261	0.0020	0.1116	0.0420	0.1609	0.0355	0.0666	0.1804	0.0364	0.0457	0.1176	0.0272	0.0358	0.0012	0.0076	0.0641	0.0135	0.0403	0.2012	0.0381	0.1109	0.0521	0.2086	0.0611	0.0006	0.1149	-0.0012	0.1494	0.0223
DB01549	0.1478	-0.0000	0.0076	0.0062	0.0860	0.0123	0.0138	0.0504	0.0602	0.2194	0.1966	0.3134	-0.0027	0.1832	0.0276	0.0266	0.0958	0.1710	0.0024	0.0167	0.0306	0.0303	0.1981	0.0308	0.2037	0.0104	0.2256	0.3035	0.0252	0.0871	0.1941	0.0621	0.0711	0.0028	0.0096	0.0928	0.0289	-0.0021	0.2668	0.1025	0.1070	0.0797	0.2663	0.0929	0.0550	0.1059	0.0010	0.2815	0.0611
DB01366	0.0310	0.0056	0.0011	-0.0017	0.1049	0.0002	0.0126	0.0156	0.0061	0.1663	0.1577	0.2272	-0.0052	0.1419	0.0148	0.0113	0.1217	0.1226	-0.0004	0.0042	0.0205	-0.0036	0.1319	0.0297	0.1567	0.0186	0.1370	0.2334	0.0147	0.0504	0.1341	0.0426	0.0546	0.0030	0.0067	0.0527	0.0207	0.0111	0.2152	0.1189	0.1292	0.0699	0.2150	0.0499	0.0263	0.1258	-0.0015	0.1222	0.0421
DB03333	0.0493	0.0016	-0.0017	-0.0004	0.0885	0.0162	0.0164	0.0122	0.0294	0.1044	0.0858	0.1743	0.0031	0.0798	0.0186	0.0201	0.0724	0.0957	0.0031	0.0088	0.0189	0.0055	0.0765	0.0408	0.1216	0.0159	0.1289	0.1632	0.0069	0.0768	0.0789	0.0350	0.0551	0.0043	0.0080	0.0943	0.0215	0.0138	0.1693	0.0939	0.0916	0.0293	0.1662	0.0944	0.0161	0.0810	0.0006	0.1454	0.0301
DB06481	0.1394	0.0062	0.0084	0.0037	0.1527	0.0193	0.0262	0.0394	0.1418	0.1987	0.1935	0.2719	0.0070	0.2377	0.1020	0.0496	0.1547	0.1856	0.0055	0.1366	0.0288	0.0017	0.1677	0.0371	0.2400	0.0312	0.2190	0.2607	0.0190	0.0554	0.1673	0.1566	0.1853	0.0133	0.0127	0.2110	0.0333	0.0099	0.2587	0.1812	0.2101	0.1803	0.2575	0.2099	0.0455	0.1471	0.0037	0.2037	0.1557
DB08915	0.0450	0.0094	0.0114	0.0005	0.0981	0.0226	0.0156	0.0694	0.1337	0.1529	0.1578	0.1440	0.0189	0.1323	0.0467	0.0371	0.1049	0.1341	0.0024	0.0613	0.0289	0.0037	0.1209	0.0164	0.1313	0.0721	0.0979	0.1538	0.0266	0.0842	0.1241	0.1052	0.1248	0.0054	0.0091	0.1117	0.0201	0.0122	0.1429	0.0962	0.1042	0.1031	0.1402	0.1120	-0.0083	0.1127	0.0007	0.1363	0.1051
DB02526	0.0116	0.0015	-0.0003	-0.0005	0.0083	0.0120	0.0040	0.0118	0.0079	0.0461	0.0476	0.0387	0.0034	0.0417	0.0029	-0.0009	0.0337	0.0376	0.0003	0.0217	0.0030	0.0023	0.0365	0.0113	0.0371	0.0031	0.0374	0.0434	0.0159	0.0175	0.0366	0.0432	0.0238	0.0015	0.0111	0.0290	0.0234	-0.0028	0.0430	0.0325	0.0142	0.0188	0.0429	0.0293	0.0181	0.0337	0.0021	0.0393	0.0427
DB06040	0.0181	-0.0009	-0.0022	0.0005	0.0298	0.0038	0.0000	0.0027	0.0151	0.0519	0.0511	0.0776	0.0092	0.0376	0.0094	0.0075	0.0209	0.0506	0.0055	0.0062	-0.0022	-0.0026	0.0226	0.0015	0.0589	0.0014	0.0575	0.0731	0.0021	0.0094	0.0222	0.0203	0.0219	-0.0002	0.0053	0.0193	-0.0019	0.0060	0.0729	0.0398	0.0205	0.0157	0.0733	0.0199	0.0081	0.0248	-0.0005	0.0643	0.0200
DB01347	0.0360	0.0080	0.0016	0.0048	0.1597	0.0188	0.0814	0.0161	0.0416	0.1494	0.1507	0.1642	0.0046	0.1404	0.0099	0.0264	0.1644	0.1013	0.0068	0.0270	0.0336	0.0209	0.1423	0.0249	0.1486	0.0190	0.1402	0.1661	0.0030	0.1367	0.1402	0.1249	0.1330	0.0067	0.0047	0.1466	0.0219	0.0105	0.1553	0.1581	0.1424	0.1278	0.1536	0.1458	0.0396	0.1466	0.0051	0.1324	0.1241
DB05152	0.1528	0.0040	0.0476	0.0054	0.1178	0.0262	0.0639	0.0425	0.0479	0.1382	0.1273	0.1744	0.0040	0.1149	0.0485	0.0705	0.0656	0.1238	0.0028	0.0698	0.0341	0.0582	0.1053	0.0211	0.1058	0.0664	0.1274	0.1858	0.0486	0.0770	0.1007	0.0731	0.0990	-0.0008	0.0145	0.0943	0.0223	0.0362	0.1580	0.1156	0.0854	0.0701	0.1571	0.0798	0.0329	0.0981	0.0055	0.1449	0.0732
DB07400	0.0316	0.0071	0.0148	0.0067	0.0717	0.0135	0.0087	0.0243	0.0414	0.0703	0.0721	0.1036	0.0110	0.0511	0.0264	0.0297	0.0708	0.0834	0.0183	0.0237	0.0462	0.0156	0.0692	0.0322	0.0597	0.0456	0.0543	0.0943	0.0171	0.0272	0.0694	0.0560	0.0743	0.0167	0.0076	0.0402	0.0292	0.0168	0.1003	0.0679	0.0367	0.0506	0.0958	0.0399	0.0256	0.0391	0.0069	0.0956	0.0560
DB05969	0.0664	0.0012	0.0134	0.0036	0.0958	0.0260	0.0249	0.0321	0.0553	0.1486	0.1496	0.1506	-0.0029	0.0883	0.0382	0.0299	0.0564	0.0798	0.0021	0.0504	0.0528	0.0057	0.1230	0.0267	0.1133	0.0374	0.1246	0.1443	0.0297	0.0387	0.1074	0.1164	0.1135	0.0028	0.0072	0.0921	0.0141	0.0088	0.1511	0.0892	0.0675	0.0831	0.1517	0.0916	0.0396	0.0661	0.0048	0.1388	0.1169
DB08750	0.0250	0.0014	0.0189	0.0044	0.0435	0.0189	0.0131	0.0195	0.0294	0.0746	0.0684	0.0799	0.0012	0.0636	0.0160	0.0230	0.0252	0.0624	0.0004	0.0143	0.0188	0.0086	0.0529	0.0343	0.0716	0.0236	0.0416	0.0784	0.0290	0.0189	0.0569	0.0376	0.0314	0.0073	0.0114	0.0325	0.0121	0.0256	0.0722	0.0480	0.0549	0.0347	0.0764	0.0325	0.0261	0.0544	-0.0025	0.0713	0.0353
DB05298	0.0493	0.0102	0.0124	0.0038	0.1452	0.0542	0.0392	0.0833	0.0915	0.1398	0.1401	0.1707	0.0107	0.1090	0.0566	0.0661	0.1283	0.1203	0.0065	0.0497	0.0260	0.0084	0.0935	0.0292	0.1586	0.0419	0.1264	0.1753	0.0474	0.1227	0.0930	0.1032	0.1499	0.0118	0.0430	0.1364	0.0330	0.0363	0.1664	0.1066	0.1464	0.1176	0.1650	0.1362	0.0440	0.1406	0.0032	0.1471	0.1028
DB07284	0.1407	0.0029	0.0373	0.0016	0.1807	0.0461	0.0532	0.0972	0.0831	0.1940	0.1911	0.2031	0.0042	0.1872	0.0365	0.0352	0.1432	0.1445	-0.0022	0.0642	0.0710	0.0076	0.1787	0.0157	0.2093	0.0514	0.1656	0.2063	0.0932	0.1051	0.1724	0.0793	0.1501	0.0003	0.0056	0.1894	0.0187	0.0040	0.2010	0.1624	0.1594	0.1581	0.1996	0.1902	0.0512	0.1272	0.0056	0.1816	0.0786
DB09295	0.0467	-0.0000	0.0015	0.0028	0.1023	-0.0009	-0.0028	0.0195	0.0809	0.1067	0.1214	0.1100	-0.0052	0.0712	0.0369	0.0228	0.0662	0.0570	0.0006	0.0795	0.0034	-0.0024	0.0655	0.0410	0.0757	0.0734	0.0905	0.1251	0.0102	0.0457	0.0695	0.1043	0.1054	-0.0011	0.0026	0.0476	-0.0026	0.0202	0.1092	0.0442	0.0359	0.0821	0.1101	0.0479	-0.0022	0.0325	-0.0018	0.1211	0.1038
DB04556	0.1896	0.0027	0.0361	0.0029	0.1360	0.0164	0.0270	0.0235	0.0511	0.2323	0.2095	0.3425	0.0067	0.2525	0.0498	0.0584	0.1372	0.2241	0.0037	0.0402	0.0537	0.0177	0.2568	0.0450	0.2465	0.0643	0.2428	0.3215	0.0405	0.1399	0.2486	0.0875	0.1037	0.0093	0.0144	0.1905	0.0471	0.0174	0.2955	0.1509	0.2139	0.1431	0.2891	0.1904	0.0771	0.1876	0.0021	0.2499	0.0856
DB03250	0.0348	0.0009	0.0031	-0.0016	0.0547	0.0235	0.0162	0.0206	0.0289	0.0762	0.0755	0.0708	-0.0005	0.0515	0.0207	0.0144	0.0492	0.0515	0.0002	0.0364	0.0092	0.0002	0.0466	0.0138	0.0717	0.0215	0.0654	0.0795	0.0142	0.0340	0.0460	0.0429	0.0594	0.0037	0.0070	0.0572	0.0100	0.0067	0.0793	0.0591	0.0601	0.0345	0.0793	0.0566	0.0209	0.0543	0.0001	0.0661	0.0428
DB03991	0.0253	0.0013	0.0040	0.0020	0.1113	0.0019	0.0068	0.0145	0.0237	0.1699	0.1711	0.1703	0.0062	0.1346	0.0247	0.0125	0.0706	0.0601	0.0061	0.0314	0.0312	0.0078	0.1046	0.0164	0.1233	0.0217	0.1403	0.1690	0.0005	0.0628	0.0960	0.0827	0.0636	-0.0003	-0.0008	0.0593	0.0115	0.0063	0.1714	0.1178	0.0858	0.0382	0.1741	0.0587	0.0148	0.0722	-0.0008	0.1565	0.0826
DB04464	-0.0015	0.0008	0.0053	0.0033	0.0285	-0.0000	0.0233	-0.0056	0.0270	0.0078	0.0094	0.0729	0.0085	0.0193	-0.0002	0.0197	0.0064	0.0018	0.0106	-0.0170	0.0031	0.0223	0.0710	0.0099	0.0398	-0.0021	0.0191	0.0276	-0.0010	0.0382	0.0744	-0.0012	0.0210	0.0047	-0.0037	0.0156	0.0138	0.0105	0.0647	0.0191	0.0347	0.0035	0.0611	0.0155	0.0193	0.0137	0.0034	0.0540	-0.0029
DB02209	0.0184	0.0076	-0.0041	-0.0024	0.0260	-0.0023	0.0020	-0.0023	-0.0110	0.0643	0.0703	0.1366	-0.0028	0.0607	-0.0074	-0.0037	0.0200	0.0722	-0.0051	0.0044	0.0256	0.0089	0.0610	0.0064	0.0268	-0.0056	0.0556	0.1345	-0.0032	-0.0075	0.0597	0.0169	0.0235	0.0022	0.0007	-0.0097	0.0161	0.0042	0.0965	0.0388	0.0056	0.0029	0.0996	-0.0104	-0.0098	0.0015	-0.0029	0.0435	0.0167
DB05010	0.0620	-0.0020	0.0112	0.0025	0.0753	0.0201	0.0165	0.0634	0.0647	0.1985	0.2009	0.2266	0.0017	0.1372	0.0876	0.0221	0.0752	0.0864	0.0146	0.0899	0.0806	0.0058	0.1481	0.0676	0.1476	0.0620	0.2218	0.2134	0.0167	0.0652	0.1365	0.1584	0.1276	0.0018	0.0008	0.1153	0.0314	0.0096	0.2261	0.1365	0.1124	0.0803	0.2251	0.1146	0.0328	0.1159	0.0041	0.2038	0.1532
DB07482	0.0326	-0.0003	0.0038	0.0024	0.0687	0.0166	0.0099	0.0300	0.0444	0.0943	0.0932	0.0980	0.0003	0.0713	0.0105	0.0077	0.0303	0.0701	0.0040	0.0191	0.0063	0.0035	0.0460	0.0128	0.1223	0.0229	0.0687	0.1325	0.0151	0.0880	0.0420	0.0173	0.0464	-0.0016	0.0017	0.0661	0.0078	0.0005	0.1119	0.0977	0.0618	0.0064	0.1113	0.0655	0.0059	0.1084	0.0090	0.1079	0.0152
DB08594	0.0449	-0.0036	0.0014	-0.0003	0.0782	0.0034	0.0174	0.0502	0.0588	0.1845	0.1543	0.2601	0.0056	0.0943	0.0129	0.0082	0.0376	0.0902	0.0055	0.0147	0.0232	0.0046	0.1780	0.0195	0.0939	0.0511	0.1255	0.2550	0.0022	0.0104	0.1749	0.0815	0.0721	-0.0004	-0.0058	0.0325	0.0170	0.0111	0.1848	0.0740	0.0176	0.0302	0.1830	0.0307	0.0083	0.0321	-0.0019	0.1440	0.0802
DB08908	0.0058	-0.0011	-0.0060	-0.0038	0.0123	0.0081	-0.0001	0.0215	0.0151	0.0545	0.0484	0.0580	0.0081	0.0361	0.0175	0.0038	0.0060	0.0039	0.0081	0.0248	0.0104	-0.0010	0.0555	0.0083	0.0534	0.0041	0.0290	0.0545	-0.0024	0.0259	0.0546	0.0248	0.0147	-0.0006	0.0048	0.0279	-0.0010	0.0047	0.0453	0.0117	0.0351	0.0256	0.0500	0.0278	-0.0001	0.0255	-0.0007	0.0424	0.0255
DB02637	0.0125	0.0004	-0.0008	-0.0008	0.0152	0.0025	0.0013	0.0021	0.0085	0.0316	0.0308	0.0530	0.0021	0.0188	0.0007	0.0012	0.0064	0.0187	0.0003	0.0049	0.0031	0.0009	0.0186	0.0088	0.0301	0.0051	0.0151	0.0304	0.0004	0.0207	0.0187	0.0072	0.0181	0.0005	0.0004	0.0158	0.0005	0.0099	0.0252	0.0203	0.0128	0.0143	0.0266	0.0158	0.0023	0.0130	0.0006	0.0155	0.0070
DB02845	0.0495	-0.0052	0.0263	0.0006	0.0324	-0.0135	0.0009	-0.0099	0.0096	0.1862	0.1458	0.2121	-0.0083	0.0574	0.0213	0.0156	0.0243	0.0404	0.0006	0.0325	0.0225	0.0102	0.0340	0.0022	0.0872	0.0784	0.1559	0.1734	0.0176	0.0187	0.0162	0.0420	0.0230	-0.0042	-0.0058	0.0792	0.0298	0.0006	0.1989	0.0210	0.0321	0.0165	0.1999	0.0793	0.0179	0.0453	-0.0079	0.1906	0.0430
DB04392	0.0245	0.0028	0.0129	0.0067	0.1099	0.0025	0.0203	0.0397	0.0994	0.1479	0.1517	0.1627	0.0146	0.0707	0.0376	0.0296	0.0959	0.0564	0.0085	0.0489	0.0188	0.0145	0.1186	0.0398	0.1204	0.0394	0.1392	0.1525	0.0183	0.0356	0.1172	0.1440	0.1146	0.0098	-0.0000	0.0896	0.0299	0.0300	0.1694	0.0529	0.0480	0.0444	0.1661	0.0898	0.0203	0.0602	0.0021	0.1629	0.1432
DB07433	0.0473	-0.0001	0.0072	0.0022	0.0834	0.0173	0.0090	0.0326	0.0473	0.1767	0.1696	0.2282	0.0037	0.1141	0.0266	0.0215	0.0369	0.0792	0.0048	0.0620	0.0206	0.0106	0.1269	0.0561	0.1822	0.0209	0.1474	0.2068	0.0146	0.0783	0.1234	0.0908	0.0809	0.0061	0.0030	0.1038	0.0180	0.0058	0.1777	0.1176	0.0949	0.0323	0.1775	0.1035	0.0108	0.1304	0.0003	0.1408	0.0893
DB03008	0.0462	-0.0014	0.0082	0.0016	0.0977	0.0069	0.0187	0.0208	0.0274	0.1272	0.1244	0.1372	-0.0006	0.1256	0.0257	0.0175	0.1151	0.1160	0.0051	0.0378	0.0805	0.0132	0.1409	0.0072	0.0813	0.0301	0.1479	0.1567	0.0108	0.0266	0.1212	0.1002	0.0909	0.0006	0.0005	0.0938	0.0130	0.0031	0.1510	0.1078	0.0757	0.1068	0.1481	0.0931	0.0863	0.0394	0.0012	0.0874	0.0999
DB02473	0.0252	0.0018	0.0018	0.0005	0.0198	0.0203	0.0073	0.0167	0.0131	0.0699	0.0689	0.0904	0.0071	0.0541	0.0151	0.0153	0.0410	0.0479	0.0041	0.0278	0.0093	0.0009	0.0443	0.0157	0.0883	0.0121	0.0509	0.0939	0.0105	0.0272	0.0442	0.0451	0.0261	0.0025	0.0152	0.0478	0.0105	0.0055	0.0894	0.0457	0.0701	0.0362	0.0903	0.0489	0.0424	0.0641	0.0010	0.0734	0.0442
DB07120	0.1344	0.0097	0.0370	0.0078	0.1619	0.0562	0.0584	0.0821	0.1113	0.1968	0.2018	0.2334	0.0125	0.1707	0.0694	0.0598	0.1072	0.1760	0.0163	0.1105	0.0752	0.0233	0.2005	0.0794	0.2163	0.1235	0.1768	0.2279	0.0661	0.1554	0.1980	0.1380	0.1965	0.0231	0.0152	0.1722	0.0417	0.0263	0.2207	0.1802	0.1683	0.0910	0.2140	0.1722	0.0495	0.1568	0.0089	0.2045	0.1367
DB07986	0.0488	0.0021	0.0136	0.0054	0.0687	0.0187	0.0201	0.0201	0.0432	0.1395	0.1355	0.1642	0.0091	0.0894	0.0478	0.0351	0.1005	0.0625	0.0125	0.0600	0.0335	0.0158	0.0832	0.0245	0.1186	0.0328	0.1174	0.1627	0.0175	0.0297	0.0828	0.0754	0.0877	0.0105	0.0050	0.0592	0.0375	0.0205	0.1634	0.1118	0.0796	0.0845	0.1600	0.0584	0.0591	0.0593	0.0038	0.1036	0.0749
DB08772	0.0210	0.0019	0.0068	0.0044	0.0736	0.0151	0.0156	0.0173	0.0344	0.0884	0.0932	0.0994	0.0011	0.0480	0.0299	0.0287	0.0552	0.0418	0.0163	0.0307	0.0144	0.0064	0.0673	0.0246	0.0787	0.0223	0.0578	0.1015	0.0261	0.0483	0.0602	0.0532	0.0819	0.0082	0.0109	0.0758	0.0254	0.0121	0.0849	0.0489	0.0706	0.0660	0.0838	0.0757	0.0192	0.0675	-0.0002	0.0674	0.0534
DB01664	0.0610	0.0011	0.0251	0.0022	0.0775	0.0206	0.0133	0.0324	0.0674	0.1380	0.1395	0.1956	0.0016	0.1301	0.0319	0.0333	0.0715	0.1016	-0.0023	0.0496	0.0270	-0.0045	0.1435	0.0234	0.1160	0.0508	0.0910	0.1826	0.0288	0.0331	0.1370	0.0702	0.1054	0.0011	0.0013	0.0777	0.0049	0.0006	0.1843	0.0792	0.0563	0.0514	0.1807	0.0786	0.0184	0.0781	-0.0010	0.1420	0.0708
DB03499	0.0330	0.0008	0.0027	-0.0011	0.0431	0.0063	0.0079	0.0109	0.0277	0.0450	0.0476	0.0571	0.0018	0.0535	0.0040	0.0012	0.0120	0.0442	-0.0009	0.0078	0.0096	0.0029	0.0695	0.0102	0.0464	0.0125	0.0402	0.0478	0.0075	0.0391	0.0702	0.0138	0.0401	0.0011	0.0008	0.0471	0.0062	0.0012	0.0445	0.0446	0.0417	0.0100	0.0459	0.0470	0.0068	0.0394	0.0015	0.0397	0.0138
DB02045	0.0328	0.0019	0.0104	0.0018	0.0299	0.0017	0.0040	0.0103	0.0140	0.0876	0.0856	0.1108	0.0036	0.0613	0.0117	0.0009	0.0288	0.0697	0.0012	0.0176	0.0176	0.0068	0.0540	0.0165	0.0828	0.0084	0.0679	0.1092	0.0213	0.0225	0.0516	0.0396	0.0391	0.0017	0.0016	0.0596	0.0246	0.0033	0.1068	0.0362	0.0429	0.0231	0.1086	0.0592	0.0082	0.0600	0.0018	0.0977	0.0393
DB08534	0.0491	0.0018	0.0087	0.0079	0.1329	0.0282	0.0414	0.0414	0.0576	0.1365	0.1450	0.1422	0.0103	0.0969	0.0517	0.0348	0.0747	0.0700	0.0107	0.0579	0.0327	0.0184	0.0981	0.0256	0.1404	0.0314	0.1083	0.1450	0.0372	0.0788	0.0983	0.1068	0.1074	0.0186	0.0077	0.1030	0.0433	0.0286	0.1273	0.1061	0.0938	0.0713	0.1262	0.1033	0.0564	0.0935	0.0027	0.0964	0.1062
DB08386	0.0045	-0.0006	0.0005	0.0005	0.0256	-0.0011	0.0140	0.0033	0.0072	0.0306	0.0327	0.0330	0.0012	0.0243	0.0019	0.0029	0.0313	0.0186	0.0004	0.0094	0.0023	0.0025	0.0342	0.0045	0.0345	0.0044	0.0279	0.0342	-0.0012	0.0259	0.0345	0.0270	0.0310	0.0059	-0.0000	0.0307	0.0051	0.0069	0.0366	0.0295	0.0326	0.0249	0.0372	0.0309	0.0171	0.0222	0.0019	0.0272	0.0270
DB01892	0.1062	0.0662	-0.0022	0.0116	0.1129	0.0081	0.0006	0.0321	0.0782	0.2183	0.2313	0.2753	-0.0012	0.2187	0.0039	0.0886	0.1264	0.1844	0.0013	0.0480	0.1053	0.0657	0.1588	0.1164	0.2023	0.0343	0.2730	0.2863	-0.0046	0.1172	0.1621	0.2581	0.1548	-0.0015	0.0071	0.1713	0.0106	0.0120	0.2774	0.1719	0.1293	0.1520	0.2692	0.1701	-0.0066	0.1740	0.0013	0.2466	0.2570
DB01686	-0.0214	0.0016	0.0160	0.0090	0.0128	0.0101	0.0084	0.0068	0.0159	0.0508	0.0343	0.1251	-0.0025	0.0076	-0.0042	0.0228	-0.0050	0.0455	-0.0004	-0.0136	0.0188	0.0698	0.0281	0.0367	0.0507	0.0120	0.0227	0.1165	0.0246	-0.0162	0.0346	-0.0022	0.0645	0.0025	0.0065	-0.0101	0.0079	0.0335	0.1250	-0.0018	0.0298	0.0229	0.1305	-0.0130	-0.0082	0.0227	-0.0036	0.0579	-0.0063
DB07652	0.0352	0.0019	0.0057	0.0043	0.0364	-0.0017	0.0133	0.0097	0.0227	0.1065	0.0996	0.1511	0.0021	0.0516	0.0091	0.0239	0.0310	0.0456	0.0007	0.0132	0.0086	0.0016	0.0834	0.0179	0.1355	0.0201	0.0917	0.1308	0.0078	0.0349	0.0815	0.0391	0.0400	0.0053	0.0017	0.0959	0.0083	0.0053	0.1343	0.0564	0.0798	0.0494	0.1340	0.0952	0.0228	0.0860	0.0034	0.1101	0.0386
DB03103	0.0222	-0.0014	-0.0046	0.0009	0.1162	0.0103	0.0032	0.0145	0.0231	0.1462	0.1500	0.1703	0.0058	0.0826	0.0116	0.0202	0.0550	0.0724	0.0011	0.0622	0.0141	-0.0045	0.0705	0.0131	0.1346	0.0189	0.1474	0.1546	0.0019	0.0290	0.0699	0.0659	0.0780	0.0006	0.0073	0.0798	0.0029	0.0058	0.1517	0.1205	0.0668	0.0238	0.1542	0.0805	0.0084	0.1081	0.0033	0.0997	0.0645
DB04877	0.1192	-0.0008	0.0114	0.0143	0.2112	0.0925	0.0658	0.0809	0.0869	0.3690	0.3708	0.3695	0.0185	0.2007	0.0729	0.0688	0.2261	0.0859	0.0241	0.1803	0.0380	0.0150	0.1993	0.1264	0.3143	0.0688	0.3530	0.3743	0.0333	0.2286	0.1861	0.1882	0.1968	0.0562	0.0579	0.2366	0.0418	0.0238	0.3348	0.3102	0.2570	0.3034	0.3417	0.2370	0.0645	0.2698	0.0072	0.2848	0.1870
DB05710	0.0474	-0.0005	0.0126	0.0042	0.0324	0.0114	0.0132	0.0098	0.0227	0.0648	0.0533	0.1092	0.0054	0.0402	0.0067	0.0226	0.0137	0.0346	0.0008	0.0025	0.0014	0.0086	0.0595	0.0417	0.0906	0.0084	0.0641	0.1004	0.0079	0.0476	0.0552	0.0224	0.0079	0.0024	-0.0011	0.0581	0.0060	0.0049	0.1519	0.0349	0.1069	0.0209	0.1508	0.0574	0.0239	0.0924	0.0022	0.1263	0.0229
DB03672	0.0452	-0.0023	0.0214	-0.0016	0.0409	0.0055	0.0131	0.0059	0.0156	0.0845	0.0616	0.1082	-0.0018	0.0662	0.0220	0.0182	0.0314	0.0553	0.0053	0.0206	0.0233	0.0086	0.0524	0.0139	0.0468	0.0155	0.0929	0.0974	0.0199	0.0150	0.0415	0.0417	0.0250	-0.0012	0.0009	0.0360	0.0275	-0.0004	0.0848	0.0291	0.0306	0.0300	0.0887	0.0362	0.0314	0.0247	-0.0027	0.0912	0.0423
DB04244	0.0279	0.0000	0.0019	0.0027	0.0611	0.0057	0.0150	0.0109	0.0232	0.0929	0.0864	0.1327	0.0029	0.0695	0.0079	0.0106	0.0470	0.0801	0.0050	0.0181	0.0106	0.0059	0.0884	0.0104	0.0705	0.0213	0.1060	0.1275	0.0031	0.0110	0.0868	0.0595	0.0468	0.0027	0.0001	0.0313	0.0123	0.0075	0.1162	0.0681	0.0355	0.0411	0.1162	0.0311	0.0378	0.0301	0.0009	0.0796	0.0590
DB04821	0.2975	-0.0111	-0.0151	0.0126	0.0746	0.0540	0.0340	0.1940	0.1119	0.2423	0.1784	0.3279	0.0295	0.3514	0.0016	0.0299	0.1777	0.2605	-0.0021	-0.0070	-0.0097	0.0021	0.2447	-0.0235	0.2438	0.0315	0.1190	0.3660	0.0140	0.1297	0.2346	0.0602	0.0753	0.0003	-0.0112	0.1749	0.0522	-0.0104	0.2888	0.0477	0.1759	0.2200	0.2919	0.1769	0.0949	0.1285	-0.0101	0.2950	0.0600
DB03088	0.0262	-0.0058	0.0101	-0.0007	0.0756	-0.0030	-0.0100	0.0120	0.0424	0.1720	0.1712	0.1700	-0.0024	0.0880	0.0222	0.0014	0.0970	0.1261	0.0061	0.0292	0.0141	-0.0003	0.1482	0.0040	0.0929	0.0973	0.0828	0.1722	0.0120	0.0228	0.1306	0.0323	0.0560	-0.0019	-0.0003	0.0497	-0.0053	0.0004	0.1881	0.0737	0.0322	0.0279	0.1879	0.0489	0.0264	0.0329	-0.0003	0.1103	0.0310
DB00189	0.0152	0.0002	0.0010	-0.0017	0.0181	0.0140	-0.0005	0.0078	0.0118	0.0300	0.0349	0.0816	-0.0014	0.0584	0.0110	0.0079	0.0001	0.0642	0.0010	-0.0068	0.0259	0.0014	0.0516	0.0080	0.0465	0.0144	0.0355	0.0796	0.0049	0.0057	0.0548	0.0264	0.0171	-0.0002	0.0092	0.0209	-0.0040	0.0025	0.0803	0.0277	0.0217	0.0183	0.0770	0.0214	0.0042	0.0122	-0.0007	0.0506	0.0267
DB09239	0.1173	0.0085	0.0180	-0.0018	0.2121	0.0189	0.0767	0.1252	0.1095	0.2547	0.2489	0.3129	0.0072	0.2669	0.0738	0.0398	0.2717	0.2875	0.0109	0.0470	0.0576	0.0166	0.2978	0.0483	0.2170	0.1130	0.2184	0.3149	0.0215	0.1356	0.3012	0.1229	0.1777	0.0066	0.0103	0.1942	0.0491	0.0153	0.2940	0.2075	0.2175	0.2419	0.2870	0.1935	0.1355	0.1635	0.0176	0.2356	0.1189
DB04884	0.2428	0.0106	0.0305	0.0041	0.2477	0.0693	0.1071	0.0950	0.1415	0.3532	0.3550	0.3762	0.0616	0.3138	0.0740	0.1597	0.2664	0.2715	-0.0030	0.0936	0.0664	0.0479	0.3121	0.0463	0.3548	0.1298	0.3130	0.3463	0.0564	0.2406	0.3175	0.1812	0.1809	0.0005	0.0676	0.2316	0.0379	0.0199	0.3605	0.2875	0.3079	0.2608	0.3576	0.2290	0.1443	0.2588	0.0107	0.3363	0.1798
DB03144	-0.0224	0.0020	0.0209	0.0095	0.0040	0.0086	0.0063	0.0081	0.0212	0.0616	0.0368	0.1516	-0.0041	0.0067	-0.0113	0.0277	-0.0066	0.0642	-0.0014	-0.0158	0.0056	0.0851	0.0279	0.0355	0.0542	0.0171	0.0125	0.1445	0.0319	-0.0289	0.0361	-0.0122	0.0790	0.0024	0.0049	-0.0117	0.0096	0.0405	0.1532	-0.0145	0.0356	0.0235	0.1593	-0.0169	-0.0104	0.0166	-0.0038	0.0692	-0.0172
DB13501	0.0267	0.0012	0.0000	0.0034	0.0866	-0.0015	-0.0008	0.0132	0.0725	0.0870	0.0993	0.0956	-0.0021	0.0594	0.0290	0.0218	0.0577	0.0473	0.0002	0.0659	0.0026	-0.0049	0.0541	0.0352	0.0671	0.0619	0.0712	0.1084	0.0085	0.0433	0.0584	0.0863	0.0895	0.0007	0.0047	0.0458	0.0022	0.0216	0.0864	0.0239	0.0418	0.0733	0.0877	0.0463	-0.0044	0.0316	-0.0014	0.1007	0.0861
DB02028	-0.0010	0.0001	-0.0007	0.0001	0.0007	0.0003	0.0011	0.0011	0.0008	0.0042	0.0032	0.0019	0.0003	0.0005	0.0009	0.0005	0.0001	-0.0001	0.0002	0.0013	0.0001	-0.0002	0.0017	-0.0015	0.0019	0.0029	0.0032	0.0029	-0.0004	-0.0002	0.0021	0.0017	0.0004	-0.0003	-0.0003	0.0006	0.0008	0.0008	0.0031	0.0021	0.0008	0.0010	0.0029	0.0006	0.0003	0.0011	-0.0003	0.0011	0.0017
DB06751	0.1017	-0.0009	0.0220	0.0057	0.1555	0.0146	0.0457	0.0939	0.1388	0.2024	0.1922	0.3453	0.0120	0.2174	0.0249	0.0448	0.1683	0.2063	0.0040	0.0260	0.0204	0.0089	0.2353	0.0359	0.2400	0.0424	0.1849	0.3364	0.0280	0.1519	0.2338	0.0827	0.0950	0.0045	0.0063	0.1634	0.0431	0.0122	0.3042	0.1794	0.2294	0.1433	0.3011	0.1620	0.0874	0.1811	0.0161	0.2587	0.0814
DB06451	-0.0036	-0.0008	0.0044	-0.0001	0.0015	-0.0026	-0.0018	-0.0084	-0.0017	0.0063	0.0052	0.0145	0.0009	0.0113	0.0086	-0.0012	0.0047	0.0130	-0.0007	0.0017	-0.0040	-0.0035	0.0129	0.0076	0.0130	-0.0004	0.0236	0.0139	0.0014	0.0004	0.0098	0.0079	-0.0001	0.0003	0.0025	0.0083	-0.0008	0.0017	0.0092	0.0079	0.0160	0.0152	0.0087	0.0083	-0.0050	0.0120	0.0008	0.0072	0.0076
DB04825	0.2265	-0.0027	0.0025	0.0091	0.0852	0.0321	0.0282	0.1194	0.0476	0.2941	0.2542	0.3416	0.0129	0.2613	0.0273	0.0222	0.1072	0.2190	0.0057	0.0191	0.0104	0.0136	0.2509	0.0138	0.2173	0.0294	0.1645	0.3471	0.0270	0.0776	0.2461	0.0980	0.1034	0.0130	-0.0024	0.1285	0.0631	0.0090	0.3251	0.1091	0.1340	0.1903	0.3250	0.1277	0.1114	0.1052	-0.0012	0.3186	0.0978
DB04114	0.0696	-0.0043	0.0178	-0.0007	0.0374	-0.0037	-0.0014	0.0038	0.0085	0.1470	0.1065	0.1880	0.0035	0.1191	0.0055	0.0023	0.0247	0.1103	-0.0008	0.0094	0.0212	0.0103	0.0670	-0.0027	0.1124	0.0222	0.1220	0.1698	0.0077	0.0240	0.0439	0.0610	0.0238	-0.0034	-0.0070	0.0388	0.0178	0.0057	0.1478	0.0195	0.0296	0.0218	0.1631	0.0391	0.0284	0.0261	-0.0027	0.1613	0.0621
DB07809	0.0205	0.0072	0.0106	0.0075	0.0556	0.0108	0.0214	0.0278	0.0401	0.0590	0.0615	0.0786	0.0153	0.0357	0.0304	0.0367	0.0543	0.0432	0.0195	0.0306	0.0437	0.0186	0.0472	0.0262	0.0641	0.0210	0.0582	0.0729	0.0148	0.0292	0.0478	0.0661	0.0666	0.0156	0.0076	0.0469	0.0368	0.0236	0.0794	0.0542	0.0417	0.0351	0.0754	0.0473	0.0217	0.0486	0.0063	0.0667	0.0662
DB08995	0.0404	-0.0017	0.0024	0.0082	0.0962	0.0075	0.0142	0.0712	0.0566	0.1905	0.1871	0.2070	-0.0001	0.1146	0.0475	0.0240	0.0891	0.0916	0.0170	0.0945	0.0213	0.0025	0.1103	0.0429	0.1161	0.0362	0.1579	0.2074	0.0182	0.0162	0.0919	0.1055	0.1179	0.0025	0.0014	0.0788	0.0198	0.0041	0.2057	0.1072	0.0761	0.0951	0.2035	0.0785	0.0398	0.0561	-0.0019	0.1767	0.1048
DB01837	0.0190	-0.0013	-0.0016	0.0000	0.0390	-0.0003	-0.0029	-0.0041	0.0323	0.0473	0.0550	0.0561	-0.0055	0.0277	0.0128	0.0102	0.0169	0.0260	-0.0023	0.0354	0.0012	-0.0021	0.0268	0.0225	0.0328	0.0359	0.0432	0.0621	0.0026	0.0071	0.0279	0.0535	0.0465	0.0019	0.0027	0.0176	0.0042	0.0115	0.0530	0.0110	0.0111	0.0382	0.0531	0.0178	-0.0002	0.0035	0.0002	0.0535	0.0530
DB07474	0.0411	0.0041	0.0063	0.0119	0.1293	0.0198	0.0607	0.0532	0.0921	0.1427	0.1425	0.1635	0.0248	0.1246	0.0678	0.0972	0.1256	0.0554	0.0291	0.0792	0.0312	0.0253	0.1062	0.0360	0.1555	0.0189	0.1485	0.1679	0.0210	0.0825	0.1055	0.1498	0.1188	0.0123	0.0121	0.1286	0.0684	0.0473	0.1694	0.1404	0.1334	0.1145	0.1699	0.1277	0.0359	0.1318	0.0030	0.1506	0.1501
DB01662	0.0377	-0.0004	0.0052	0.0005	0.0798	-0.0016	0.0010	0.0123	0.0616	0.1107	0.1056	0.1602	0.0044	0.0787	0.0128	0.0073	0.0283	0.0730	0.0028	0.0166	0.0078	0.0025	0.0437	0.0096	0.0773	0.0351	0.0980	0.1520	0.0038	0.0115	0.0424	0.0553	0.0651	0.0012	-0.0005	0.0210	0.0122	0.0123	0.1469	0.0274	0.0152	0.0216	0.1479	0.0212	0.0031	0.0201	0.0010	0.1465	0.0551
DB12418	0.0042	-0.0009	-0.0037	-0.0001	0.0176	0.0044	0.0010	0.0020	0.0149	0.0588	0.0457	0.0773	0.0004	0.0177	0.0127	0.0132	0.0228	0.0212	0.0017	0.0193	0.0110	-0.0016	0.0191	0.0069	0.0428	0.0125	0.0358	0.0678	-0.0023	0.0005	0.0198	0.0211	0.0318	0.0000	0.0000	0.0135	0.0129	0.0029	0.0733	0.0308	0.0125	0.0049	0.0733	0.0134	0.0010	0.0039	-0.0006	0.0582	0.0208
DB00848	0.0724	-0.0013	0.0047	0.0015	0.0361	0.0069	0.0045	0.0118	0.0137	0.0959	0.0803	0.1564	0.0010	0.0804	0.0071	0.0079	0.0246	0.0890	-0.0009	0.0022	0.0053	0.0060	0.0677	0.0123	0.1007	-0.0015	0.0821	0.1583	0.0071	0.0201	0.0650	0.0285	0.0232	0.0024	-0.0011	0.0353	0.0070	-0.0004	0.1299	0.0473	0.0514	0.0286	0.1301	0.0353	0.0145	0.0528	-0.0017	0.1172	0.0265
DB08738	0.0314	0.0013	0.0080	0.0016	0.0355	0.0101	0.0144	0.0152	0.0191	0.0534	0.0525	0.0692	0.0031	0.0511	0.0134	0.0152	0.0307	0.0392	0.0058	0.0171	0.0134	0.0070	0.0491	0.0120	0.0597	0.0168	0.0433	0.0701	0.0117	0.0325	0.0489	0.0263	0.0318	0.0028	0.0022	0.0434	0.0144	0.0068	0.0692	0.0444	0.0439	0.0259	0.0686	0.0434	0.0213	0.0446	0.0018	0.0500	0.0259
DB07127	0.0073	0.0006	0.0002	0.0005	0.0076	0.0008	0.0018	0.0018	0.0024	0.0178	0.0179	0.0199	0.0014	0.0120	0.0028	0.0021	0.0069	0.0094	0.0016	0.0040	0.0009	0.0018	0.0100	0.0019	0.0157	0.0029	0.0108	0.0231	0.0036	0.0058	0.0100	0.0077	0.0104	0.0014	0.0008	0.0113	0.0072	0.0015	0.0233	0.0105	0.0105	0.0060	0.0228	0.0111	0.0046	0.0106	0.0010	0.0210	0.0075
DB06999	0.0185	-0.0015	-0.0031	-0.0001	0.0528	0.0384	0.0316	0.0127	0.0121	0.0853	0.0907	0.1260	0.0024	0.0574	0.0226	0.0248	0.0284	0.0157	0.0014	0.0159	-0.0027	0.0073	0.0373	0.0115	0.1200	0.0020	0.0715	0.1218	-0.0004	0.0475	0.0348	0.0470	0.0426	0.0032	0.0013	0.0663	0.0232	0.0053	0.1292	0.0966	0.0889	0.0340	0.1271	0.0671	0.0171	0.1058	-0.0007	0.0852	0.0474
DB03832	0.0856	0.0015	0.0143	0.0048	0.0699	0.0069	0.0194	0.0205	0.0294	0.1962	0.1924	0.2245	0.0030	0.1610	0.0281	0.0161	0.0509	0.1026	0.0050	0.0402	0.0237	0.0157	0.1100	0.0421	0.1694	0.0395	0.1922	0.2180	0.0106	0.0347	0.1061	0.1284	0.0582	0.0078	-0.0015	0.0729	0.0232	0.0079	0.2280	0.1568	0.1023	0.0595	0.2242	0.0698	0.0376	0.0886	0.0040	0.1694	0.1277
DB06258	0.0832	-0.0040	0.0116	0.0027	0.1298	0.0112	0.0191	0.0167	0.0754	0.1850	0.1792	0.2439	0.0062	0.1715	0.0232	0.0210	0.0863	0.1564	-0.0029	0.0232	0.0409	0.0039	0.1491	0.0121	0.1907	0.0316	0.1809	0.2460	0.0164	0.0900	0.1395	0.1464	0.0690	-0.0006	-0.0002	0.1037	0.0201	0.0153	0.2101	0.1295	0.1168	0.0462	0.2131	0.1050	0.0147	0.1163	-0.0017	0.2121	0.1452
DB07778	0.0236	0.0011	0.0003	-0.0008	0.0483	0.0064	0.0144	0.0109	0.0249	0.0577	0.0586	0.0538	0.0018	0.0429	0.0053	0.0198	0.0406	0.0349	0.0003	0.0149	0.0086	0.0051	0.0457	0.0156	0.0506	0.0190	0.0411	0.0583	-0.0001	0.0155	0.0477	0.0191	0.0382	0.0023	0.0019	0.0410	0.0025	0.0043	0.0572	0.0450	0.0387	0.0356	0.0553	0.0408	0.0166	0.0398	0.0029	0.0601	0.0187
DB08811	0.0307	-0.0013	0.0042	0.0034	0.0767	0.0062	0.0364	0.0723	0.0900	0.1355	0.1259	0.2200	0.0084	0.1172	0.0047	0.0247	0.1568	0.1082	0.0064	-0.0019	0.0108	0.0027	0.1473	0.0189	0.1401	0.0024	0.1392	0.2269	-0.0008	0.1247	0.1484	0.0827	0.0869	0.0052	0.0032	0.0560	0.0309	0.0163	0.2222	0.1240	0.1219	0.1350	0.2220	0.0559	0.0708	0.0956	0.0101	0.1898	0.0824
DB06927	-0.0027	0.0072	0.0076	0.0050	-0.0011	0.0061	0.0047	0.0024	0.0107	0.0755	0.0634	0.1043	0.0222	0.0702	0.0137	0.0266	0.0252	0.0477	-0.0020	0.0023	0.0165	0.0069	0.0191	0.0306	0.0894	-0.0084	0.0822	0.1027	0.0045	0.0234	0.0194	0.0471	0.0260	0.0012	0.0034	0.0391	0.0036	0.0011	0.1030	0.0584	0.0507	0.0778	0.0930	0.0402	0.0013	0.0511	-0.0006	0.0713	0.0471
DB08839	0.2298	0.0129	-0.0483	0.0104	0.0046	-0.0408	-0.0304	0.0690	0.0370	0.2480	0.1501	0.5791	0.0268	0.4831	0.1163	0.0603	0.2466	0.3926	-0.0266	-0.0820	0.0249	0.1198	0.2849	0.2153	0.4518	0.0371	0.1593	0.6421	0.0585	0.2581	0.3256	0.1539	0.1673	-0.0021	-0.0091	0.1202	0.0650	0.0247	0.3593	0.2526	0.3835	0.4180	0.3509	0.1060	-0.0042	0.2820	0.0862	0.2585	0.1569
DB07061	0.0556	0.0008	0.0067	0.0052	0.1061	0.0478	0.0250	0.0346	0.0406	0.2595	0.2540	0.2745	0.0088	0.1906	0.0477	0.0171	0.1294	0.1303	0.0109	0.0282	0.0394	0.0149	0.1747	0.0344	0.2168	0.0570	0.1951	0.2605	0.0065	0.0919	0.1701	0.1023	0.1095	0.0038	0.0021	0.0838	0.0115	0.0105	0.2499	0.1508	0.1447	0.1128	0.2482	0.0838	0.0736	0.1338	0.0005	0.2140	0.1008
DB03756	0.0166	0.0010	-0.0082	-0.0073	0.0252	0.0518	0.0049	0.0229	0.0526	0.0662	0.0711	0.0445	0.0171	0.0733	0.0438	0.0210	0.0083	0.0596	-0.0074	0.0280	0.0461	-0.0039	0.0394	-0.0121	0.0692	0.0106	0.0683	0.0708	0.0034	0.0291	0.0476	0.0665	0.0220	-0.0019	0.0126	0.0574	-0.0040	-0.0051	0.0796	0.0863	0.0432	0.0320	0.0771	0.0572	-0.0325	0.0622	-0.0037	0.0682	0.0678
DB01951	0.0729	0.0011	0.0141	0.0026	0.0843	0.0041	0.0228	0.0181	0.0312	0.1142	0.1056	0.1573	0.0013	0.0980	0.0262	0.0134	0.0480	0.1143	0.0044	0.0260	0.0227	0.0101	0.1047	0.0131	0.0982	0.0250	0.1358	0.1579	0.0126	0.0342	0.1040	0.0653	0.0527	0.0021	0.0008	0.0498	0.0221	0.0111	0.1578	0.0860	0.0708	0.0478	0.1572	0.0484	0.0475	0.0430	0.0022	0.1266	0.0646
DB12483	0.0877	-0.0017	0.0057	0.0093	0.1966	0.0104	0.0324	0.0224	0.0518	0.2162	0.2154	0.2333	0.0010	0.1690	0.0693	0.0188	0.1653	0.1638	0.0064	0.0834	0.0250	0.0102	0.1931	-0.0005	0.1534	0.0584	0.2132	0.2244	0.0148	0.0867	0.1912	0.1072	0.1427	0.0035	-0.0056	0.1374	0.0086	0.0059	0.2450	0.1880	0.1463	0.1115	0.2426	0.1363	0.0691	0.1160	0.0004	0.1845	0.1050
DB05187	0.0330	0.0039	0.0076	-0.0022	0.1168	0.0266	0.0206	0.0272	0.1117	0.1731	0.1802	0.1871	0.0130	0.1347	0.0434	0.0461	0.0920	0.1145	-0.0028	0.0447	0.0364	0.0019	0.0948	0.0113	0.1759	0.0335	0.1487	0.2075	0.0173	0.0663	0.0994	0.0967	0.0759	-0.0008	0.0021	0.1059	0.0271	0.0086	0.1804	0.1980	0.1262	0.0705	0.1761	0.1065	-0.0175	0.1767	-0.0003	0.1442	0.0943
DB14568	0.0268	0.0016	0.0039	0.0015	0.0403	0.0078	0.0142	0.0168	0.0207	0.0446	0.0445	0.0564	0.0026	0.0418	0.0142	0.0174	0.0288	0.0365	0.0042	0.0169	0.0167	0.0052	0.0352	0.0117	0.0466	0.0166	0.0430	0.0528	0.0095	0.0207	0.0362	0.0263	0.0383	0.0030	0.0030	0.0349	0.0092	0.0063	0.0530	0.0427	0.0331	0.0275	0.0521	0.0349	0.0171	0.0356	0.0017	0.0468	0.0262
DB03982	0.0252	-0.0017	0.0120	0.0003	0.0389	0.0007	0.0035	0.0132	0.0468	0.0877	0.0880	0.0980	-0.0005	0.0527	0.0274	0.0097	0.0335	0.0553	0.0020	0.0454	0.0116	-0.0029	0.0618	0.0173	0.0699	0.0433	0.0460	0.0874	0.0166	0.0286	0.0625	0.0550	0.0674	0.0021	0.0060	0.0541	0.0026	0.0141	0.0783	0.0377	0.0428	0.0482	0.0789	0.0540	0.0097	0.0416	0.0024	0.0827	0.0546
DB11949	0.0644	-0.0017	0.0045	0.0022	0.0299	0.0007	0.0120	0.0200	0.0091	0.0987	0.0929	0.1331	0.0002	0.0641	0.0174	0.0165	0.0255	0.0552	0.0023	0.0239	-0.0074	0.0071	0.0563	0.0216	0.1075	0.0298	0.0821	0.1408	0.0120	0.0266	0.0527	0.0140	0.0396	0.0045	-0.0007	0.0581	0.0061	0.0021	0.1253	0.0675	0.0704	0.0281	0.1251	0.0583	0.0131	0.0880	-0.0020	0.1095	0.0136
DB08613	0.1206	-0.0008	0.0059	0.0063	0.2287	0.0144	0.0541	0.0488	0.1068	0.2817	0.2862	0.2962	0.0016	0.2553	0.0473	0.0655	0.2283	0.2009	0.0108	0.1099	0.0785	0.0221	0.2410	0.0335	0.2622	0.0759	0.2379	0.2941	0.0097	0.1805	0.2388	0.1474	0.2139	0.0055	0.0121	0.2431	0.0359	0.0210	0.2928	0.2463	0.2283	0.2161	0.2884	0.2427	0.0912	0.2077	0.0024	0.2653	0.1477
DB08498	0.0529	-0.0040	0.0240	0.0044	0.0698	0.0108	0.0261	0.0278	0.0791	0.1270	0.1290	0.1815	0.0088	0.0773	0.0559	0.0256	0.0460	0.0606	0.0043	0.0803	0.0231	-0.0034	0.0993	0.0322	0.1483	0.0549	0.1316	0.1564	0.0279	0.0502	0.0980	0.1048	0.1040	0.0015	-0.0049	0.0990	0.0136	0.0127	0.1546	0.0667	0.1038	0.0677	0.1564	0.0995	0.0518	0.0774	0.0017	0.1341	0.1050
DB02869	0.1229	-0.0022	-0.0043	-0.0063	0.1430	0.0057	0.0116	0.0396	0.1096	0.1908	0.1859	0.2240	0.0092	0.1677	0.0118	0.0090	0.0804	0.1644	-0.0002	0.0348	0.0179	0.0067	0.1862	0.0209	0.1711	0.0438	0.1840	0.2153	-0.0032	0.0468	0.1840	0.0782	0.1327	0.0005	-0.0024	0.1272	0.0109	-0.0025	0.2398	0.1461	0.1239	0.0665	0.2403	0.1263	0.0343	0.1241	0.0057	0.2280	0.0772
DB00140	0.0071	0.0030	0.0017	0.0009	0.0036	0.0035	0.0040	-0.0019	0.0021	0.0296	0.0281	0.0382	0.0008	0.0273	0.0085	0.0092	0.0130	0.0100	0.0012	0.0040	-0.0025	0.0073	0.0082	0.0118	0.0476	0.0005	0.0354	0.0393	0.0028	0.0173	0.0110	0.0080	0.0133	0.0011	0.0017	0.0397	0.0052	0.0055	0.0447	0.0123	0.0383	0.0121	0.0461	0.0391	0.0046	0.0257	0.0006	0.0451	0.0077
DB03892	-0.0069	0.0008	0.0101	0.0043	-0.0022	0.0013	-0.0003	0.0016	0.0057	0.0305	0.0196	0.0928	-0.0009	0.0067	-0.0063	0.0156	-0.0080	0.0282	0.0002	0.0021	-0.0055	0.0736	0.0039	0.0155	0.0213	0.0058	-0.0010	0.1013	0.0157	-0.0188	0.0063	-0.0102	0.0784	0.0029	0.0014	-0.0005	0.0077	0.0163	0.1016	-0.0081	0.0172	0.0118	0.1027	-0.0044	-0.0032	0.0019	-0.0005	0.0452	-0.0124
DB01564	0.1222	0.0760	-0.0166	0.0270	0.1320	0.0429	0.0216	0.0156	0.0537	0.3351	0.3366	0.4372	0.0136	0.3509	0.0253	0.1660	0.1752	0.2913	0.0113	0.0557	0.1960	0.1085	0.2161	0.1379	0.3621	0.0069	0.3395	0.4429	-0.0172	0.1343	0.2188	0.3997	0.1820	0.0028	0.0175	0.2859	0.0210	0.0124	0.4132	0.3114	0.2439	0.2441	0.4050	0.2849	0.0194	0.3237	0.0060	0.3749	0.3984
DB04697	0.0717	0.0260	0.0521	0.0280	0.1334	0.0372	0.0526	0.0583	0.0879	0.1837	0.1800	0.2206	0.0387	0.1350	0.0737	0.0881	0.1061	0.1284	0.0493	0.0629	0.0780	0.0497	0.1437	0.0816	0.2148	0.0846	0.1537	0.2122	0.0580	0.1009	0.1460	0.1289	0.1362	0.0369	0.0294	0.1639	0.0877	0.0710	0.1913	0.1192	0.1854	0.1217	0.1880	0.1633	0.0941	0.1522	0.0246	0.1656	0.1291
DB01392	0.1968	0.0111	-0.0140	-0.0034	0.1732	0.1135	0.0839	0.1530	0.1194	0.2897	0.2793	0.3467	0.0049	0.2597	0.0700	0.0410	0.2328	0.2271	-0.0059	0.0659	0.0442	0.0532	0.2916	0.0128	0.2314	0.1195	0.2204	0.3306	0.0224	0.1393	0.3162	0.0843	0.1478	-0.0071	0.0414	0.0484	0.0161	0.0295	0.3252	0.1861	0.1685	0.2501	0.3231	0.0499	0.1888	0.1291	0.0200	0.2807	0.0738
DB08443	0.0304	0.0055	0.0069	-0.0003	0.0293	0.0017	0.0114	0.0058	0.0044	0.0592	0.0595	0.0912	-0.0029	0.0356	0.0031	0.0086	0.0143	0.0295	-0.0007	0.0243	-0.0044	0.0016	0.0448	0.0107	0.0696	0.0058	0.0509	0.0972	0.0040	0.0132	0.0422	0.0234	0.0240	0.0000	0.0040	0.0339	0.0159	0.0126	0.0764	0.0302	0.0457	0.0324	0.0747	0.0343	0.0124	0.0373	-0.0025	0.0419	0.0235
DB00825	0.0412	0.0035	0.0130	0.0002	0.0182	-0.0118	0.0063	0.0159	-0.0065	0.0299	0.0233	0.0680	-0.0087	0.0371	-0.0075	-0.0074	0.0116	0.0484	-0.0044	-0.0175	0.0061	-0.0086	0.0577	0.0157	0.0598	-0.0062	0.0041	0.0520	0.0185	0.0131	0.0475	-0.0122	-0.0195	-0.0006	0.0038	0.0378	0.0084	-0.0097	0.0491	0.0145	0.0732	0.0061	0.0449	0.0381	0.0313	0.0498	0.0038	0.0182	-0.0116
DB07078	0.0141	0.0002	-0.0071	0.0087	0.1016	0.0041	0.0217	0.0117	0.0310	0.1582	0.1614	0.1608	0.0145	0.0959	0.0111	0.0274	0.1027	0.0745	0.0071	0.0338	0.0067	0.0091	0.0873	0.0189	0.1613	0.0110	0.1463	0.1695	0.0013	0.0851	0.0865	0.1100	0.0930	0.0060	-0.0002	0.0952	0.0119	0.0084	0.1669	0.1417	0.0959	0.0625	0.1686	0.0950	0.0174	0.1207	-0.0017	0.1112	0.1094
DB06350	0.0119	0.0018	0.0031	0.0085	0.0799	0.0077	0.0334	0.0314	0.0436	0.0924	0.0939	0.1061	0.0095	0.0577	0.0211	0.0351	0.0474	0.0315	0.0138	0.0614	0.0236	0.0206	0.0505	0.0165	0.0775	0.0247	0.0855	0.0959	0.0073	0.0371	0.0513	0.0786	0.0778	0.0065	0.0033	0.0555	0.0389	0.0201	0.1071	0.0765	0.0397	0.0301	0.1063	0.0544	0.0180	0.0479	0.0030	0.0669	0.0784
DB02052	0.0753	0.0031	0.0177	0.0151	0.1544	0.0430	0.0537	0.0789	0.0952	0.1930	0.2046	0.2124	0.0130	0.1557	0.0819	0.0856	0.1095	0.1551	0.0117	0.1224	0.0701	0.0154	0.1751	0.0369	0.2035	0.0861	0.1497	0.2155	0.0548	0.1507	0.1798	0.1324	0.1487	0.0094	0.0314	0.1530	0.0446	0.0434	0.2063	0.1580	0.1539	0.1349	0.2023	0.1527	0.0922	0.1390	-0.0013	0.1403	0.1312
DB01644	0.0848	0.0084	0.0101	0.0020	0.0978	0.0098	0.0059	0.0213	0.0295	0.2000	0.1999	0.2214	0.0084	0.1796	0.0121	0.0097	0.0697	0.1733	0.0017	0.0273	0.0212	0.0089	0.1222	0.0444	0.1496	0.0478	0.1799	0.2339	0.0173	0.0345	0.1196	0.1050	0.0992	0.0008	0.0029	0.0729	0.0107	0.0038	0.2355	0.1130	0.0763	0.0526	0.2335	0.0721	0.0268	0.0774	-0.0013	0.1640	0.1033
DB07026	0.0529	0.0002	0.0133	0.0012	0.0519	0.0034	0.0074	0.0158	0.0201	0.0897	0.0869	0.1391	0.0004	0.0866	0.0242	0.0151	0.0515	0.0562	0.0062	0.0534	0.0131	0.0066	0.0661	0.0223	0.0789	0.0246	0.0867	0.1357	0.0169	0.0189	0.0656	0.0422	0.0568	0.0057	0.0030	0.0457	0.0303	0.0077	0.1058	0.0814	0.0644	0.0614	0.1062	0.0445	0.0422	0.0533	0.0019	0.0743	0.0420
DB01283	0.0787	0.0008	0.0060	0.0023	0.1804	0.0058	0.0195	0.0483	0.1697	0.2262	0.2394	0.2347	-0.0104	0.1737	0.0343	0.0351	0.1373	0.1569	-0.0039	0.1601	0.0280	-0.0051	0.1610	0.0978	0.1923	0.1651	0.1680	0.2378	0.0128	0.1113	0.1638	0.2098	0.2025	-0.0011	0.0038	0.1401	0.0059	0.0266	0.2035	0.1007	0.1075	0.1710	0.2053	0.1415	0.0024	0.0772	0.0027	0.2361	0.2070
DB02325	0.0687	-0.0056	0.0247	-0.0024	0.0424	0.0070	0.0212	0.0272	0.0434	0.1042	0.1037	0.1510	-0.0137	0.1012	-0.0074	0.0004	0.0411	0.0710	0.0039	0.0204	0.0374	-0.0076	0.0622	0.0278	0.0976	0.0366	0.1320	0.1378	0.0153	0.0394	0.0604	0.0858	0.0441	-0.0008	-0.0114	0.0682	0.0227	0.0380	0.1436	0.0429	0.0965	0.0162	0.1396	0.0692	0.0787	0.0249	0.0149	0.1204	0.0857
DB02887	0.0020	-0.0011	-0.0039	-0.0001	0.0295	0.0031	-0.0018	0.0021	0.0020	0.0351	0.0367	0.0374	0.0026	0.0198	0.0040	0.0048	0.0116	0.0193	0.0004	0.0165	0.0067	-0.0021	0.0174	0.0032	0.0334	0.0058	0.0288	0.0320	0.0009	0.0055	0.0190	0.0115	0.0200	0.0003	0.0057	0.0245	-0.0019	0.0027	0.0318	0.0344	0.0166	0.0020	0.0323	0.0248	0.0050	0.0295	0.0011	0.0196	0.0112
DB07950	0.0524	-0.0004	0.0194	0.0037	0.1033	0.0119	0.0222	0.0422	0.0827	0.1150	0.1159	0.1232	0.0031	0.1064	0.0321	0.0309	0.0629	0.1017	0.0069	0.0675	0.0196	0.0059	0.0997	0.0267	0.0739	0.0863	0.1021	0.1254	0.0209	0.0231	0.1002	0.0910	0.1047	0.0021	0.0014	0.0397	0.0020	0.0224	0.1233	0.0560	0.0240	0.0903	0.1224	0.0396	0.0352	0.0201	0.0032	0.1188	0.0907
DB02152	-0.0028	-0.0019	-0.0054	0.0029	0.0382	0.0106	0.0136	0.0041	0.0089	0.0313	0.0288	0.0295	0.0058	0.0206	0.0354	0.0223	0.0175	0.0040	0.0058	0.0415	0.0065	-0.0014	0.0195	-0.0041	0.0400	-0.0092	0.0149	0.0277	0.0004	0.0241	0.0192	0.0429	0.0381	0.0024	0.0078	0.0492	0.0151	0.0039	0.0324	0.0225	0.0336	0.0351	0.0343	0.0494	0.0022	0.0277	-0.0016	0.0227	0.0430
DB08042	0.0024	0.0005	0.0110	0.0022	0.0696	0.0089	0.0152	0.0163	0.0137	0.1143	0.1146	0.1206	0.0061	0.0586	0.0292	0.0222	0.0487	0.0275	0.0112	0.0611	0.0035	0.0005	0.0677	0.0099	0.0827	0.0175	0.0798	0.1130	0.0171	0.0420	0.0563	0.0707	0.0767	0.0088	-0.0010	0.0713	0.0260	0.0120	0.1329	0.0586	0.0660	0.0571	0.1317	0.0707	0.0170	0.0634	-0.0007	0.0673	0.0714
DB04513	0.0533	-0.0019	-0.0036	0.0007	0.0375	0.0021	0.0072	0.0142	0.0182	0.1024	0.0945	0.1695	0.0043	0.0593	-0.0006	0.0102	0.0530	0.0871	0.0020	0.0133	0.0117	0.0085	0.0803	0.0101	0.1084	0.0192	0.0962	0.1709	-0.0034	0.0064	0.0746	0.0547	0.0437	0.0029	-0.0024	0.0294	0.0162	0.0010	0.1543	0.0458	0.0483	0.0278	0.1605	0.0287	0.0381	0.0325	0.0022	0.1442	0.0546
DB07405	0.0323	0.0026	0.0179	0.0036	0.0612	0.0235	0.0163	0.0255	0.0367	0.1005	0.0961	0.1371	0.0043	0.1012	0.0167	0.0256	0.0482	0.0787	0.0040	0.0144	0.0251	0.0110	0.0633	0.0417	0.1144	0.0190	0.0639	0.1388	0.0283	0.0448	0.0680	0.0494	0.0472	0.0060	0.0068	0.0492	0.0211	0.0292	0.1229	0.0863	0.0755	0.0425	0.1272	0.0497	0.0364	0.0926	-0.0017	0.0875	0.0472
DB06393	0.1073	-0.0023	-0.0122	0.0015	0.0759	0.0162	0.0239	0.0389	0.0129	0.2076	0.1935	0.2646	0.0043	0.1347	0.0186	0.0135	0.0798	0.1078	0.0014	0.0017	0.0038	0.0095	0.1522	0.0163	0.1976	0.0157	0.1931	0.2711	-0.0066	0.0749	0.1527	0.0407	0.0577	-0.0005	0.0028	0.0494	0.0014	0.0007	0.2733	0.0825	0.0907	0.0837	0.2743	0.0498	0.0587	0.1065	-0.0008	0.2510	0.0395
DB03807	0.0179	0.0015	-0.0034	0.0017	0.0590	-0.0023	0.0111	-0.0036	-0.0024	0.0841	0.0828	0.1032	0.0028	0.0667	-0.0116	0.0093	0.0347	0.0717	-0.0018	0.0038	0.0039	-0.0031	0.0376	0.0021	0.0911	-0.0091	0.0492	0.1051	-0.0010	0.0326	0.0386	0.0504	0.0525	0.0022	0.0029	0.0376	0.0105	0.0036	0.0969	0.0560	0.0604	0.0104	0.0979	0.0376	-0.0046	0.0754	-0.0011	0.0606	0.0498
DB02011	0.0059	-0.0004	0.0027	-0.0003	0.0110	0.0016	0.0017	0.0098	0.0136	0.0451	0.0411	0.0588	0.0016	0.0193	0.0035	0.0029	0.0202	0.0355	0.0029	0.0009	0.0023	0.0123	0.0289	0.0071	0.0315	0.0217	0.0208	0.0533	0.0026	0.0136	0.0287	0.0065	0.0220	0.0005	-0.0006	0.0137	-0.0003	0.0027	0.0643	0.0119	0.0175	0.0038	0.0635	0.0135	0.0073	0.0122	-0.0002	0.0295	0.0057
DB04779	0.1136	-0.0009	-0.0026	-0.0051	0.1394	0.0048	0.0138	0.0340	0.1106	0.1651	0.1623	0.1632	0.0061	0.1607	0.0124	0.0106	0.0787	0.1540	-0.0010	0.0315	0.0243	0.0035	0.1551	0.0210	0.1567	0.0295	0.1565	0.1667	-0.0004	0.0517	0.1520	0.0517	0.1301	0.0009	-0.0014	0.1400	0.0099	-0.0021	0.1690	0.1530	0.1415	0.0677	0.1678	0.1393	0.0310	0.1397	0.0050	0.1636	0.0506
DB02272	0.0089	0.0002	0.0014	0.0004	0.0239	0.0052	0.0074	0.0116	0.0134	0.0325	0.0323	0.0367	0.0002	0.0267	0.0057	0.0063	0.0133	0.0274	0.0007	0.0096	0.0045	0.0014	0.0207	0.0040	0.0255	0.0097	0.0377	0.0342	0.0022	0.0069	0.0209	0.0239	0.0198	0.0011	0.0004	0.0109	0.0026	0.0033	0.0351	0.0214	0.0192	0.0166	0.0353	0.0110	0.0081	0.0115	0.0009	0.0313	0.0236
DB07786	0.0086	0.0003	0.0007	0.0002	0.0441	0.0021	0.0099	0.0218	0.0178	0.0527	0.0548	0.0518	0.0032	0.0415	0.0106	0.0135	0.0374	0.0335	0.0036	0.0291	0.0083	0.0044	0.0332	0.0108	0.0568	0.0079	0.0507	0.0569	0.0028	0.0261	0.0312	0.0483	0.0328	0.0017	-0.0008	0.0354	0.0166	0.0118	0.0608	0.0493	0.0420	0.0346	0.0617	0.0355	0.0182	0.0350	0.0057	0.0482	0.0483
DB08745	0.0876	0.0049	0.0036	0.0056	0.1495	0.0091	0.0501	0.0357	0.0792	0.1820	0.1755	0.2148	0.0159	0.1514	0.0306	0.0665	0.0950	0.1285	0.0195	0.0342	0.0310	0.0253	0.1378	0.0235	0.1703	0.0258	0.1514	0.2164	0.0030	0.0724	0.1240	0.1011	0.1180	0.0158	0.0091	0.1111	0.0581	0.0436	0.1889	0.1138	0.1054	0.0899	0.1907	0.1108	0.0394	0.1201	0.0020	0.1568	0.1009
DB08413	0.0791	0.0083	0.0367	0.0050	0.0487	0.0036	0.0109	0.0059	0.0215	0.1171	0.1079	0.1234	0.0020	0.0924	0.0504	0.0149	0.0404	0.0858	-0.0013	0.0191	0.0432	0.0170	0.0775	0.0508	0.0778	0.0590	0.0768	0.1118	0.0368	0.0341	0.0729	0.0767	0.0488	0.0016	0.0056	0.0840	0.0140	0.0369	0.1037	0.0444	0.0756	0.0337	0.1033	0.0843	0.0206	0.0624	-0.0005	0.1046	0.0764
DB11828	0.0274	-0.0024	-0.0027	0.0046	0.1569	0.0107	0.0266	0.0275	0.0363	0.1813	0.1898	0.2111	-0.0015	0.0706	0.1198	0.0319	0.0576	0.0100	0.0044	0.1188	0.0138	-0.0003	0.0836	0.0101	0.2291	0.0081	0.1475	0.1971	0.0084	0.0908	0.0744	0.1081	0.1033	0.0040	0.0071	0.1862	0.0292	0.0033	0.2162	0.1710	0.1844	0.0503	0.2121	0.1865	0.0090	0.1761	-0.0024	0.1531	0.1066
DB07691	0.0469	-0.0031	0.0043	-0.0005	0.0645	0.0037	0.0056	0.0329	0.0787	0.1560	0.1406	0.1965	0.0008	0.0863	0.0193	0.0215	0.0397	0.0817	0.0074	0.0503	0.0361	-0.0010	0.0918	0.0394	0.1129	0.0648	0.1030	0.1885	0.0079	0.0525	0.0900	0.0735	0.0953	0.0010	0.0021	0.0937	0.0144	0.0099	0.1840	0.0645	0.0483	0.0527	0.1828	0.0931	0.0170	0.0572	0.0008	0.1734	0.0741
DB02670	0.0443	-0.0010	0.0072	0.0013	0.0904	0.0074	0.0182	0.0205	0.0282	0.1120	0.1100	0.1222	-0.0002	0.1086	0.0219	0.0189	0.1011	0.0997	0.0045	0.0344	0.0694	0.0122	0.1297	0.0087	0.0717	0.0299	0.1377	0.1450	0.0097	0.0266	0.1078	0.0877	0.0837	0.0012	0.0011	0.0830	0.0131	0.0033	0.1391	0.0941	0.0665	0.0909	0.1364	0.0824	0.0729	0.0367	0.0012	0.0834	0.0874
DB07036	0.0333	0.0029	0.0058	-0.0004	0.0523	0.0039	0.0138	0.0020	0.0122	0.1291	0.1212	0.1566	0.0094	0.1202	0.0017	0.0237	0.0578	0.0946	-0.0056	0.0087	0.0113	0.0047	0.0853	0.0225	0.1357	0.0044	0.1185	0.1787	-0.0006	0.0510	0.0818	0.0400	0.0314	-0.0001	0.0017	0.0876	0.0041	0.0009	0.1614	0.1146	0.0878	0.0753	0.1557	0.0876	0.0051	0.0933	0.0016	0.1008	0.0373
DB02772	0.0688	0.0024	0.0061	0.0015	0.1402	0.0269	0.0416	0.0326	0.0591	0.1597	0.1574	0.1803	0.0095	0.1378	0.0270	0.0584	0.1259	0.1078	-0.0012	0.0346	0.0884	0.0201	0.1541	0.0154	0.1234	0.0672	0.1532	0.1853	0.0120	0.0788	0.1374	0.0922	0.1471	0.0059	0.0055	0.1093	0.0267	0.0065	0.1804	0.1248	0.1000	0.0744	0.1800	0.1090	0.0470	0.0788	0.0073	0.1434	0.0913
DB04463	0.0148	0.0023	0.0000	0.0017	0.0519	0.0050	0.0129	0.0266	0.0260	0.0778	0.0750	0.0801	0.0028	0.0526	0.0213	0.0186	0.0269	0.0271	0.0152	0.0349	0.0053	0.0057	0.0338	0.0165	0.0735	0.0111	0.0493	0.0796	0.0120	0.0256	0.0331	0.0552	0.0442	0.0018	0.0020	0.0466	0.0316	0.0212	0.0750	0.0676	0.0485	0.0424	0.0737	0.0428	0.0111	0.0526	0.0009	0.0438	0.0551
DB01761	0.0119	-0.0000	0.0014	-0.0015	0.0226	0.0077	0.0170	0.0278	0.0215	0.0418	0.0381	0.0410	0.0148	0.0406	0.0127	0.0246	0.0377	0.0192	0.0130	0.0276	0.0147	0.0005	0.0380	0.0031	0.0369	0.0186	0.0362	0.0451	0.0032	0.0349	0.0374	0.0268	0.0123	0.0020	-0.0013	0.0323	0.0095	0.0025	0.0499	0.0332	0.0266	0.0334	0.0532	0.0321	0.0285	0.0244	-0.0006	0.0407	0.0267
DB03182	0.0009	0.0003	0.0001	-0.0003	-0.0007	0.0003	-0.0004	-0.0011	-0.0008	0.0001	0.0001	0.0006	0.0005	0.0032	-0.0003	-0.0002	-0.0012	0.0000	-0.0003	-0.0028	0.0002	-0.0002	-0.0020	-0.0001	0.0010	-0.0019	-0.0009	-0.0021	0.0003	-0.0004	-0.0013	0.0002	-0.0013	0.0002	-0.0004	0.0015	0.0004	0.0002	-0.0015	0.0016	0.0006	-0.0010	-0.0016	0.0015	-0.0001	0.0013	0.0000	0.0004	0.0002
DB09217	0.1037	0.0017	0.0041	0.0080	0.2260	0.0133	0.0166	0.0672	0.1580	0.2229	0.2414	0.2445	0.0055	0.1927	0.0712	0.0844	0.1696	0.1494	0.0140	0.1075	0.0295	0.0002	0.1792	0.0320	0.1341	0.1193	0.1574	0.2581	0.0210	0.0615	0.1811	0.1506	0.2100	0.0011	0.0079	0.0716	0.0235	0.0262	0.2394	0.1375	0.0609	0.1677	0.2380	0.0712	0.0066	0.0510	-0.0027	0.2537	0.1501
DB07286	0.0511	0.0082	-0.0015	0.0019	0.0342	0.0135	-0.0069	0.0005	0.0295	0.1011	0.1053	0.2057	-0.0038	0.1592	0.0165	0.0302	0.0327	0.1339	-0.0031	0.0235	0.0435	0.0066	0.1071	0.0407	0.1407	0.0192	0.1128	0.2087	0.0109	0.0387	0.1089	0.0599	0.0710	0.0013	0.0088	0.0971	0.0065	-0.0015	0.1841	0.0854	0.0871	0.0556	0.1807	0.0984	0.0292	0.0914	0.0047	0.1387	0.0604
DB08342	0.0024	-0.0001	0.0016	-0.0002	0.0035	0.0018	0.0014	0.0049	0.0044	0.0070	0.0062	0.0111	0.0003	0.0043	0.0031	0.0022	0.0036	0.0041	0.0010	0.0015	0.0018	0.0008	0.0079	0.0030	0.0087	0.0045	0.0110	0.0087	0.0020	0.0037	0.0079	0.0052	0.0058	0.0002	0.0001	0.0046	0.0011	0.0019	0.0114	0.0035	0.0040	0.0041	0.0111	0.0045	0.0033	0.0032	0.0010	0.0126	0.0051
DB06840	0.0164	0.0023	0.0038	0.0029	0.0106	0.0039	0.0045	0.0047	0.0074	0.0407	0.0406	0.0526	0.0022	0.0305	0.0184	0.0061	0.0235	0.0195	0.0045	0.0217	0.0098	0.0109	0.0266	0.0147	0.0284	0.0043	0.0617	0.0512	0.0139	0.0080	0.0256	0.0332	0.0253	0.0022	0.0032	0.0186	0.0263	0.0043	0.0504	0.0242	0.0121	0.0119	0.0499	0.0184	0.0105	0.0178	0.0021	0.0489	0.0326
DB03572	0.0118	-0.0001	0.0002	-0.0001	0.0332	0.0014	0.0068	0.0201	0.0141	0.0394	0.0406	0.0448	0.0001	0.0455	0.0059	0.0102	0.0359	0.0378	0.0022	0.0241	0.0019	0.0027	0.0312	0.0150	0.0449	0.0037	0.0531	0.0499	0.0019	0.0156	0.0297	0.0375	0.0225	-0.0006	-0.0012	0.0217	0.0158	0.0103	0.0547	0.0453	0.0359	0.0295	0.0556	0.0216	0.0237	0.0221	0.0074	0.0436	0.0376
DB07540	0.0122	-0.0009	0.0020	0.0015	0.0303	0.0038	0.0022	0.0094	0.0099	0.0470	0.0523	0.0553	0.0011	0.0424	0.0128	-0.0017	0.0131	0.0315	0.0005	0.0149	0.0116	0.0050	0.0480	0.0117	0.0380	0.0107	0.0292	0.0461	0.0118	0.0214	0.0489	0.0201	0.0180	0.0018	0.0033	0.0333	0.0141	0.0050	0.0470	0.0284	0.0203	0.0126	0.0464	0.0333	0.0283	0.0179	-0.0009	0.0390	0.0203
DB12379	0.1197	0.0031	0.0276	0.0157	0.2106	0.0564	0.0796	0.1233	0.1376	0.2311	0.2349	0.2684	0.0144	0.2266	0.0751	0.1200	0.1731	0.1856	0.0106	0.1520	0.1046	0.0230	0.1922	0.0484	0.2640	0.0830	0.2298	0.2727	0.0432	0.2029	0.1930	0.1476	0.1981	0.0097	0.0361	0.2077	0.0698	0.0656	0.2406	0.2148	0.2153	0.1431	0.2385	0.2082	0.0878	0.1897	-0.0007	0.1966	0.1434
DB04108	0.0381	0.0014	0.0037	0.0015	0.0566	0.0108	0.0083	0.0210	0.0477	0.1200	0.1208	0.1429	0.0006	0.0897	0.0141	0.0103	0.0684	0.0949	0.0042	0.0277	0.0303	0.0056	0.1008	0.0430	0.0920	0.0398	0.0834	0.1308	0.0056	0.0352	0.0993	0.0636	0.0726	0.0032	0.0013	0.0534	0.0074	0.0057	0.1416	0.0664	0.0516	0.0690	0.1403	0.0530	0.0319	0.0502	0.0001	0.1092	0.0630
DB07257	0.0164	-0.0000	0.0030	0.0022	0.0314	0.0012	0.0070	0.0134	0.0177	0.0394	0.0404	0.0394	0.0002	0.0276	0.0170	0.0091	0.0205	0.0222	0.0063	0.0152	0.0069	0.0017	0.0207	0.0150	0.0362	0.0172	0.0334	0.0439	0.0105	0.0202	0.0216	0.0229	0.0248	0.0011	-0.0008	0.0283	0.0051	0.0033	0.0402	0.0367	0.0289	0.0144	0.0401	0.0283	0.0148	0.0316	-0.0004	0.0392	0.0228
DB08280	0.0362	0.0005	0.0134	0.0002	0.1084	0.0039	0.0176	0.0195	0.0297	0.1113	0.1084	0.1580	0.0049	0.1154	0.0191	0.0170	0.0681	0.0977	0.0097	0.0108	0.0190	0.0060	0.1304	0.0127	0.1363	0.0346	0.1179	0.1598	0.0135	0.0466	0.1216	0.0358	0.0388	0.0003	0.0015	0.0628	0.0146	0.0121	0.1543	0.0821	0.0847	0.0693	0.1547	0.0624	0.0702	0.0807	0.0025	0.1188	0.0367
DB02407	0.0459	-0.0020	0.0091	0.0012	0.0935	0.0165	0.0125	0.0518	0.0359	0.1486	0.1514	0.1537	-0.0054	0.1122	0.0481	0.0052	0.0427	0.0590	0.0022	0.0728	0.0068	0.0087	0.0863	0.0285	0.1162	0.0143	0.1246	0.1529	0.0348	0.0483	0.0765	0.0567	0.0572	0.0065	0.0036	0.1032	0.0497	0.0117	0.1299	0.1313	0.0852	0.0431	0.1286	0.1024	0.0319	0.0804	0.0014	0.1033	0.0572
DB12450	0.0619	0.0069	0.0513	0.0061	0.0656	0.0155	0.0498	0.0515	0.0639	0.1084	0.1007	0.1382	0.0103	0.1112	0.0673	0.0298	0.0726	0.0927	0.0045	0.0607	0.0607	0.0081	0.0712	0.0399	0.1195	0.0498	0.1173	0.1387	0.0556	0.0330	0.0706	0.0993	0.0900	0.0031	0.0094	0.0861	0.0164	0.0105	0.1333	0.0956	0.0781	0.0714	0.1277	0.0861	0.0512	0.0928	0.0022	0.0903	0.0999
DB13781	0.0898	0.0013	0.0271	0.0014	0.1883	0.0074	0.0800	0.0411	0.0357	0.2403	0.2253	0.3271	0.0009	0.2743	0.0495	0.0200	0.2270	0.2398	0.0030	0.0226	0.0360	0.0031	0.2567	0.0344	0.2668	0.0960	0.2744	0.3157	0.0385	0.1100	0.2575	0.0456	0.0777	-0.0002	0.0032	0.1105	0.0108	0.0006	0.2968	0.1705	0.2355	0.1838	0.2973	0.1109	0.1011	0.1696	-0.0000	0.2435	0.0417
DB02197	0.0082	-0.0006	-0.0009	0.0026	0.0446	0.0080	0.0070	0.0115	0.0078	0.0530	0.0584	0.0525	0.0016	0.0387	0.0160	0.0053	0.0184	0.0238	0.0022	0.0228	0.0136	0.0072	0.0392	0.0176	0.0444	0.0103	0.0422	0.0489	0.0159	0.0305	0.0399	0.0314	0.0297	0.0068	0.0046	0.0434	0.0181	0.0078	0.0511	0.0405	0.0306	0.0224	0.0505	0.0434	0.0289	0.0315	-0.0004	0.0388	0.0314
DB03021	0.0143	-0.0013	-0.0000	-0.0001	0.0453	0.0028	0.0012	0.0265	0.0484	0.1042	0.1054	0.1038	0.0076	0.0713	0.0217	0.0162	0.0420	0.0517	0.0065	0.0668	0.0413	-0.0014	0.0595	0.0145	0.0462	0.0432	0.0800	0.0901	0.0023	0.0108	0.0566	0.0572	0.0724	0.0013	-0.0017	0.0255	0.0104	0.0059	0.0885	0.0421	0.0268	0.0485	0.0973	0.0254	0.0042	0.0120	0.0053	0.0826	0.0571
DB08113	0.0249	-0.0000	0.0039	0.0015	0.0296	0.0110	0.0129	0.0069	0.0096	0.0501	0.0472	0.0616	0.0022	0.0446	0.0089	0.0141	0.0317	0.0486	0.0012	0.0135	0.0064	0.0103	0.0466	0.0096	0.0498	0.0121	0.0451	0.0631	0.0084	0.0169	0.0476	0.0220	0.0456	0.0156	0.0024	0.0202	0.0128	0.0076	0.0600	0.0434	0.0330	0.0327	0.0608	0.0196	0.0300	0.0222	0.0054	0.0515	0.0215
DB03096	0.0706	-0.0015	0.0190	0.0038	0.0634	0.0229	0.0194	0.0609	0.0305	0.1538	0.1309	0.1813	0.0072	0.0698	0.1005	0.0385	0.0940	0.0387	0.0444	0.1070	0.0642	0.0235	0.1067	0.0684	0.0940	0.0482	0.1805	0.1656	0.0281	0.0557	0.0996	0.1159	0.1144	-0.0007	0.0089	0.0773	0.0207	0.0129	0.1407	0.0760	0.0768	0.1068	0.1402	0.0737	0.0856	0.0616	-0.0000	0.1383	0.1148
DB01117	0.1112	0.0017	0.0170	0.0042	0.1605	0.0209	0.0298	0.0603	0.1008	0.1811	0.1799	0.2091	0.0064	0.1921	0.0558	0.0337	0.1097	0.1621	0.0058	0.1306	0.0558	0.0140	0.1312	0.0542	0.1906	0.0576	0.1542	0.2152	0.0261	0.0689	0.1306	0.1190	0.1572	0.0077	0.0004	0.1299	0.0155	0.0121	0.2221	0.0967	0.1131	0.1266	0.2187	0.1297	0.0532	0.1056	0.0027	0.2002	0.1187
DB08169	0.1310	0.0049	0.0123	0.0027	0.1511	0.0189	0.0257	0.0347	0.1220	0.1957	0.1918	0.2576	0.0067	0.2025	0.1029	0.0449	0.1442	0.1473	0.0048	0.1315	0.0290	0.0017	0.1468	0.0340	0.2301	0.0299	0.1986	0.2488	0.0221	0.0610	0.1445	0.1506	0.1604	0.0107	0.0114	0.2000	0.0338	0.0111	0.2491	0.1714	0.2021	0.1677	0.2478	0.1989	0.0434	0.1464	0.0043	0.1997	0.1502
DB12248	0.1394	0.0071	0.0154	-0.0000	0.0917	0.0026	0.0049	0.0230	0.0190	0.1824	0.1606	0.3007	-0.0072	0.2399	0.0218	-0.0026	0.1662	0.2366	-0.0001	-0.0068	0.0271	-0.0048	0.1474	0.0352	0.1249	0.0260	0.1960	0.2859	0.0309	-0.0010	0.1503	0.0369	0.0561	0.0045	0.0036	0.0415	0.0182	0.0050	0.2611	0.0955	0.1066	0.0785	0.2601	0.0392	0.0558	0.0618	-0.0024	0.1512	0.0350
DB04834	0.1600	0.0106	0.0186	0.0083	0.0334	0.0152	0.0179	0.0321	0.0275	0.1356	0.1168	0.2653	-0.0015	0.0751	0.0158	0.0276	0.0204	0.1154	0.0009	0.0056	0.0087	0.0244	0.1481	0.0985	0.1508	0.0229	0.1659	0.2388	0.0093	0.0589	0.1415	0.0374	0.0192	0.0115	-0.0033	0.0790	0.0110	0.0084	0.3472	0.0460	0.1640	0.0474	0.3413	0.0750	0.0470	0.1357	0.0061	0.2861	0.0369
DB02721	0.0227	-0.0010	0.0104	-0.0007	0.0474	0.0154	0.0056	0.0255	0.0395	0.0647	0.0606	0.0665	0.0023	0.0485	0.0229	0.0114	0.0431	0.0338	0.0038	0.0423	0.0206	0.0005	0.0308	0.0182	0.0641	0.0409	0.0612	0.0725	0.0140	0.0132	0.0289	0.0485	0.0552	0.0006	0.0054	0.0468	0.0063	0.0093	0.0692	0.0314	0.0413	0.0347	0.0729	0.0466	0.0119	0.0245	-0.0005	0.0725	0.0482
DB08426	0.0337	0.0037	0.0072	0.0061	0.1046	0.0235	0.0743	0.0326	0.0525	0.1056	0.1041	0.1048	0.0090	0.0764	0.0290	0.0475	0.0811	0.0573	0.0165	0.0288	0.0293	0.0246	0.0966	0.0235	0.1017	0.0264	0.0996	0.1050	0.0152	0.0400	0.0888	0.0675	0.0867	0.0155	0.0046	0.0821	0.0478	0.0308	0.1057	0.0947	0.0647	0.0807	0.1051	0.0818	0.0632	0.0700	0.0074	0.0844	0.0680
DB07006	0.0509	-0.0004	0.0112	0.0050	0.1550	0.0062	0.0265	0.0502	0.0808	0.2117	0.2119	0.2398	0.0114	0.1352	0.0540	0.0420	0.0949	0.1039	0.0118	0.0693	0.0414	0.0071	0.1234	0.0398	0.2159	0.0589	0.1805	0.2411	0.0334	0.0937	0.1228	0.1430	0.1305	0.0098	0.0059	0.1148	0.0410	0.0361	0.2265	0.1701	0.1355	0.0751	0.2292	0.1140	0.0351	0.1467	-0.0006	0.2002	0.1419
DB01338	0.2104	0.0086	0.0263	0.0096	0.0389	0.0160	0.0265	0.0313	0.0259	0.1496	0.1214	0.2888	-0.0053	0.0703	0.0191	0.0387	0.0083	0.1360	-0.0012	-0.0004	-0.0086	0.0326	0.1667	0.1012	0.1637	0.0208	0.1695	0.2687	0.0107	0.0696	0.1593	0.0179	0.0047	0.0114	-0.0025	0.0816	0.0130	0.0101	0.3778	0.0515	0.1890	0.0425	0.3717	0.0755	0.0498	0.1546	0.0075	0.3079	0.0177
DB05966	0.2203	0.0170	0.0768	0.0065	0.1411	0.0296	0.0016	0.0165	0.0341	0.3738	0.3483	0.3879	0.0212	0.3289	0.0354	0.0584	0.1195	0.3065	0.0009	0.0626	0.0478	0.0164	0.2482	0.1992	0.3885	0.1014	0.3525	0.3661	0.0806	0.1967	0.2430	0.1061	0.0938	0.0152	0.0556	0.2623	0.0092	0.0070	0.3559	0.2703	0.3243	0.1321	0.3341	0.2625	0.1425	0.3077	0.0055	0.3021	0.1058
DB07456	0.0100	0.0002	-0.0011	0.0030	0.0237	0.0069	0.0069	0.0123	0.0103	0.0289	0.0296	0.0303	-0.0001	0.0250	0.0175	0.0103	0.0193	0.0308	0.0008	0.0177	0.0061	0.0009	0.0211	0.0057	0.0296	0.0088	0.0261	0.0332	0.0125	0.0144	0.0221	0.0244	0.0230	0.0024	0.0042	0.0238	0.0058	0.0025	0.0325	0.0370	0.0257	0.0183	0.0317	0.0241	0.0162	0.0265	-0.0002	0.0159	0.0243
DB08056	0.0739	0.0026	0.0117	0.0041	0.0935	0.0162	0.0269	0.0421	0.0506	0.1472	0.1470	0.1706	0.0097	0.1479	0.0379	0.0571	0.0681	0.0917	0.0086	0.0446	0.0296	0.0109	0.1260	0.0390	0.1681	0.0258	0.1485	0.1739	0.0261	0.0951	0.1277	0.0858	0.0672	0.0100	0.0084	0.1316	0.0221	0.0157	0.1712	0.1138	0.1305	0.1068	0.1722	0.1299	0.0577	0.1313	0.0021	0.1430	0.0850
DB05790	0.1102	0.0017	0.0108	0.0022	0.0703	0.0041	0.0194	0.0267	0.0343	0.1749	0.1703	0.2216	-0.0011	0.1006	0.0157	0.0252	0.0587	0.0825	-0.0005	0.0230	-0.0034	0.0091	0.1431	0.0283	0.1943	0.0411	0.1300	0.2202	0.0139	0.0728	0.1384	0.0270	0.0652	0.0074	0.0051	0.1358	0.0120	0.0044	0.2057	0.1200	0.1393	0.0481	0.2035	0.1363	0.0307	0.1412	0.0023	0.1697	0.0252
DB04757	0.0037	-0.0010	-0.0003	-0.0014	0.0101	0.0011	-0.0009	0.0051	0.0041	0.0196	0.0199	0.0169	-0.0004	0.0036	0.0018	-0.0018	0.0104	0.0004	-0.0007	0.0089	-0.0049	-0.0014	-0.0029	-0.0048	0.0135	0.0032	0.0176	0.0165	-0.0019	-0.0075	-0.0027	0.0135	0.0048	-0.0013	-0.0021	0.0042	0.0056	0.0033	0.0200	0.0084	0.0082	0.0046	0.0192	0.0043	0.0007	0.0006	0.0041	0.0108	0.0133
DB07342	0.1289	0.0007	0.0062	0.0032	0.1850	0.0424	0.0815	0.0892	0.0880	0.2916	0.2803	0.3583	0.0278	0.2410	0.0619	0.0609	0.1519	0.1735	0.0112	0.0553	0.0799	0.0130	0.2703	0.0612	0.3020	0.0449	0.3079	0.3486	0.0194	0.1470	0.2644	0.1710	0.1808	0.0053	-0.0003	0.1828	0.0566	0.0083	0.3613	0.2514	0.2097	0.1335	0.3664	0.1817	0.0436	0.2131	0.0066	0.3310	0.1701
DB02068	0.0443	0.0056	0.0088	0.0048	0.0875	0.0359	0.0400	0.1047	0.0375	0.1705	0.1717	0.3208	0.0034	0.1115	0.0252	0.0385	0.0427	0.1292	-0.0002	0.0410	0.0588	0.0165	0.0947	0.0765	0.1856	0.0278	0.3561	0.3154	0.0158	0.0586	0.0857	0.1283	0.0758	0.0051	0.0048	0.0562	0.0325	0.0073	0.3380	0.1184	0.0993	0.0440	0.3425	0.0563	0.0204	0.1141	0.0078	0.2462	0.1236
DB08692	0.0757	-0.0023	0.0013	0.0007	0.0742	0.0127	0.0043	0.0228	0.0384	0.1589	0.1446	0.2276	0.0123	0.1614	0.0089	0.0088	0.0565	0.1295	0.0007	0.0197	0.0114	0.0020	0.1121	0.0189	0.1779	0.0283	0.1063	0.2155	0.0010	0.0614	0.1114	0.0521	0.0648	0.0039	0.0036	0.0833	0.0125	0.0035	0.2059	0.1044	0.0987	0.0941	0.2086	0.0833	0.0175	0.1126	0.0011	0.1728	0.0502
DB08259	0.0483	0.0002	0.0122	-0.0007	0.0767	0.0450	0.0397	0.0382	0.0614	0.1399	0.1399	0.1592	0.0050	0.0870	0.0340	0.0331	0.0629	0.0704	0.0050	0.0644	0.0477	0.0133	0.0741	0.0380	0.1402	0.0323	0.1076	0.1440	0.0194	0.0756	0.0713	0.1104	0.0795	0.0031	0.0052	0.0950	0.0412	0.0078	0.1445	0.0943	0.0986	0.0695	0.1419	0.0945	0.0192	0.1021	0.0078	0.1052	0.1009
DB01884	0.0475	0.0001	0.0073	0.0022	0.0953	0.0188	0.0145	0.0410	0.0588	0.1536	0.1520	0.1666	0.0015	0.1067	0.0241	0.0164	0.0443	0.0891	0.0060	0.0482	0.0135	0.0041	0.0858	0.0358	0.1856	0.0273	0.1194	0.1999	0.0192	0.1124	0.0816	0.0614	0.0727	0.0013	0.0036	0.1019	0.0180	0.0029	0.1644	0.1334	0.1010	0.0226	0.1638	0.1012	0.0093	0.1588	0.0096	0.1570	0.0590
DB04256	0.0326	0.0011	0.0035	-0.0012	0.0364	0.0090	0.0087	0.0162	0.0254	0.0634	0.0600	0.0832	0.0010	0.0529	0.0206	0.0075	0.0275	0.0354	0.0013	0.0199	0.0101	0.0072	0.0298	0.0104	0.0505	0.0113	0.0510	0.0817	0.0092	0.0211	0.0300	0.0324	0.0543	0.0015	0.0012	0.0338	0.0085	0.0037	0.0670	0.0378	0.0292	0.0291	0.0656	0.0337	0.0060	0.0294	0.0012	0.0653	0.0322
DB01959	0.0029	0.0004	-0.0044	0.0016	0.0619	-0.0055	0.0188	-0.0064	-0.0012	0.0521	0.0529	0.0828	0.0009	0.0271	-0.0108	0.0053	0.0333	0.0441	-0.0013	0.0054	0.0009	-0.0022	0.0381	-0.0036	0.0622	-0.0067	0.0357	0.0829	-0.0021	0.0241	0.0385	0.0551	0.0603	0.0036	0.0013	0.0226	0.0142	0.0063	0.0747	0.0474	0.0517	0.0085	0.0752	0.0224	-0.0076	0.0507	-0.0000	0.0479	0.0545
DB08239	0.0275	-0.0002	0.0027	0.0012	0.0231	0.0067	0.0043	0.0104	0.0108	0.0403	0.0390	0.0515	0.0071	0.0352	0.0110	0.0100	0.0162	0.0328	0.0068	0.0105	-0.0007	0.0016	0.0271	0.0052	0.0413	0.0069	0.0316	0.0509	0.0083	0.0178	0.0263	0.0150	0.0213	0.0021	0.0058	0.0287	0.0032	0.0078	0.0489	0.0259	0.0292	0.0190	0.0482	0.0288	0.0113	0.0321	0.0002	0.0459	0.0148
DB02338	0.0076	0.0093	0.0037	-0.0017	0.0076	0.0204	0.0050	0.0124	0.0024	0.0434	0.0397	0.0317	-0.0000	0.0404	0.0109	0.0093	0.0230	-0.0053	0.0036	0.0197	0.0053	0.0067	0.0169	0.0185	0.0425	-0.0080	0.0463	0.0249	0.0063	0.0204	0.0199	0.0185	0.0116	0.0004	0.0014	0.0305	0.0094	0.0066	0.0315	0.0181	0.0313	0.0290	0.0377	0.0302	-0.0099	0.0239	0.0004	0.0320	0.0184
DB04080	0.1773	0.0027	0.0852	0.0044	0.2848	0.0272	0.0369	0.1348	0.2233	0.2530	0.2672	0.2717	0.0064	0.2483	0.1111	0.0581	0.1908	0.2526	0.0099	0.2167	0.0824	0.0116	0.2220	0.0361	0.1769	0.1964	0.2328	0.2916	0.0984	0.0666	0.2241	0.2559	0.2767	-0.0006	0.0011	0.1623	0.0144	0.0340	0.2866	0.1382	0.1016	0.2241	0.2868	0.1609	0.0465	0.1083	0.0056	0.2490	0.2539
DB06706	0.0627	0.0008	0.0006	-0.0024	0.0282	0.0051	-0.0038	0.0369	0.0386	0.0657	0.0538	0.1190	-0.0004	0.1010	0.0089	0.0051	0.0943	0.0951	0.0001	-0.0050	0.0026	0.0127	0.0710	0.0006	0.0739	0.0066	0.0676	0.1312	0.0039	0.0161	0.0727	0.0150	0.0093	0.0007	-0.0017	0.0497	0.0218	-0.0009	0.0864	0.0222	0.0681	0.0551	0.0840	0.0497	0.0245	0.0346	-0.0025	0.0699	0.0119
DB07244	0.0146	0.0007	0.0144	0.0061	0.0729	-0.0068	0.0108	0.0170	0.0397	0.1668	0.1460	0.2181	-0.0084	0.1058	0.0026	0.0158	0.0814	0.1390	0.0041	0.0087	0.0249	-0.0017	0.1152	0.0342	0.1467	0.0453	0.1016	0.2126	0.0294	0.0306	0.1146	0.0420	0.0622	-0.0014	0.0001	0.0673	0.0143	0.0205	0.1991	0.0594	0.0984	0.0935	0.2019	0.0624	0.0394	0.0716	0.0066	0.1394	0.0394
DB02335	0.0069	0.0011	0.0150	0.0069	0.0477	0.0041	0.0071	0.0163	0.0364	0.1267	0.1096	0.1763	-0.0007	0.0457	0.0011	0.0155	0.0337	0.1069	0.0020	-0.0003	0.0284	0.0023	0.0787	0.0334	0.1418	0.0343	0.0650	0.1614	0.0236	0.0199	0.0785	0.0230	0.0644	-0.0011	0.0015	0.0608	0.0076	0.0270	0.1607	0.0308	0.0702	0.0475	0.1675	0.0572	-0.0066	0.0748	0.0007	0.1408	0.0201
DB00132	0.0148	0.0007	0.0151	-0.0074	0.0136	0.0252	0.0037	0.0072	0.0554	0.0556	0.0540	0.0475	0.0125	0.0600	0.0430	0.0309	-0.0144	0.0578	-0.0059	0.0162	0.0227	-0.0069	0.0447	0.0197	0.0523	0.0280	0.0445	0.0640	0.0204	0.0207	0.0485	0.0681	0.0066	-0.0006	0.0051	0.0500	0.0131	0.0071	0.0517	0.0864	0.0458	0.0124	0.0494	0.0484	-0.0375	0.0823	-0.0044	0.0316	0.0685
DB04942	0.0407	-0.0013	0.0020	-0.0002	0.0720	0.0122	0.0044	0.0257	0.0702	0.1236	0.1267	0.1558	0.0014	0.1076	0.0307	0.0350	0.0335	0.0782	0.0032	0.0654	0.0315	-0.0022	0.0965	0.0182	0.1460	0.0397	0.1228	0.1589	0.0023	0.0607	0.0963	0.1275	0.0921	0.0055	0.0092	0.0997	0.0073	0.0140	0.1692	0.0885	0.0778	0.0594	0.1646	0.0994	0.0088	0.1064	0.0013	0.1348	0.1277
DB01407	0.1133	0.0120	0.0241	0.0000	0.1206	0.0007	0.0386	0.0327	0.0077	0.2440	0.2177	0.3981	-0.0171	0.3080	0.0232	-0.0041	0.2609	0.2504	0.0011	0.0010	0.0703	-0.0081	0.2373	0.0588	0.2025	0.0266	0.3003	0.3862	0.0430	0.0250	0.2406	0.0837	0.0658	0.0036	-0.0027	0.0788	0.0440	0.0110	0.3318	0.1127	0.1834	0.1402	0.3353	0.0774	0.1417	0.1035	0.0059	0.1983	0.0832
DB00114	0.0402	0.0198	-0.0426	-0.0160	-0.0511	-0.0018	-0.0000	-0.0230	-0.0376	0.0270	0.0578	0.1829	0.0035	0.0485	-0.0402	-0.0327	0.0038	0.0757	-0.0168	-0.0103	0.0318	0.0059	0.0302	0.0474	0.0640	-0.0431	0.0765	0.1706	-0.0621	-0.0141	0.0411	-0.0353	-0.0141	-0.0048	-0.0133	-0.0278	0.0203	0.0159	0.0947	0.0231	-0.0084	-0.0188	0.1089	-0.0280	-0.0851	-0.0100	-0.0086	0.0553	-0.0428
DB03010	0.0816	-0.0010	-0.0080	-0.0027	0.1728	0.1270	0.0207	0.0269	0.0531	0.2542	0.2589	0.1931	-0.0049	0.1486	0.0427	-0.0014	0.1861	0.0819	-0.0145	0.0651	0.0046	-0.0107	0.1044	0.0249	0.1669	0.1203	0.1911	0.2580	0.0344	0.1006	0.1064	0.1408	0.2306	0.0169	0.0556	0.1529	-0.0118	-0.0132	0.2281	0.1677	0.1326	0.1507	0.2243	0.1511	0.0445	0.1528	-0.0032	0.2046	0.1414
DB03058	0.0609	0.0014	0.0108	0.0015	0.0563	0.0164	0.0120	0.0267	0.0255	0.1408	0.1334	0.2010	-0.0007	0.1338	0.0132	0.0140	0.0801	0.0997	0.0048	0.0182	0.0220	0.0109	0.1302	0.0345	0.1255	0.0272	0.1149	0.1954	0.0207	0.0511	0.1269	0.0623	0.0419	0.0070	0.0003	0.0590	0.0279	0.0171	0.1751	0.0873	0.0923	0.0674	0.1717	0.0585	0.0695	0.0716	0.0048	0.1112	0.0606
DB07158	0.0461	0.0026	0.0002	0.0092	0.1107	0.0068	0.0117	0.0107	0.0074	0.1475	0.1471	0.1600	0.0018	0.1073	0.0143	0.0286	0.0575	0.0926	0.0050	0.0486	0.0053	0.0061	0.0472	0.0191	0.1410	0.0118	0.1138	0.1672	0.0139	0.0624	0.0456	0.0848	0.0767	0.0043	0.0027	0.0767	0.0152	0.0089	0.1574	0.1046	0.0752	0.0600	0.1565	0.0763	0.0145	0.1098	-0.0035	0.0754	0.0838
DB02282	0.0568	0.0020	0.0204	0.0025	0.1589	0.0260	0.0335	0.1040	0.0787	0.2098	0.2122	0.2531	0.0046	0.1948	0.0921	0.0629	0.1314	0.1155	0.0174	0.1279	0.0427	0.0137	0.1499	0.0455	0.2028	0.0306	0.2303	0.2476	0.0388	0.0914	0.1426	0.1729	0.1273	0.0066	0.0082	0.1419	0.0823	0.0334	0.2422	0.1988	0.1879	0.1455	0.2382	0.1417	0.0702	0.1551	0.0305	0.2144	0.1721
DB07000	0.0167	-0.0016	-0.0026	-0.0002	0.0500	0.0359	0.0296	0.0142	0.0138	0.0826	0.0872	0.1178	0.0023	0.0543	0.0223	0.0241	0.0292	0.0142	0.0017	0.0176	-0.0027	0.0061	0.0356	0.0109	0.1140	0.0030	0.0695	0.1135	-0.0002	0.0455	0.0327	0.0478	0.0422	0.0029	0.0006	0.0632	0.0222	0.0050	0.1202	0.0893	0.0819	0.0346	0.1185	0.0640	0.0145	0.0986	-0.0009	0.0817	0.0482
DB07023	0.0484	0.0040	0.0008	0.0025	0.0550	0.0112	0.0266	0.0329	0.0486	0.0895	0.0895	0.1031	0.0044	0.0470	0.0231	0.0261	0.0669	0.0569	0.0061	0.0310	0.0198	0.0074	0.0777	0.0181	0.0890	0.0246	0.1436	0.1020	0.0080	0.0270	0.0771	0.1170	0.0635	0.0060	0.0011	0.0383	0.0169	0.0097	0.1381	0.0607	0.0306	0.0437	0.1352	0.0374	0.0202	0.0398	-0.0008	0.0973	0.1168
DB11692	0.0353	0.0000	0.0072	0.0247	0.0795	0.0135	0.0182	0.0248	0.0362	0.1135	0.1122	0.1273	0.0060	0.0842	0.0426	0.0475	0.0515	0.0634	0.0062	0.0512	0.0176	0.0074	0.0797	0.0171	0.1062	0.0159	0.1071	0.1247	0.0337	0.0490	0.0766	0.0683	0.0684	0.0080	0.0029	0.0746	0.0171	0.0089	0.1216	0.0939	0.0688	0.0692	0.1239	0.0753	0.0169	0.0776	0.0004	0.0882	0.0678
DB07322	0.0228	0.0002	0.0038	-0.0004	0.0393	-0.0011	0.0048	0.0163	0.0458	0.0692	0.0698	0.0788	-0.0005	0.0536	0.0061	0.0084	0.0344	0.0548	0.0020	0.0441	0.0125	0.0014	0.0543	0.0180	0.0619	0.0423	0.0411	0.0768	0.0038	0.0276	0.0544	0.0575	0.0628	0.0015	0.0008	0.0456	0.0024	0.0071	0.0716	0.0250	0.0258	0.0487	0.0709	0.0457	0.0064	0.0231	0.0013	0.0695	0.0569
DB00209	0.2790	0.0085	0.0034	0.0062	0.1691	0.0094	0.0339	0.0272	0.0354	0.2300	0.2066	0.3287	-0.0025	0.1670	0.0122	0.0297	0.0602	0.2684	0.0042	0.0215	0.0001	0.0287	0.1600	0.0362	0.1894	0.0188	0.2072	0.3430	-0.0009	0.1001	0.1511	0.0331	0.0987	0.0036	0.0139	0.1555	0.0166	0.0021	0.2856	0.1667	0.1600	0.0485	0.2866	0.1519	0.0683	0.1620	0.0106	0.2809	0.0311
DB03368	0.0586	-0.0008	0.0089	0.0003	0.0622	0.0090	0.0094	0.0085	0.0278	0.1032	0.1063	0.1232	0.0041	0.0907	0.0096	0.0134	0.0625	0.0776	-0.0004	0.0096	0.0066	0.0019	0.0926	0.0065	0.1042	0.0172	0.0890	0.1290	0.0078	0.0424	0.0932	0.0195	0.0464	0.0028	-0.0003	0.0731	0.0067	0.0023	0.1162	0.0874	0.0750	0.0385	0.1134	0.0729	0.0204	0.0735	0.0010	0.0882	0.0182
DB00562	0.0290	-0.0041	-0.0290	-0.0088	0.1253	0.0219	0.0060	0.0603	0.1487	0.2834	0.2086	0.4777	0.0037	0.2078	-0.0082	0.0199	0.1435	0.1732	0.0066	0.0044	0.0472	0.0040	0.1503	0.0138	0.1169	0.0738	0.2288	0.4530	-0.0345	0.0160	0.1481	0.1054	0.2311	-0.0001	0.0044	0.0406	0.0347	0.0002	0.4622	0.1424	0.0154	0.0824	0.4628	0.0396	0.0774	-0.0085	0.0002	0.4282	0.1075
DB02448	0.0285	-0.0007	0.0105	0.0012	0.0622	0.0135	0.0198	0.0528	0.0606	0.0598	0.0623	0.0599	0.0237	0.0547	0.0307	0.0317	0.0012	0.0414	0.0011	0.0081	0.0231	-0.0006	0.0345	0.0197	0.0579	0.0306	0.1148	0.0784	0.0155	0.0393	0.0332	0.0471	0.0265	0.0024	-0.0035	0.0360	0.0074	0.0104	0.1237	0.0485	0.0175	0.0019	0.1119	0.0359	0.0086	0.0405	0.0028	0.0755	0.0463
DB01705	0.0157	0.0015	0.0017	0.0016	0.0090	0.0021	0.0041	0.0003	0.0005	0.0372	0.0360	0.0470	0.0032	0.0309	0.0031	0.0021	0.0150	0.0197	0.0019	0.0103	-0.0001	0.0068	0.0256	0.0055	0.0363	0.0015	0.0308	0.0503	0.0108	0.0111	0.0251	0.0251	0.0183	0.0027	0.0022	0.0225	0.0239	0.0042	0.0523	0.0195	0.0207	0.0106	0.0526	0.0223	0.0153	0.0231	0.0030	0.0489	0.0246
[truncated: 2,771 more rows]
[truncated: 1,828 more columns]
